# Supplementary material for: Transposable element-mediated rearrangements are prevalent in human genomes
Source: Nat Commun. 2022 Nov 19;13:7115. doi: 10.1038/s41467-022-34810-8 (PMC9675761; doi:10.1038/s41467-022-34810-8)
Supplement: Supplementary file 4 — Supplementary Data 1-3 [file 41467_2022_34810_MOESM4_ESM.xlsx]

## Sheet: Table of Contents
Table of Contents	Notes
Data 1. 445 TE-mediated deletions	CHROM, POS, END, SVTYPE, 5PRIME_TE (RepeatMasker), 3PRIME_TE(RepeatMasker), TEMR_TAG, 5PRIME_TE_SEQ (GRCh38), 3PRIME_TE_SEQ (GRCh38), SIMILARITY_PCT (calculated using swalin), HOM_LEN, MECHANISM (described in the paper).
Data 2. 33 TE-mediated duplications	CHROM, POS, END, SVTYPE, 5PRIME_TE (RepeatMasker), 3PRIME_TE(RepeatMasker), TEMR_TAG, 5PRIME_TE_SEQ (GRCh38), 3PRIME_TE_SEQ (GRCh38), SIMILARITY_PCT (calculated using swalin), HOM_LEN, MECHANISM (described in the paper).
Data 3. 15 TE-mediated inversions	CHROM, POS, END, SVTYPE, 5PRIME_TE (RepeatMasker), 3PRIME_TE(RepeatMasker), TEMR_TAG, 5PRIME_TE_SEQ (GRCh38), 3PRIME_TE_SEQ (GRCh38), SIMILARITY_PCT (calculated using swalin), HOM_LEN, MECHANISM (described in the paper).

## Sheet: Data 1 (TEMR-DEL)
CHROM	POS	END	SVTYPE	5PRIME_TE	3PRIME_TE	TEMR_TAG	5PRIME_TE_SEQ	3PRIME_TE_SEQ	SIMILARITY_PCT	HOM_LEN	MECHANISM
chr1	9226573	9228034	DEL	chr1;9226367;9226663;AluSq2;SINE;+;Alu	chr1;9226367;9226663;AluSq2;SINE;+;Alu	SAME;Alu	GGCTGGGTGCCGTGGCTCATACCTGCAATCCCAGCACTTTGGGAGGCCGAGGCAGGTGGATCACTTGAGGTCAGGAGTTCCAGACCAGCCTGACCAACATGATGAGACCCCATCTCTACTAAAAATACAAAAATTATCTGGGTGTGGTGGCACATGCCTGTAATCCCAGCTACTTGGGAGGCTGAGGCAGGAGAATCATTTGAACCCAGGAGGTAGAGGTTGCAGTGAGCCAAGATCATGCCATTACACTCCAGCCTGGGCAACAAGAGTGAAAGTCCATCTCAAAAATAAATAAA	GCCAGGCACGGTGGCTCACACCTGTAATCCCAGTACTTTGGGGGGCTGAGGCAGGTGGATAACCTGAGGTCAGGAGTTTGAGACCAGTCTGGCCAACATGGTGAAACCTTGCTTCTACTAAAAAAAAAAAAAAAAAAAATTAGCTAGGGATAGTGGCAGATGCCTGTAATCCCAGCGACTTGGGAGGCTGAGGCAGGAGAATTGCTTGAACACAGGAGGCAGAGGTTGCAGTGAGCCGAGATCTTGCCATTGCACTCCAGCCTGGGTGACAGAGCAAGACTGTCTCAAAAAAAAAGAA	80.399	7	HR
chr1	13447498	13450874	DEL	chr1;13447298;13447602;AluSz;SINE;-;Alu	chr1;13447298;13447602;AluSz;SINE;-;Alu	SAME;Alu	TTTTTTAATTAATTTTTTTTGAGACCGAGTCTTGCTCTGTTGCCCAGGCTGGAGTGCAGTGGCGCGATCTTGGCTCACTGCAACCTCTGTCTCCTGGTTAAAGTGATTCTCCTGCCTCAGCCTCCCAAGTAGCTGGGATTACAGGGGCACACCACCACACCTGGCTAATTTTTTTTTTTTTTATTAGAGACAGGGTTTCACCATGTTAGGCAGGCTGGTCTTGAACTCCTGACCTCAAGTGATCCATCTGCCAAAGCCTCCCAAAATGTTGTGATTACAAATGTTTGCGCCACCATGCCCGGCC	TTTCCTTTTTTTTTTTTTTTTTTTGTTTTGAGATGGAGTTTCACTCTTGTTGCCCAGGCTGGAGTGCAATGGCATGATCTCAGCTCACTGAAACCTCTGCCTCCCGGGTTCAAGCGATTCTCCTGCCTCAGTCTCCTGAGTAGCTGGGAGTACAGGCATGTGCCGCCACACCCAGCTAATTTTGTGTTTTTTTGTAGAGACAAGGTTTCTCCATGTTGGTCAGGCTGGTCTCAAACTTCTGACCTCAGGTGATCTCCCACCTTGGCCTCCCAAAGTGCTGGGATTACAAGTGTGAGCCACCACGCCCAGCC	78.526	7	HR
chr1	16424661	16428623	DEL	chr1;16424407;16424713;AluJb;SINE;-;Alu	chr1;16424407;16424713;AluJb;SINE;-;Alu	SAME;Alu	TTTATTTATTTTTTTATTTTTATTTTTTTTGAGACAGGGTTTCACTCTGTCACCCAGGCTGGAGCACAGTGGTGTGATCTTGGCTCACTGCAGCCTGGACCCCAGGCTCAGGGGATCCTCCCATCTCAGTATCTGGAGTAGCTGGGGCCACAGACATGTGCCACCACATCCAGCTAACTTTGGTATTTTTTGTAGGAACGGGGTTTCACCATGTTGCCCTGATCTCAAACTCCTGGGCTCAAGCAATCCTCCCACCTCAGCCTCCCAAAGTGCTGGGATTACAAGCACGAGCCACGGCGCCTGGCC	TTTTTATTTCATTTTTTGAGAGAGAGTTTCCCTCCTTTGCCCAGGCTGGAGTGCAGTGGCACAGTCTCGGCTCACTGCAACTTCCACCTGCTGGGTTCAAGCGATTCTTGTGCCTCAGCTTCCCGAGTAGGTGGGATTACAGGTGTGCGCCACCATGCCCAACTAATTTTTTTTTTTTATTTTTTTTGTAGGCCAGGCTGGTCTCGAACTTCTGACCTCAAGTGATCCGTCTGCCTCAGCCTCCCAAAGTGCTGGGATTACAGGCATGAGGCACCGCACCTGGCC	66.776	29	HR
chr1	17349677	17351170	DEL	chr1;17349422;17349732;AluSx;SINE;+;Alu	chr1;17349422;17349732;AluSx;SINE;+;Alu	SAME;Alu	GGCCAGGTGTGGTGGCTGACACCTGTAATCCCAGCAGTTTGGGAGGCCAAGGAGGATGGATCACCTGAGGTCAGAAGTTCGAGACCAGCCTGGCCAGCATGGCGAAATCCCGTCTCTACTAAAAATACAAAAATTAGCTGGGCATGGTGGTGTGTGCCTGTAATCCTATCTTCTCAAGAGTTTGAGGCAGGAGAATCCCTTGAACCCAGGAGGCAGAGGTTGCAGTGAGCCGAGATTGCACCACTGCACTCCAGCCTGGGTGACAGAGCAAGACTGTATCAAAAAAAAAAAAAAAGAAAGAAAAAGAAAA	GCCAGGTGTGGTGGCTCATACCTGTAATCCTAGCACTTTGGAAGGCCAAGGTGGGAGAATTGTTTGAACCCAGGAGTTTGAGACCAGACTGGGCAACATAATGAGACCTTGTCCCTACAAAAAAAAAAAAAAAATTGTTTCAATTAACTAGGCATGGTAACACATGCCTGTAGTCCCAACTACTAGAGAGGCTGAGGTGGGAGGATCGCTTGAGCCCAGGAGGTCAAGGCTGCAGCGAGTCATGATTGCACTTCTGCACTCCAGTCTGGGTGACAGATGAGACCTTGTCCCAGAGGAAAAAAAAAAAAAAAAAAAGA	72.1	12	HR
chr1	19320695	19321847	DEL	chr1;19320410;19320714;AluY;SINE;-;Alu	chr1;19320410;19320714;AluY;SINE;-;Alu	SAME;Alu	TCTTTTTTTTTTTTTTTTTTTTTTTGACAGTCTCGCTCTGTCGCCCAGGCTGGAGAGCGGTGGTGCGATCTCGGCTCACTGCAAGCTCTGCCTTCCGGGTTCACGCCATTCTCCTGCCTCAGCCTCCCGAGTAGCTGGGACTACAGGCACCTGCCACCACGCCTGGCTAATTTTTTGTATTTTTTTAGTAGAGACGGGGTTTCACCGTGTTAGCCAGGATGGTCTCGATTTCCTGACCTTGTGATCCGCCCGCCTTGGCCTCCCAAAGTGCTGGGATTACAGGCGTGAGCCACCGCACCTGGCC	TTTTTTTTTTTTTTCTTGAGACACAGTCTTGCTCTGTTGTTCAGGCTGGAGTGCAGTGGTGCGATCTCAGCTCACTGCAACATCCTCCTCTTGGGCTGAAGTGATTCTCCTACCTCAGCCTCCTGAGTAGCTGGGATTACAAGCATGTGCCACCATGCCTGGCAAATTTTTGCATTTTTAGTAAAGATGGGGTTTCACCATGTTGGCTAGGCTGGTCTCGAACTCGTGACCTCAGGTGGTCTACCTGCCTCAGCCTCCAAAAGTGCTGGGATTACAGGCATGAGCCACCACAC	80.405	9	HR
chr1	21358736	21360592	DEL	chr1;21358458;21358759;AluY;SINE;+;Alu	chr1;21358458;21358759;AluY;SINE;+;Alu	SAME;Alu	GGCCGGGCGTGGTGGCTCACGCCTGTAATCCCAGCACTTTGGGAGGCCGAGGCGGGCGGATCAAGAGGTCAGGAGATCGAGACCGTCCTGGCTAACACGGTGAAACCCCATCTCTACTAAAAATACAAAAAATTAGCCGGGCGTGGTGGCGGGCGCCTGTAGTCCCAGCTACTCAGGAGGCTGAGGCGGGAGAATGGCATTAACCCGGGAGGCGGAGGTTGCAGTGAGCCGAGATCGCGCCACTGCACTCCAGCCTGGGCGACAGTGAGACTCCGTCTAAAAAAAAAAAAAAAAAAAAAAA	GCTGGACACGGTGGCTCACACCTGTAATCCCAGCACTTTGGGAGGCCGAGGCGGGCAGATCACAAGGTCAGAAGATCGAGACCATCCTGGCTAACAAGGTGAAACTCCGTCTCTACTAAAAATACAAAAAATTAGCCGGGCGTGGTGGCTGATGCCTGTAGTCCCAGGTACTTGGGAGGCTGAGGCAGGAGAATGGCCTGAACCCGGCAGGAGGAACTTGCAGTGAGCTGAGATTGTGCCACTGCACTCCAGCCTGGGCGACAGAGTGAGACTCCATCTCAAAAAAAAAAAAAAAAAAAAAAAAAAA	89.073	22	HR
chr1	26133604	26138278	DEL	chr1;26133583;26133667;AluJo;SINE;+;Alu	chr1;26133583;26133667;AluJo;SINE;+;Alu	SAME;Alu	AGCCAGGTGTGGTGGTTTGCACCTGTAATCCCAGCTACTTGGGAGGCTGAGGCAGGAGGATCGCTTGAGCCCAAGAGTTAGAGG	GCTGGATGCAGTGGCTTTTGCCTTTAGGAGGCCAGTACTTTAGGAGGCCAAGGCAGGTGGATCACCTGAGGTCAGGAGTTTGAGACCAGCCTGGCCAACATGGAGAAACCCTATCTCTACTAAAAATACAAAAATTAGGTAGGCATAGTGGCACGGGCCTGTAATCCCAGCTACTTGGGAGGCTGAGGCAGGAGAATCACTTGAACCTGAGGTGTAGAGGTTGCAGTGAGCCAAGATTGTGCCACTTCACTCCAGCCTGGGTGAAAGAACAAAACTCTTTCTCAAAAAAAAAAAAAAA	77.528	37	HR
chr1	28633228	28635367	DEL	chr1;28633164;28633467;AluSx;SINE;-;Alu	chr1;28633164;28633467;AluSx;SINE;-;Alu	SAME;Alu	TTTTTTTTTTTTTTTTTTTTGAGACAGAATCTCACTCTGTTGCCCAGGCCAGAGTACAGGAGCCCAATCTTGGCTCACTGTAACCTCTGCCTCCCGGGTTCAAGCGATTCTACTGCCTCAGCCTCCAGAGTAGCTGGGATTACAGGCACGTGCCACCATGCTGGGCTAATTTTTGCATTTTTTAGTAGAGATGGCATTTCGTCATGTTGGCCAGGCTGGTCTTGAATTCCCGACCTCAGGTGATCCACCCGCCTCAGCCTCCCAAAGTGCTGGGATTACAGGCATGAGACACTGTATCCAACC	TGTCGCCCAGGCTACAGTGCAGTGGCGCAATCTTGGCTCACTGCCAGCTCCACCTCCTGGGCTCACACCATTCTCCTGTCTCAGCCTCCTGAGTAGCTGGGTCTACAGGCGCCTGCCACCACACCCGGCTAATTTTTTGTATTTTTAGTAGACATGGGGTTTCACCGTGTTAGCCAGGATGGTCTCAATCTCCTGAACTCATGATCTGCCCACCTCGGCCTCCCAAAGTGCTGGGATTACAGGCATGAGCCACTGCACCCGGCC	79.478	16	HR
chr1	35050002	35050698	DEL	chr1;35049757;35050065;AluSz;SINE;-;Alu	chr1;35049757;35050065;AluSz;SINE;-;Alu	SAME;Alu	TTCTTCTTTTTTTTTTTTTTTTTTTTTTGAGATGGAGTCTCACTCTGTCACCCAGGCTGGAGTGCAATAATGCCATCTCGGCTCACTGCAACCTCCGCCTCCTGGGTTCAAGCCATTCTCTTGCCTCAGCCTCCCAAGTAGCTGGGATTACAGGGACATGCCACCATGCCTGGCTAATTTTTGTATATTTCGTGGAGACGGGTTTCATCATGTTGACCAGGCTGGTCACAAACTCATGACCTCAAGTGATCCTCCCACCTTGGCCTCCCAAAGTGCTGAGATTACAGGCGTGAGCCACCGCGCCCAGC	TTTTCTTTTTTTTTTTTTTTTTTTGAGACGGAGTCTCACTCTGTCCTCTGTCTCCCAGGCTGGAGTGCAGTGGCACGATCTTGGCTCACTGCAACCTCTGCTCCCGGATTCACACCATTCTCCTGTCTCAGCCTCCCGAGTAGCTGGGACAGCTGGTGCCTGCCACCACGCCTGGCTGATTTTTTTTGTATTTTTAGTAGAGACGGGGTTTCACTGTGTTAGCCAGGATGGTCTCGATCTCCTGACCTTGTGATCCGCCTGCCTCAGCCTCCCAAAGTGCTAGGATTACAGACATGAGCCACTGCGCCTGGC	78.413	7	HR
chr1	39945193	39945498	DEL	chr1;39945094;39945386;AluSz;SINE;-;Alu	chr1;39945094;39945386;AluSz;SINE;-;Alu	SAME;Alu	TTTTTTTTTTTTGAGACGGAGTCTTACTTAGTCGCCCAGGCTGGAGTGCAGTGGTACGATCTCGGCTCACTGCAACCTCTGCCTGGTGGGTTTAAGCAGTTCTCCTGCCTCAGGCTCCTGAGTAGCTGGAACTACAGACACATGCCACCATGCCCAGCTAATTTTTGTATTTTTGTTGAGACAGGGTTTCGCCATGTTCGCCAGGCTGGTCTCAAACTCTTGACCTCAAGTGATCCACCCGCCTTGGCCTCCCAAAGTGCTGGGATTACAGGTGTGAGCCACTCTGCCCGGC	TTTTTTTTTGAGACGGAGTCTCGATCTGTCACCCAGGCTGGAGTGCAATGGTGCAATCTCGGCTCACTGCAACTCCTGCCTCCAGGGTTCAAGTGATTCTCCTGCCTCAACCTCCTGAGTAGCTGGGATTACAGGTGCATGCCGCCACGCCTGGCTAATTTTTCTATTTTCAGTAGAGACGCGGTTTCACCATGTTGGTCAGGCTGGTCTCGAACTCCTGACCTCGTGATCTGCCTGCCTCGGTCTCCCAAAGTGCTGGGATTACAGGCGTGAGCCACCGCGCCTGGC	82.069	13	HR
chr1	41296017	41300129	DEL	chr1;41295993;41296272;AluSq2;SINE;-;Alu	chr1;41295993;41296272;AluSq2;SINE;-;Alu	SAME;Alu	GACAGAGTTTTGCTCTTATTGCCCAGGCTGGAGTGCAATGGCATGATCTTGGCTCACTGCAACCTCTGCCTCCAGAGTTCAAGCGATTCTCCTGCCTCAACCTCCTGAGTAGCTGGGATTACAGGCATGCACCACCATGCCTAGCTAATTTTGTATTTTTAACAGGGACGGGGTTTCACCATGTTGGTCAGGCTGGTCTCAAACTCTAACCTCAGGTGATCCACCCGCCTCGGCCTCCCAAAGTGCTGGGATTACAGGTGTGAGCCACTGTGCCCAGCC	GACAAAGTCTCACTCTGTCACCTAGACTGGAGTGCAATGTCATGATCACGGCTCACTGCAACCTCCGTCTCCTGGGTTCAAGGGATCCTCCCACCTCAGCTTCCCAAGTAGGTGGGGCTACAGGCGCATGCCACCACGCCTGGTTAATTTTTGTACTTTCAGTAGAGACTAGATTTCACCATGTTGGTCAGGTTGGTTTTGAACTCCTGACCTCAAGTGATCCGTCCACCTTGGCCTCCCAAAGTGCTGGGATTA	78.682	2	HR
chr1	44555505	44556590	DEL	chr1;44555486;44555774;AluY;SINE;-;Alu	chr1;44555486;44555774;AluY;SINE;-;Alu	SAME;Alu	TTTTTTGAGATGGAGTCTCGCTCTGTCACCCAGGCTGGAGTGCAGTGGCATGATCTTGGCTCACTGCAAGCTCCGCCTCCCGGGTTCACGCCATTCTCCTGCCTCAGCCTCTGGAGTAGCTGGGACTACAGGCGCCTGCCACCATGCCTAGCTAATTTTTTCTATTTTTTAGTAGAGACAGGGTTTCACCGTGTTAGCCAGGATGGTCTCGATCTCCTGACCTCATGATTCGCCTGCCTCGGCCTCCCAAAGTGCTGAGATTACAGGCGTGAGCCACCGCGCCTGGCC	TTCTTTTTTTTTTTGACAGAGTCTGGCTCTGTCACCCAGGCTGGAGTGCAGTGGCATGATCTTGGCTCACTGCAAGCTCCGCCTCCCGGGTTCATGCCATTCTCCTGCCTCAGTCTCCCTAGTAGCTGGGACTACAGGCGCCTGCACCACGCCCTGCTAATTTTTTCCATTTTTTAGTAGAGACGGGGTTTCACTGTGTTAGCCAGGATGGTCTCAATCTCCTGACCTTGTGATCCACCAGCCTCGGCCTCCCAAAGTTCTGGGATTACAGGCGTAAGCCACCGCGCCCGGCC	90.625	69	HR
chr1	48003027	48005445	DEL	chr1;48002961;48003257;AluSq;SINE;-;Alu	chr1;48002961;48003257;AluSq;SINE;-;Alu	SAME;Alu	TTCTTTTTTTTTTGAGATGGAGTTTCCCTCTTGTTGCTCAGGCTGGAGTGCAGTGGCGCAATCTCGGCTCACTGCAACCTACGCCTCCCAGGTTCAAGCAATTCTCCTGCCTCAGCCTCCTGAGTAGCTGGGATTACAGGTGCCTGCCACCACGCCCAGCTAAGTTTTTGTATTTTTAGTAGAGATGGGGTTCACCATGTTGGCCAGGCTGGTCTCGAACTCATGACCTCAGGTGATCTGCCTGCTTTGGCCTCCCAAAGTACTGAGATTACAGGCATGAGCCACAGCGCCTGGCC	TTCTGTTTGTTTGTTTGTTTTTGAGACAGGGTCTCACTCCATTGCCCAGGCGGTAGTGTAGTGGCACGATCTCCGCTCATGGCAGCCTCCGCCTCCTGGGTTCAAGCGATTCTCCT	72.65	5	HR
chr1	62189065	62191483	DEL	chr1;62188812;62189112;AluY;SINE;-;Alu	chr1;62188812;62189112;AluY;SINE;-;Alu	SAME;Alu	TTTTTCTTTTTTTTTTTTTTTGAGACGGAGTCTCGCACTGTCACTCAGGCTGGAGTGCAGTGGCGCAATCTCAGCTCACTGTAAGCTCCGCCTCCCGGGTTCAGGCCATTCTCCTGCCTCAGCCTCCCAAGTAGCTGGGACTGCAGGCGCCCGCCACCACGCCCAGCTAATTTTTGTATTTTTAGTAGAGACGGGGTTTCACCGTGTTAGCCAGGATGGGTCGATCTCCTGACCTCGTGATCCGCCTGCCTCGGCCTCCCAAAGTGCTGGGATTACAGGCGTGAGCCACCGCGCCCGGCC	TTTTTTTTTTTTTTGAGATGGAGTCTTGCTCTGTCGCCCAGGCTGGAGTGCAGTGGTGCAATCTTGGCTCTTACGGGTTCTATGCCATTCTCCTGCCTCGGCTTCCTGAGTAGCTGGGACTACAGGGGCCAGCCACCAAGCCTGGCTAATTTTTTTATATTTTTAGTAGAGACGGGGTTTCACCGTGTTAACCAGGATGTTCTCGATCTTCTGAGCTCGTGATCTGCCCGCCTCCGCCTCCCAAAGTGCTGGGATTACAGGCGTGAGCCACCGCACCCCGCC	82.274	39	HR
chr1	67542276	67543133	DEL	chr1;67542272;67542571;AluSz;SINE;-;Alu	chr1;67542272;67542571;AluSz;SINE;-;Alu	SAME;Alu	TTTTTTTTTTTTTTTTTTGAGACAGAGTCTTGCTCTGTCCCCGAGGCTGGAGTACAGTGGCGTGATCTCGGCTCACTGCAACCTCCGACTCCCGAGTTCAAGTGATTCTCACTCCTCAGCCTCCCAAGTAGCTTGGATTACAGGTGTGCACCACCACACCTGCCTAAGTTTTGTATTTTTAGAAGAGACGGGTTTTCACCATGTTGGCCAGGCTGGTCTTGAACTCCTGACCTCAAGTGACCCACCTGTCTCAGCCTCACAAAGTGCTGGGATTACAGGCATGAACCACCATGCCTGGC	TTTTTTTTTTTTTTGAGACAGAGTCTTGCTCTGTCACCCAGGCTAGAGTGCAGCGGCATGATCTTGGCTCATTGCAGCCTCAGCCTCCCGAACTCAAGCGATCCTCTCACCTCAGCCTCCTGAGTAGCTGGAACTACAGGTGTGCACCATCATGCCCAGCAAATTTTTGTATTTTTCATAGAGACATGGTCTCACTATGTTGCCCAGGCTAGTCTTGAACTCCTGAGCACAAGTGATCCACCGGCTTTGGCCTCTCAAAGTGTTGGGATTATAAGCATGAGCAACCACACCC	80	35	HR
chr1	85827139	85833140	DEL	chr1;85824940;85830944;L1PA3;LINE;-;L1	chr1;85824940;85830944;L1PA3;LINE;-;L1	SAME;L1	ACTTGAAGTTTTAGGGTACATGTGCACAATGTGCAGGTTAGTTACATATGTATACATGTGCCATGCTGGTGTGCTGCACTCACTAACTTGTCATCTAGCATTAGGTATATCCCCCAATGCTATCCCTCTCCCCTCCCCCCACCCCACAACAGTCCCCAGAGTGTGAAGTTCCCCTTCCTGTGTCCATGTGTTCTCATTGTTCAGTTCCCACCTATGAGTGAGAATATGCGGTGTTTGGTTTTTTGTTCTTGCGATAGCTGACTGAGAATGATGATTTCCAATTTCATCCATGTCCCTACAAAGGACATGAACTCATCATTTTTTATGGCTGCATAGTATTCCATGGTGTATATGAGCCACATTTTCTTAATCCAGTCTATCATTGTTGGACATTTGGGT…	CTGATGGTAGTTTCTTTTGCTGTGCAGAAGCTCTTTAGTTTAATTAGATCCCATTTGTCAATTTTTGCTTTTGTTGACATTGCTTTTGGTGTTTTAGACATGAAGTCCTTGCCCATGCCTATGTCCTGAATGGTATTGCCTAGGTTTTCTTCTAGGGTTTTTATGGTTTTAGGTCTAACATGTAAGTCTTTAATCCATCTTGAATTAATTTTTGTATAAGGTGTAAGGAAGGGATCCAGTTTCAGCTTTCTACATATGGCTAGCCAGTTTTCCTAGCACCATTTATTAAATAGGGAATCCTTTCCCCATTGCTCGTTTTTCTCAGGTTTGTCAAAGATCAGATGGTTGTAGATATGTGGCATTATTTCTGAGGGCTCTGTTCTATTCCATTGATCCATA…	97.424	27	HR
chr1	89010225	89012941	DEL	chr1;89010124;89010419;AluSc;SINE;-;Alu	chr1;89010124;89010419;AluSc;SINE;-;Alu	SAME;Alu	TTTTTTTTTTTTTTTTGAGACAGAGTCTTGCTCTATTGCCAGGCTGGAGTGCAGTGGCGTGATCTTGGCACACTGCAACCTCCGCCTCCTGGGTTCAAGTGATTCTCCTGCCTCAGCCTCCTGAGTAGCTGGAATTACAGGCGCCTGCCACCACGCTCAGCTAATTTTTGTATTTTTAGTAGAGACGGGGTTTCACCATGTTGGCCAGGATGGTCTTGATCTCCTGACCTTGTGATCTGCCTGCCTCAGCCTCCCAAAGTGCTGGGATTACAGGCGTGAGCCACTGCGCCCGGCC	CTCTGTCACCCAGGCTGGAGTGCAGTGGCGTGATCTCGTCTCACTGCAACCTCTGCCTCCCAGGTTCAAGCAATTCTCCTGCCTCAGCCTCCCAAGTAGCTGGGATTACAGGTATGTGCCACCATGCCTCATTTATTTTTGTATTTTTAGTAGAGACATGGTTTTGCCATGTGGGCTAGGTTGGTCTCAAACTCCTGGCCTCAAGTGATCTGCCCTCCTCGGCCTCCCAAAGTGCTGGGATTACAGGCATGAACCATCATGCCTGGCC	82.156	20	HR
chr1	92826423	92827237	DEL	chr1;92826256;92826560;AluY;SINE;-;Alu	chr1;92826256;92826560;AluY;SINE;-;Alu	SAME;Alu	TTTTTCTTTTTCTTTTTTTTTTTTTGAGATGGAGTGTCACTGTCACCCAGGCTGGAGTGCAGTGGCACCATCTCTGCTCACTGCAAGCTCCGCCTCCCGGGTTCATGCCATTCTCCTGCCTCAGCCTCCCAAGTAGCTGTGACTACAGGCGCCCGCCACAACACCCGGCTAATTTTTTGTATTTTTAGTAGAGACGGGGTTTCATTGTATTAGCCAGGATGGTCTCGATCTCCTGACCTCATGATCCGCCCGCCTTGGCCTCCCAAAGTGCTGGGATTATAGGCGTGACCCACTGCACCCGGCC	TTTTTTTTTTTTTTTTTTGAGGTGGATTCTCGCTCTGTCACCCAGGCTAGAGTGCAGTGGCACCATCTCTGCTCACTGCAAGCTCCGCCTCCCAGGTTCACACCATTCTCCTGCCTCAGCCTCACAAGTAGCTGGGACTACAGGTGCCCGCCACCACGCCCAGCTAATTTTTTGTATTTTTAGTAGAGACGGGGTTTCACCGTATTAGCCAGGATGATCTCAATCTCCTGACCTCATGATCCGCCCACCTCGGCCTCCCAAAGTGCTGGGATTACAGGCGTGAGCCACTGTGCCTGGCC	90.635	37	HR
chr1	95076732	95077058	DEL	chr1;95076466;95076765;AluSp;SINE;+;Alu	chr1;95076466;95076765;AluSp;SINE;+;Alu	OPP;Alu	GGCCAGGTGCGGTGGCTCATGCCTGTAATCTCAGCACTTTGGGAGGCTGAGGAGGGTGGATCAGCTGAGATCGGGAGTTTCAGACCAGCCTGACCAACATGGAGAAACCCCGTCTCTACTAAAAATACAAAATTAGCAGGGCATGGTGTCACATGCCTGTAATCCCAGCTACTCAGGAGGCTGAGGCAGGAGAATTGCTTGAACCCGGGAGGGGGAGGTTGCAGTGAGCTGAGATCGTGCCATTGCACTCCAGCCTGGGCAACAAGATCGAAACTCTGTCTCAAAAAAAAAAAAAAAAA	TTTTTTTTTTTTTTTTTCTGAGACAGGGTCTCACTCTGTCACCCAGGTTGGCATGCAGTGATGCGCTCTCAGCTCACTGCAGCCTCAACCTCCCTGGGCTCGGGAGATGCTCTCACCTCAGTGTCCCAAGTAACTGGGACTACAGGTGTATGCCACCATGCATGGCTAATTTTTGTATTTTTTGTAGAGTCAGGGTTTTACCACATTGCCCAGGCTGGTCTCAAACTCCTGAACTCAGGCAATCCACCCGCTTCAGCTTCCCAAAGTGCTGGGAGTACAGGTGTGAGCCAC	77.586	1	NHE
chr1	109059974	109060668	DEL	chr1;109059767;109060073;AluSq2;SINE;-;Alu	chr1;109059767;109060073;AluSq2;SINE;-;Alu	SAME;Alu	TTTTGTTTTTATTTTTTATTTTTTTGAGATGGAGTCTCACTCTTGTTGCCCAGGCTGGAGTGCAATGGCACGATCTTGGCTCACTGCAACCTCTACCACCCGAGTTCAAGGGATTCTTTTGCCTGACTCTCGAATAGTTGGGATTACAGGCTCCCGCGACTATGCCCATCTAATTTTTGTATTTTTATTAGAGACAGGGTTTCACTGTGTTGGCCAGGCTGGTCTTGAACTCCTGACCTCAGGTGATCCATTCGCCTTGGCCTCCCAAAGTTTTGGGAATATAGGCATGAGCCATCGCACCCAGCC	TTTTATTTTTTGAGACAGAGTCTCACTCTGTTGCCCAGTCTGGAGTGCAGTGGTACGATCTCGGATCACTGCAGCCTCTGCCTCCTGGGTTCAAGCAATTCTCCTGCCTCAGCCACCCGAGTAGCTGGGATTACAGGCACGTACCACCACACCCGGCTAATTTTTGTATTTTTGGTAGAGATGGTGTTTCATCATGTTGGCCAGGCTGGTCTTGAACTTCTGACCTCAAGTGATCTGCCTGTCTTGGCCTCCTAAAAAGCTGGGATTACAGGCGTGAGCTACCGCACCCAGC	79.392	24	HR
chr1	109644541	109648773	DEL	chr1;109644292;109644597;AluY;SINE;-;Alu	chr1;109644292;109644597;AluY;SINE;-;Alu	SAME;Alu	TTTTTCTTTGTCTTTTTTTTTTTTTTTGAGACGGAGTCTCGCTCTGTCGCCCAGGCTGGAGTGCAGTGGCGCCACCTCGGATCACTGCAAGCTCCGCCTCCCGGGTTCACGCCATTCTCCTGCCTCAGCCTCCCGAGTAGCTGGGACTACAGGCGCCCGCCACCACGCCCAGCTAATTTTTTGTATTTTTAGAGACGGGGTTTCACCGTGTTAGCCAGGATGGTCTCGATCTCCTGACCTCGTGATCCACCCGCCTCGGCCTCCCAAAGTGCTGGAATTACAGGCGTGAGCCACTGCGCCTGGCC	TTTTGTTTTGTTTTGTTTTGTTTTGTTTTGAGACGGAGTCTCGCTCTGTCGCTCACGCTGGAGTGCAGTGGCGCGATCTCGGCTCACTGCAAGCTCCGCCTCCCGGGTTCACGCCATTCTCCTGCCCCAGCCTCCCAAGTAGCTGGGACTACAGGCGCCCGCCACCACGCCCGGCTAATTTTTCGTGCTTTTAGTAGAGACGGGGTTTCACCGTGTTAGCCAGGATGGTCTCGATCTCCTGATCTCGTGATCCGCCCGCCTCGGCCTCCCAAAGTGCTGGGATTACAGGCGTGAGCCACCGCGCCTGG	91.883	26	HR
chr1	110834259	110846252	DEL	chr1;110833658;110834944;L1PA5;LINE;-;L1	chr1;110833658;110834944;L1PA5;LINE;-;L1	SAME;L1	TTTTTTTATTATTGTACTTTAAGTTCTAGGGTACATGTGCACAACGTGCAGGTTTGTTACATATGTATACATGTGCCATGTTGGTGTGCTGCACCCATTAGCTTCTCGTTTACATTAGGTATTTCTCCTAATGCTATCCCTCCCCCCTCACCCCACCCCATGACAGGCCTCCGTGTGTGATGTTCCCCTTCCTGTGTCCAAATGTTCTCATTGTTCAATTCCCACCTATGAGTGAGAACATGTGGTGTTTGGTTTTCTGTCCTTGCAATAGTTTGCTCAGAATGATGGTTTCCAGCTTCATCCATGTCCCTGCAAAGGACATGAACGTATCCTTTTTTATGGCTGCATAGTATTCCATGGTGTATATGTACCATATTTTCTTAATCCAGTTTATCACTG…	TTTTTATTTTTATTATACTTTAAGTTTTAGGGTACATGTGCACAATGTGCAGGTTAGTTACATATGTATACATGTGCCATGCTGGTGCACTGCACCCACTAACTCGTCATCTAGCATTAGGTATATCTCCCAATGCTATCCCTCCCCCCTCCCCCCACCCCACAACAGTCCCCAGAGTGTGATATTCCCCTTCCTGTGTCCATGTGATCTCATTGTTCAATTCCCACCTATGAGTGAGAATATGCAGTGTTTGGTTTTTTGTTCTTGCGATAGTTTACTGAGAATGATGATTTCCAATTTCATCCATGTCCCTACAAAGGACATGAACTCATCATTTTTTATGGCTGCATAGTATTCCATGGTGTATATGTGCCACATTTTCTTAATCCAGTCTATCAT…	91.496	80	HR
chr1	113034573	113036246	DEL	chr1;113034492;113034776;AluSx;SINE;+;Alu	chr1;113034492;113034776;AluSx;SINE;+;Alu	SAME;Alu	GGCCAGGCACGGTGGCTCACGCCTGTAATCCCAGCACTTTGGGAGGCCAAGGCGGGTGGATTACCTGAGGTCAGGAGTTCAAGACCAGCCTGGCCAACATGGTGAAACCTCGTCTCTACTAAAAATACAAAAATTAGCTGGGCATGGTGGCACATGCCTGTAATTCCAGCTACTCGGGAGGCTGAGGCAGGAGAATCGCTTGAACCTGGGAGGCGGAGGCTGCAGTGAGCCGAGATCGCGCCACTGCACTCCAGCCTGGCAACAGAGCAAGACTCTGTCTCAAA	GGCCGGGCACAGTGACTCGTGCCTGTAATCTCAACACTTTGAGAGGCCGAGGTGGGCAGACCACCTGAGATCGGGAGTTCGAGACCAGCCTGACCAACATGGAGAAACCCCGTCTCTACTAAAAATACAAAATTAGCCGGGCATGGTGGTGCATTCCTGTAATCCCAGCTACTCGGGAGGCTGAGGCAGGAGAATCGCTTGAACCCAGGAGGCGGAGGTTGCAGTGAGCCGAGATCGTGCCATCGCACTCCAGCCTGGGGGACAAGAGTGAGACTTCGTCTCAAAAAAAAAAA	85.664	11	HR
chr1	205647158	205648089	DEL	chr1;205647060;205647366;AluY;SINE;+;Alu	chr1;205647060;205647366;AluY;SINE;+;Alu	SAME;Alu	GCTGGGCACGGTGGCTCACGCCTGTAATCCCAGCACTTCGGGAGGCCAAGGCGGGTGGATCACGAGGTCAGGAGATCGAGACCATCCTGGCTAACACGGTGAAACCCCGTCACTACTAAAAAAAATACACAAAAAAAATTAGCCGGGCGTGGTGGCGGGCACCTGTAGTCCCAGCTATTCAGGAGGCTGAGGCAGAAGAATGGTGTGAACCCAGTAGGCGGAGCTTGCAGTGAGCTGAGATAGCACCACTGCACTCCAGCCTGGGCGATAGAGCGAGATTCTGTCTAAAAAAAAAAAAGAAAAAAA	GTCTGTAATCCCAGCACTTTGGGAGGCTGAGGCGGGTGGATCACGAGGTCAGGAGATCGAGACCATCCTGGCTAACACAGTGAAACCCCGTCTCTACTAAAAATACAAAAAATTAGCCAGGCGTGGTGGCAGTAGTCCCAGCTACTCCGGAGGCAGGAGAATGGTGTGAACCCAGGAGGCGGAGCTTGCAGTGAGCCGAGATCGCACCACTGCACTCCAGGCTGGGCGACAGAGGGAGACGCCGTCTCAAA	84.871	13	HR
chr1	206641337	206642314	DEL	chr1;206641082;206641501;L1PB1;LINE;-;L1	chr1;206641082;206641501;L1PB1;LINE;-;L1	OPP;L1	TTTTTTTTTTCAATAGGTTTTTGGGGAACAGGTGGTGTTTGGGTTACATGAATAAGTTCTTTAGTGGTGATTTCTGAGATTTTGGTGCACCCATTACCCGAGCAGTGTATACTAGACCCAGTGTGTAGTCTTTTACCTCTCACTCCTCTACCACCCTATCCCCCAAGTCCCCAAAGTCCATTGTATCATTCTTAAGCCCTTTCATCGTCTTCATAGCTTTGCTCCCACTTATGAATGAGAACATACCATGTTTGGTTTTCCATTTCTGAGTTACTTCACTTAGAATAATGGTCTCCAATTCCATCCAGGTTGCTGTGAATGCCATTATTTCATTCTTTTTTATGGCTAAATAGTATTCTATGGTATATATATATATACCATAATTTCTTTATCTACTCC…	GAAAGGATTTCCTATTTAATGTGCTGGGAAAACTGGCTAGCCATATGTAGAAAGCTGAAACTGGATCCCTTCCCTACACCTTATGCAAAAATTAATTCAAGATGGATTAAAGACTTAAATGTTAGACCTAAAACCATAAAAACCCTAGAAGAAAACCTAGGCAATACCATTCAGGACATAGGCATAGGCAAGGACTTCATGTCTAAAACACCAAATGCAACGGCAACAAAAGCCAAAATTGATAAATGGGATCTAATTAAACTAAAGAGCTTCTGTACAGCAAAGTAAACTACCATCAGAGTGAACAGGCAACCTACAGAATGGGAGAAAATTTTTACAATCTACCCATCTGACAAAGGGCTAATATCCAGAATCTACAAAGAACTTAAACAAATTTAC…	57.432	4	NHE
chr1	229237641	229238015	DEL	chr1;229237637;229237828;L1ME3G;LINE;+;L1	chr1;229237637;229237828;L1ME3G;LINE;+;L1	SAME;L1	AAAGGAAGCAGCCAATTCACAAAAGAGTGAATAAACATATACAAATGTCCAAGCTCACCAATACAGAAAAAAAAAAAAAACACAGCTCAATAACATTTTTCATTTATCAGTCTGGCAAAGAGTTTCAAAATTTTTTAACAGCCAGTGGTGGAAAGGCGCAGGTGAGCCTTCTCACACACGGGGATGGAAGT	TTTTTGGAATTATCCAAAGGAAATATAGTGGATCCATGCAAAGACAGCAATTTCAAGAGGCTCATCACAGGGTTATTTTTGATAGAAAAACCTAACAGTCCAACAATAGGATGCTGGTTAAATAAGGTATGATATACCCATCCATTCTGAAATGCTGTAAAAAAAAAAAAAAAAAAAGTATTTAATGGCATGAAAAATGTTCACAACCCATTGTTTAATGAAGAACAAATTATAAACAATATGCAAAGTGTGTGAATATATAGGTACTGTACATGTGCACACATATGTGTAA	47.66	0	NHE
chr1	235091681	235092820	DEL	chr1;235091519;235091811;AluSx;SINE;+;Alu	chr1;235091519;235091811;AluSx;SINE;+;Alu	SAME;Alu	GGCCAGGCGCAGTGGCTCACACCTGTAATCTCAGCACTTTGGGAGGCCGAGGCAGTGGATCACCTGAGGTCAGGAGTTCAAGACGAGCCTGATCAACATGGTGAAGCCTGTCTCTACTAAAAATACAAAAATTAGCCGGGCACGGTGACACGTGCCTGTAAACCCAGCTACTCAGGAGGCTGAGGCAGGAGAATCGCTTAAATCCGGGAGGTGGAGGCTGCAGTGAGCTGAGATTGCGCCATTGCACTCCAGCCTGGTTGACGAGAGCAAGACTCCGTCTCAAAAAAAAAAA	CCGGGCGCGGTGGCTCACGCCTGTAATCCTAGCACTTTGGGAGGCCGCGGCGGGCAGATCACCTGAGGTCGGGAGTTCAAGACCAGTCTGACCAACATGGAGAAACCCCATCTCTACTAAAAATACAAAATTAGCCGGGCATGGTGGCACATGCCTGTAATCCCAGCTACTCAGGAGGCTGAGGCAGGAGAATCACTTGAACCCGCGAGGCGGAGGTTGCAGTGAGCCGAGATTGTGCCACAGCACTCCAGCCTGGGCAACAAGAGTGAAACTCTGTCTCAAAAAAAAAAAAAAAAAAAAAAAAAAAAA	85.616	33	HR
chr1	236115980	236116529	DEL	chr1;236115841;236116153;AluSp;SINE;-;Alu	chr1;236115841;236116153;AluSp;SINE;-;Alu	SAME;Alu	TTTCTTTTTCTTTCTTTTTTTTTTTTTTTGGAGACGGAGTTTCGCTCTTGTTTCCCCGGCTGGAGTGCAATGGCGTGATCTTGGCTCAGCACAACCACCGCCTCTTGGGTTCAAGCGATTCTCCTGCCTCGGCCTCCCAAGTAGCTGGGATTACAGGCATGTGCCACCAGGTCTGGTTAATTTTTGTATTTTTAGTTGAGACGGGGTTTCTCCATGTTGGTCAGGCTGGTCTCGAACTCCCAACCTTAGGTGATCTGCCCACCTTGGCCTCCCAAAGTGCTAGGATTACAGGTGTGAGCCACCGCACCCAGC	TTTTTGTTTGTTTGTTTGTTTGAGATGGAGTTTTGCTCTTGTTGCCCAGGCTGGAGTGCAATGGTGTCATCTCGGCTCTCTGCAACCTCTGCTTCCCAGGTTCAAGCGATTCTTCTGCCTCAGCCTCCTGAGTAGCTGGGATTACAGGCATGCACTACCACACCTGGCTAATGTTTTGTATTTAGTAGAGATGGGGTTTCACCATATTGGTCAGGCTGGTCTCGAAGTCCTGACCTCAGGTGATCCACCCACCTCAGCCTCCCTAAGTGCTGGGATTGCAGGCATAATCCACCACACTTGGCC	81	22	HR
chr1	240477906	240478308	DEL	chr1;240477663;240477965;AluSx1;SINE;+;Alu	chr1;240477663;240477965;AluSx1;SINE;+;Alu	SAME;Alu	GCCGGGCATGGTGGCTCACGCCTGTAATCCCAGCACTTTGAGAGGCCAAGACGGGTGGATTACCTGAGGTCACGAGTTCAAGACCAGCATGGCCAACATGATGAAACCTTGTCTCTACTAAAAACACAAAAATTAGCCAGGTGTGGTAGTGGGCGCCTGTAATCCCAGCTACTCGGGAGGCTGAAACTGGAGAATCTCTTGAACCGGGGAGGCAGAGGTTGCAGTGAGCCGAGATCGTGCCATTGCACTACAGCCTGGGTGACTGAGCGAGACTCCGTCTCAAATCAAACAAACAAACAAAA	GGCTGGGCCCGGTGGCTCACGCCTGTAATCCCAGCACTTTGGGAGGCTGAGGTGGGCGGATCACGAGGTCAGGAGATCAAGACCATCCTGGCTAACACGGTGAAACCCCATCTCTACTAAAAATACAAAAAATCAGCCGGGTATGGTGGCGGGTGCCTGTGGTCCCAGCTACTCGGGAGGCTGAGGCGGGAGAATGGCGTGAACCCGGGAGGCGGAGCTTGCAGTGAGCCGAGATCGCGCCACTGCACTCCAGCCTGGGCGACAGAGCGAGGCTCCGTCTCAAAAAAAAAAA	80.528	6	HR
chr1	242956587	242956963	DEL	chr1;242956340;242956633;AluY;SINE;+;Alu	chr1;242956340;242956633;AluY;SINE;+;Alu	SAME;Alu	CTCATGCCTGTAATCCCAGCACTTTGGGAGGCTAGAGGCAGGCAGATCACGAGGTCAGGAGATCGAGACCATCCTGGCTAACACGGTGAAACCCCGTCTCTACTAAAAATACAAAAAAACTAGCCGGGCGTAGTGGCGGGCGCCTGTAGTCCCAGCTACTCGGGAGGCTGAGGCAGGAGAATGGCGTGAACCCGGGAGGCGGAGCTTGCAGTGAGCCGAGATCGCGCCACTGCACTCCAGCCTGGGTGACAGGGCGAGACTCTGTCTCAAAAAAAAAAAAAAAAAGAAAGAAA	GGCCGGGCACAGTGGCTCACACCTGTAATCCCAGCACTTTGGGAGGCCGAGGCGGGCGGATCATGAGGTCAGGAGATCGAGACCATCCTGCCTAACACGGTGAAACCCCATCTCTACTAAAAATACAAAAAAATTAGCCGGGCGTGGTGGCGGGCACCTGTAGTCCCAGCTACTCGGGAGGCTGAGGCAGGAGAATGGCGTGAACCCGGGAGGCGGAGCTTGCAGTGAGCCGAGATCGCGCCACTGCACTCCAGCCTGGGCGACAGGGCGAGACTCCGTCTCAAAAAAAACAAAACAAAACAAAAAAAAA	93.878	15	HR
chr1	242964469	242965913	DEL	chr1;242964210;242964515;AluJr;SINE;-;Alu	chr1;242964210;242964515;AluJr;SINE;-;Alu	SAME;Alu	TTCTTTTTTTTTTTTTTTTTTTTTTTTTTTGAGTCAGAGTCTTACTCTGTCACCCAGGCTGGAGTGTGCAATGGTGCAGTCATAACTCACTGCAGCCCTGAACTCCTGAGATCAAGTGATCTCAGCCTCCCAAGTAGCTAGGACTATAGGCGTCCACCAACATGCCCAGCTAATGTTTATATCTTTTGCAGAGACAGGGTCTCACTATGTTGCCCAGGCTGGTCTCAAACTCCTAGCCTCAAGCAATCCTCCTGCCTTGGCCTCCCAAAGTACTGGGATTACAGGCATCAGCCCTGTGCCTGGCC	TTCTTTTTTTGGTGTTCTTTTGTTTTGTTTTGAGATGGAGTTTCGCTCTTGTTGCCCAGGCTAGAGTACAATGGTGTGATCTCAACTCACCACAACCCCCGCCTCCCAGGTTCAAGTGATTCTCCTGCCTCAGCCTTCTGAGTAGCTGGGATTACAGGCATGCGCCACCATGCCTGGCTAATTTTGTATTTTTAGTAGAGACAGGTTTTCTCCATGTTGGTCAGGCTAGTCTTGAACTCCTGACCTCAGGTAATCCACCCACCTCTGCCTCCCAAAGTGCTGGGATTACAGGTGTGAGCCACCGTGCCCGGC	72.698	12	HR
chr1	243619448	243620444	DEL	chr1;243619225;243620012;L1MA4;LINE;-;L1	chr1;243619225;243620012;L1MA4;LINE;-;L1	SAME;L1	TTTTTTCGATACATAATAGTTGTATACATTTTCGGGGTACATGTGTTGTTTTGACACATTCCATATGTGTAATGACCAAATTAGGGTAATGGGGATATTCATCACCTCCAACCTTTAACTTTTCTTTATGCTGGAGACATTCAAATTCTTCTCTTCCAGCTATTTTAAAATACACAGTAGGTGGTTGTTAACTATAGTCGCCCTACTGAACTATCTAACACTAGGTCTTATTACAACTGTACTTCTGTACCTATTAATCAACTCCATCTCCCCATCCCCCTACCATTCCCAGCCTCTAGGAACAACCAATCTACTGTCTATCTTGATGCAATCCCGTTTTTTAGCTCCCACATAAGAACAAAAATGTGCAATATTTGTCTTTCTGTGCCTGGCTTATTT…	GATGATATCACATTGTGGTTTTGATTTGCATTTCCCTGATGAGTAGTGATATGACACACTTTTACA	56.25	0	NHE
chr1	246940509	246941174	DEL	chr1;246940498;246940802;AluY;SINE;+;Alu	chr1;246940498;246940802;AluY;SINE;+;Alu	SAME;Alu	GGCCGGGCACCGTGGCTCACGCCTGTAATCCCAGCACTTTGGGAGGCCGAGGCGGGCATATCACGAGGTCAGGAGATCGAGACCATCCTGGCTAACACGGTGAAACCCCGTCTCTACTAAAAATACAAAAAATTAGCCGGGCGTAGTGGCGGGCGCCTGTAGTCCCAGCTACTCAGGAGGCTGAGGCAGGAGAATGGCGTGAACCCGGGAAGCGGAGCTTGCGGTGAGCCGAGATCATGCCACTGCACTCCAGCCTGGGCTACAGAGTGAGACTCCATCTTAAAAAAAAAAAAAAAAAGAAAAA	GGCCGGGCGCAGTGGCTCACGCCTGTAATCCCAGCACTTTGGGAGGCCGAGGCGGGTGGATCACGAGGTCAGGAGATCGAGACCACAGTGAAACCCCGTCTCTGCTAAAAATACAAAAAAAAATTAGCCGGGCGCGGTGGCGGGCGCCTGTAGTCCCAGCTACTCCGGAGGCTGAGGCAGGAGAATGGTGTGAACCCAGGAGGCGGAGCTTGCAGTGAGCCGAGATCGCGCCACTGCACTCCAGCCTCGGCGACAGACAGAGCAAGACTCCATCTTAAAAAAAAAAAAAAAAAAAAAAAAAAAAA	87.138	45	HR
chr1	247091230	247091618	DEL	chr1;247091102;247091412;AluSp;SINE;-;Alu	chr1;247091102;247091412;AluSp;SINE;-;Alu	SAME;Alu	TTTTTTGTTTGTTTGTTTTTGTTTGAGATGGAGTTTCGCTCTTGGCATGCCCAGGCTGGAGTGCAATGGTGCAATCTCGGCTCACTGCAACCTCCGCCTCCCGGGTTCAAGAGCGTCTCCTGCCTCACCGTCCCGAGTAGCTGGGATTATAGGCATGCGCCACCACACCTGGCTAATTTTGTATTTTTAGTAGAGACTTTGGGGTTTCTCCATGTTGGTCAGGCTGGTCTCGAACTCCTGACCTCAGGTGATCTGCCCGCCTCGGCCTCCCAAAGTGCTGGGATTACAGGCATGAGCCACCGCGCCCGGC	TCTCGCTCTGTAGCCCAGGCTGGAGTGCAGTGGTGTGATCTCGGCTCACTGCAACCTCTGCCTCCTGGGTCCTGGTTCAAGCAATTCTCCTGCCTCAGCCTCCCGAGTAGCTGGGATTACAGGCACACGCCACCATGCCCAGCTAATATTTGTA	79.747	1	HR
chr10	5847596	5850854	DEL	chr10;5847517;5847814;AluSx;SINE;-;Alu	chr10;5847517;5847814;AluSx;SINE;-;Alu	SAME;Alu	TTTTTTTTTTTTTTTGAAACGGGGTGTTGCTCTGTCACCCAGGCTGGAGTGCAATGGTGTGATCTTGGCTCACTGCAACCTCTGCCTCCCAGGTTCAAGCAATTCTCCTGCCTCAGCCTCCCGAGTAGTTGGGATTACAGGCGCACACCACCATGCCCAGCTAATTTTTGTATTTTTAGTAGAGACAGGGTTTCACCATTTTGGCCAGACTGGTCTCGAACTCCTGACCTCAGGTGATCCCCCCACCTCAGCCTCCCAAAGTGCTGGGATTACAGGTGTGAGCCACCACACCTGGCC	TTTTCTTTTCTTTTTTCTTTTTCGAGACAGAGTCTTGCTCTGTCACCCAGGCTGGAGTGCAGTGGCGCGATCGCAGCTCACGGCAAACTCTGCCTCCCAGGTTCAAGCAATTCTGCCTCAGCCTCCTGAGTAGCTGGGATTACAGGCATCTACCACCACAGCCGGCTAA	82.927	27	HR
chr10	6209995	6210951	DEL	chr10;6209760;6210051;AluYc;SINE;-;Alu	chr10;6209760;6210051;AluYc;SINE;-;Alu	SAME;Alu	TTTTCTTTTTTTTTTTTTTTTTGAGACGGTGTCTCACTCTGTCACCCAGACTGGAGTGCAGTGGCGTGACCTTGGCTCACTGCAAGCTGCGCCTCCCAGGTTCACGCCATTCTCCTGGCTTAGCCTCCTGAGTAGCTGGGACTACAGGCGCCTGCCATCACGCCTGGCTAATGTTTTGTATTTTTAATAGAGATGGGGTTTCGCTGTGGTCTCGATCTCCTGACCTTGTGATCCGCCCGCCTCGGCCTCCCAAAGTGCTGGGATTACAGGCGTGAGCCACCGTGCCCGGCC	GTGTTTTTAATAGACGGGGTTTCGCCGTGTTAGCCAGGATAGTCTTGATCTCCTGACCTCATGATCCACCCGCCTCGGCCTCCCAGAGGGCTGGGATTACAGGCGTGAGCCACCGTGCCCGG	81.452	17	HR
chr10	12554203	12554585	DEL	chr10;12554177;12554454;AluSx1;SINE;-;Alu	chr10;12554177;12554454;AluSx1;SINE;-;Alu	SAME;Alu	GACAGAATCTCGCTCTGTTGCCCAGGCTGGAGTACAATGGCGCAATCTCAGCTCACTGCAACTTCCACCTCCTGGCTTCAAGCGATTCTCCCGCCTCAGCCTCCCGAAGCTGGGATTACAGGCATCTGCCATCATGCCCAGCTAATTTTTGTATTTTTGTAGAGATGAGGTTTCTCCATGTTGGCCAGGCTGGTCTTGAACTCCTGACCTCAGGTGATCCGCCCGCCTTGGCCTCCCAAAGTGCTGAGTTTACAGGCATGAGCCACTGCGCCTGGCC	TTTTTTCTTTTTTTCTCCAGGCAGGATCTTGCTCTGTTGCCCAGTCTGGAGTGCAGTGGCAGTCTTGTCTCACCGCAGCCTCAACTCTTGAGCTCAAGTGATCTTCCCACCTCTGGCTCCTGAGTAGCTAGGACTGTAGGCACACGCTATTATGCCTGGCTAATTAAAAAAAAATTTTTTTTTTAAGAGATGGAGGGCTCACTGTGTTGCCCAGGCTGGTCTTGAACTCCTGGCCTCAAGCAGTCCTCCTACCGCAGCCTCCCAGATTGCTGGGATTATAGGCATGAGCCATGGCGCCTGGC	71.528	7	HR
chr10	13675567	13676430	DEL	chr10;13675405;13675700;AluSx1;SINE;-;Alu	chr10;13675405;13675700;AluSx1;SINE;-;Alu	SAME;Alu	TTATTTATCTTTGTTTGAGACAGTCTCACTCTGTCACCCAGCCTGGAGTACAGTGGCATGATCTCGGCTCGCTGCAACCTCCGCCTCCCAGGTTCAAGTGATTCTCGTGCCTCAGCCTCCCGAGTAGCTGGGGTTACAGGCATCCGCCACCACACCCGGCTAATTTTGTATTTTTAGTAGAGATGGGGTTTCGCCATGTTGGCCAGGCTGGTCTCGAACTCCTGACCTCAAGTGATCTGCCTGCCTTGGCCTCCCAAAGTGCTGGGATTCCAGGTGTAAGCCACCGTGCCCAGCC	TTTTCTTTTCTTTTTCTTTTTTTTTTCAGACAGTTTCACTCTTGTTGCCCAGGCTGGAGTGCAGTGGCACCATCTCGGCTCACTGCAACCTCCGCCTCCTAGGTTCAAGAGATTCTCCTGCCTCAGCCTGCCAAGGTAGCTGGGATTACAGGCACCCGCCACCACACCCAGCTATTTTTTTTTTTTTTTTTTGTATTTTTAGTTGAGACGGGGTTTCACCATGTTGGCCAGGCTGGTCTTGAACTCCTGACCTCAGGTGATCCACCCGCCTCAGCCTCCCAAAGTGCTGGGATTACAGGCATGAGCCACCGCGCCCAGCC	82.748	0	NHE
chr10	26710086	26713224	DEL	chr10;26709870;26710166;AluSx3;SINE;+;Alu	chr10;26709870;26710166;AluSx3;SINE;+;Alu	SAME;Alu	GGCTGGGCATGGTGGCTCATGCCTATAATCCCAGCATTCTGGGAGCCTGAGGCGGGTGGATCGTGAGATCAGGAGTTTGAGACCAGCCTGGCCAACATGGTGAGACCCCGTCTCTACTAAAAATACAAAAAAAATTAGCCGGGCGTGGTGGCAGGTGCCTGTAATCCCAGCTACTTGGGAGGCTGAGGCAGGAGAATCGTTTGAATCTGGGAGGCGGAGGTTGCAGTGAGCTGAGATCACGCCATTGCACTCCAGCCTGGGCGACAGAGCGAGACTCTTGTCTTAAAAAAAAAAAA	GCTGGGCACAGTGGCTCACGCCTGTAATCCCAGCACTTTGGGAGGCTGAGGCAGGCGGGTCACGAGGTCAGGAGATCAAGACCATCCTGGCTAACACGGTGAAACCCTGTCTCTACTAAAAATACAAAAAATTAGCTGGGCATGGTGGCACGCACCTGTCGTCCCAGCTATTCCGGAGGCTGGGGCAAGAGAATCGCTTGAACCCGGGAGGCAGAGGTTGCAGTGAGCCGAGATCACGCCATTGCATTCCATCCTGGGAACAGAGCAAGACTCCGTCTCAAAAAAACCAAACAAAACAAAAAA	80.719	15	HR
chr10	31154421	31155935	DEL	chr10;31154248;31154545;AluY;SINE;+;Alu	chr10;31154248;31154545;AluY;SINE;+;Alu	SAME;Alu	GGCCGAGCTCAGTGGCTCACGCCTGTAATCCCAGCACTTTGGGAGGCCGAGATGGGCGGATCACGAGGTCAGGAGATCGAGACCATCCTGGCTAACGTGGTGAAACCCCGTCTCTACTAAAAATACAAAAAAAGTAGCCAGGCGTGGTGATGGGTACCTATAGTCCCAGCTACTTGGGAGGCTGAGGCAGGAGAATGGCGTGAACCCAGGAGGCAGAGCTTGCAGTGAGCTGAGATCGCGCCACTGCACTCCAACCTGGGTGACAGAGCGAGACTCCGTCTCAAAAAAAATAAAAAA	GACTAGGTGTGATGGCTCACACCTGTAGTCCCAGCACTTTGGGAGGCTGAGGCAGGCAGATCAGTTGAGCCCAGGAATTTGAGATCAGCCTGAACAACATGGAGAAATGCAGTCTCTACAAAAAATACAAAAATTAGCTGGGAGTAATGGCCTGTGCCTGTAATCCCAGTTACTGAGGAGGCTAAAGTGGGAGGATCCCTTGAGCCCAGGAGTCTGAGGCTGCAGTGAGTCATGATCTTGCCTCTGTGCTCCAGCCTGGGCAATAGAGTGAGACCCTGTCTCAAAAAAAAAAAAAAAA	74.57	18	HR
chr10	69026573	69027556	DEL	chr10;69026499;69026612;AluJo;SINE;-;Alu	chr10;69026499;69026612;AluJo;SINE;-;Alu	SAME;Alu	TTTTTTATAGAGATGGGGGTCTTGCCATGTTGTCCAGACTGGTCTCAAACTCCTGGGCTCAAGCAATCCTCCCACCTCAGCCTCCCAAAATGCTGGGATTACAGGCCTGAGCC	TTTTTTTTCTTTTTTTTTTTTTTTTTTTGAGATGGAGTCTCGCTCTGTTGCCCAGGCTGGAGTGCAGGGGCATGATCTCGGCTCACTGCAACCTCTGCCTCCCACGTTCAAACGATTCTCCTGCCTCAGCCTCCCGAGTAGCTGGGATTACAGGTGCCCGTGACCATACCTGGCTAATTTTTGTATTTTTGGTACAGACGGGAATTTCACTGCGTTGGCCAGGCTAGTTGAGAACTCCTGACCTCAGGTGATCCTCCAGCCTCAGCCTCCCAAAGTGCTGGGATTACAGGCATAAGCCACCTTGCCTGGCC	75.214	15	HR
chr10	69521247	69531336	DEL	chr10;69521227;69521439;AluSx;SINE;+;Alu	chr10;69521227;69521439;AluSx;SINE;+;Alu	SAME;Alu	GGCCAGGTGTGGTGGCTCACGCCTGTAATCCCAGCACTTTGGGAGGCTGAGGCAGGCAGATCATGTGAGGTCAGGAGCTTAAGACCAGCCTGGCCAACATGGCGAAACCCTGTCTCTACTAAAAATACAAAAATTAGCCAGGTGTGGTGGTGCACACCTGTAGTCCCAGCACTTTCGGAGGCTGAGGCGGGCAGATCGCTTGAGGTCAGGAG	GGCTGGGTGTGGTGGCTTATGCCTGTAATCCCAGCACTTTGGGAGGCCGAGGCAAGTGGATCTCTTGAGCACAGCAGTTTGAGACCAGCCTGGGCAACACGGCAAAACCCCGTCTCTACTAAAAACACAAAAACTATCTGTGCATGGTGGTGGGTGCCTGTAGTCCCAGCTACTCAGGAGGCTGAGGTGGGAGGATCACCTGAGTCTGGGAGGTCAAGTCTGTGGTGAGACATGATTGTGCCACTGCACTCCAGCCTGGGTGACACAGTGAGACTGTCTCAAAAAGCAAACAAACAAACAA	76.889	27	HR
chr10	76495814	76501261	DEL	chr10;76494942;76496010;L1MD;LINE;-;L1	chr10;76494942;76496010;L1MD;LINE;-;L1	SAME;L1	TTGTCTTTGTATCTTTCTTAACAATGTCACAATGTCTTTCATATAGCAAATTTTTAAAAAAATTTTCCTGAGCTCTAGTATGTCACATTTTCCTCTGATGAATTGTATTTTTTGCTATCAACTCTAAGAACTCTTTTCCTAGTCCTGGATCATGGGGATTTTATATTCTGGAAGTTTTAGTGTTTTATACTTTACATTTAAGTGCATAATCTATTGTGCTAAAATTGTATAAATTGTGAGGTTTCGATGGAGGTTCTTTTCATTTCTTATATTTTGTTTTGTTTTGCTGATGAATGTCCAGCTGCCCATCATAATTTATTGTAAACTATCTTTCTCTTCCATTGAATTGTTTGTTCCTTTATTAAAAAATAATTGATCATATTTGTGTAGAACTTTTTT…	TTCAACATTTATTTTAGATTCAGAGGGGTACATGTGCAGGCTTGTTACATGGGTCTATTGCGTGATGCTGAGGTTTGGGATATGGATGATCCCATCATGTAGGTAGTGAGCATAGTACCTAAGAGGTAGTTTTTCAGCCCACACTCCCTTTCTCCTTCTCCTCTCTAGTAGTCTCCAGTGTTGATCGTTGTTTCCATTTGTATGTCTATGTGTACTCAGTTCTTAGCTCCCACTTATAAGTGAAAGCATGTGGTATTTGGTTTTCTGGTCCTGCATTATTTTGTTTAGGATTAGCCTGCCGCTGTATCCATGTTGCTGCAAATGACATTTCATTATTTGTATAGCTGTGCAGCATTCTAAGGTGAACATATACCACAGTTTCCTTATTCAGTCTACTAC…	46.68	6	NHE
chr10	87858623	87860002	DEL	chr10;87858566;87858666;AluSx3;SINE;+;Alu	chr10;87858566;87858666;AluSx3;SINE;+;Alu	SAME;Alu	GCAGAGGTTGCAGTGAGCCATGATCACGTCACTGCACTCCAGCCTGAGGAACAGAGGGAGACTCCGTCTCAAAAAAAAAAAAAAAAAAAAAAAAAAAAAA	GGCCGGGCGCGGTGGCTCACGCCTGTAATCCCAGCACTTTGGGAGGCCGTGGCGGGCAGATCACGAGGTCAGGAGATCGAGACCATCCTGACCAACATGGTGAAACCCTGTCTTTACTAAACTACAAAAAATTAGCCCGGCATGATGGTGTGCGCCTGTAGTCCCAGCTACTCGGGAGGCTGAGGCAGGGGAATTGCTTGAACCTGGGAGGCAGAGGTTGCAGTGAACCGAGATCATGCCACTGCACTCCAGCCTGTGAGACTCCGTCTCAAAAAAAAAAAAAAAAAAAGAAAAAAAAAA	83	32	HR
chr10	102216256	102216983	DEL	chr10;102216240;102216547;AluSp;SINE;+;Alu	chr10;102216240;102216547;AluSp;SINE;+;Alu	SAME;Alu	GGCCGGGCGCAGTGGTTCACGCCTGTAATCCTAGCACTTTGGGAGGCCGACGCGGGTGGATCACCTGAGGTCGGGAGTTTGAGACCAGCCTGACCAACATGGAGAAATCCCATCTCTACTAAAAATACAAAATTAGCCGGGTGTGTGGCGCATGCCTGTAATCCCAGCTACTCGGGAGGCTGAGGTAGAAGAATAGCTTGAACCTGGGAGGCGGAGGTTGTGGTGAGCTGAGATCGTGCCATTGCACTCCAGCCTGGGCAACAAGAGTGAAACTTCGTCTCAAAAAACAAAACAAAACAAAACAAAA	GGCCGGGCGCGGTGGCTCACGCCTGTAATCCCAGCACTTTGGGAGGCCAAGGCAGGCGGATCACGAGGTCAGGAGATCGAGACCATCCTGGCTAACATGGTGAAACCTCACCTCTACTAAAAATACAAAAAATTAGCCGGGCGTGGTGGCAGGCGCCTGTAATCCCAGCTAATCGGGAGGCTGAGGTAGGGGAATCACTTGAAACCAGGAGGTGAAGGTTGCAGTGAGCCGAGATTGTGCCACTGCACTCCAGCTGGGCAACAGAGCGAGACTCTGTCTCAGAAAAAAAAAAAAAGAAGAAGAAGAAGAA	82.109	15	HR
chr10	103293407	103294435	DEL	chr10;103293389;103293691;AluSc;SINE;+;Alu	chr10;103293389;103293691;AluSc;SINE;+;Alu	SAME;Alu	GGCCAGGCATGGTGGCTCACGCCTGTAATCCCAGCACTTTGGGAGGCCAAGGTAGGCAGATCACGAGGTCAAGAGATAGAGACCATCCTGGCCAACATGGTGAAACCCTGTCTCTACTAAAAATACAAAAATTAGCTGGGTATGGTGGCGCACGCCTGCAGTCACAGCTACTTGTGAGGCTGAGACAGGAGAATCGCTTGAACCCAGGAGGCGGAGGTTGCAGTGAGCCAAGATCGGGCCACTGCACTCCAGCCTGGTGACAGAGCAAGACTCCATCTCAAAAAAACGAAACAAAAAACAAA	GGCCGGGCATGGTGGCTTACGCCTGTAATCCCAGCACTTTGGGTGGCCGAGGCGGGCAGATCACAAGGTCAGGAGGTCGAGACCATCCTGTCTAACACGGTGAAAACCCATCTCTACTAAAAATACAAAAAATAAGCCAGGCGTGGTGGCAGGCACCTGTAGTCCCAGCTACTTGGGAGGCTGAGGCAGGAGAATGGCATGAACCCAGGAGGCGGAACTTGTAGTGAGCAGAGATAGAGCCACTGCACTCCAGCCTGGGCAACAGAGTGAGACTCCATCTCAAAAAAAAAAAAAGAA	83.279	25	HR
chr10	120467142	120469291	DEL	chr10;120467082;120467389;AluY;SINE;-;Alu	chr10;120467082;120467389;AluY;SINE;-;Alu	SAME;Alu	TTTGTTTTTTTTTTGAGACGGAGTCTTGCTCTGTCGCCCAGGCTGGACTGCAGTGGCACAATCTCGGCTCACTGCAAGCTCCGCCTCCCAGGTTCACGCCATTCTCCTGCCTCAGCCTCCCGAGTACCTGGGACTACAGGCACCCGCCACCATGCCTGGCTAATTTTTTTGTAATTTTATTTTTTTTTAAGTAGAGATGGGGTTTCACCATGTTAGCCAGCATGGTCTCAATCCTCTTACCTCGTGATCTGCCCGCCTCAGCCTCCCAAAGTGCTGGGATTACAGGCGTGAGCCACCGCGCCCGGCC	TTTTTTTTTTTTTTTTTTGAGACAGAGTCTTGCTCTGTCACCCAGGCTGGAGTGCAGTGGCACCATCTCAGCTCACTGCAAGCTCCACCTCCCAGGTTCACACCATTCTCCTGCCTCAGCCTCCCAGGTAGCTGGGACTACAGGCGCCCGCCACCATGCCCGGCTAATTTTTTGTATTTTTAGTAGAGACAGGGTTTCACCGTGTTAGCCAGGATGGTCTTGATCTCCTGACCTCGTGATCCGCCCACCTGGGGCTCCTAAAGTGCTGGGATTACAGGCATGACACACCGTGCCCGGCC	85.342	5	HR
chr11	677316	677770	DEL	chr11;677235;677381;AluY;SINE;+;Alu	chr11;677235;677381;AluY;SINE;+;Alu	SAME;Alu	CACGCCTGTAATCCAAGCACTTTGGGAGGCCAAAGCAGGCAGATCACAAGGTCAAGAGATCAAGACCATCCTGGCCAACACGGTGAAACCCCATCTCTACTAAAAATACAAAAATTAGCCGGGCATGGTGGCGCGTGCCTGAAGTC	GGCTGGGCACGATGGCTCACGCCTGTAATCCCAGCACTTTGGGAGGCCAAGGCAGGTGGATCATGAGGTCAGGAGTTTGAGACCAGCCTGACCAGCATGGTGAAACCCCATCTCTACTAAAAATACAATAACAAAAAAAAATTAGCTGGGCATGGTGGCGTGCACCTGTAGTCCCAGCTACTCAGGAGGCTGAGGCAGGAGAATTGCTTAAACCTGGCAGGCAGAGGTTGCAGTGAGCCGAGATCGCACCACTGCACTCCAGCCTGGGCGACAGAGTGACACTCTGTCTCAAAAAAAAAAACAAAAAA	81.41	30	HR
chr11	3961125	3961631	DEL	chr11;3961009;3961284;AluJo;SINE;-;Alu	chr11;3961009;3961284;AluJo;SINE;-;Alu	SAME;Alu	TTTTTTTTTTTTGGAGACAGGGTCTCACTGTTGCCCAGGCTGTAGTGCAGTGGTGCAATCACAGCTCATTGCAGCTTCAACATCCTGCACTCAAGTGATCCTCCTACTTCAGCCTTCTGAGTAGCTGGGACTACAGGCATGCACCACCATGCTTGGCTTTTATAGAGATGGGGTCTCACTATGTTGCCCAGACAGATTTTGAACTCCTGGGCTCAAGCAATGCCTCAGCCTCCCAAAGTGCTGGGATTATAGGTAGTGAGCCACTGTACCTGGCC	TTTTTTTTTTGAGACAGAGTCTTGCTCTGTTGCCCAGGCTGGAGTGCAATGGCACGATCTCCGCTCACTGCAACCTCCACCTCCCGGGTTCAAGCGATTATCCTGCCTCAGTCTCCTGAGTAGCTGGGATTACAGGTGTGCCCCACCACACCTGGCTAATTTTTGTATTTTTTAGTAGAGATGGGGTTTCTCCATGTTGGTCATGCTGGTCTTGAACTCCTGACCTTGTGATCCGCCTGCCTCGGCCTCCTAAGATGCTGGGATTACAGGCGTGAGCCACTGCGCCCGGCC	71.088	14	HR
chr11	5852754	5862263	DEL	chr11;5852426;5852932;L1PA16;LINE;-;L1	chr11;5852426;5852932;L1PA16;LINE;-;L1	OPP;L1	AACTTTTATTTTAGATACAGAATGCACATTGTTACCTGGGTATATTGGACCCAGGTAGTAAGCATAGTACTCAATAGGTAGTTTTTCAGCTGATGACCCCCTCCTTCCCTCCTCCCTCTAGTAGTCCTCTGTGTCTGTTGTTCCCATGTTCATGAGCATGTCTGCTCAGTGTTCAGCTCTCACATGTGAGAACATGCAGTATTTGGTTTTCTGTTCCTACATTAATTTCCTTAGGATAATGGCCTCCAGCTCCATCCATGTTGATTTCATTCATATGATTTCATTCTTTTTATGGTTGCTTAGTATTCCGTAGTTTATATGTAACACATTTTCTTTATCCACTCCACCACTGATGGGCACTTAGGTTGATTCTATGTCTTTGCTATTGTGAACAGCACA…	GAAAATTCCTCATATAAAGGGCATTTATGAAAAACCCGTGGCTGACATCATACTCAGTGGTGAATATCCAAAGGGATAATTAAGCTTTTCCCCTAAGATCATGAACAAGACAAGGGTGCTTGCTTTTATGACTACTATTTAACATTGTACTGGAAGTTCTTGCCAGAGCAATTAGCCAAGAAAAAGAAAGAAAAATTATTCAAATTTTAAAGGAACGAGTAAACTACCTTTATTTGCAGAAAACATAATATTACATGTAGAAAATCATAAAGAATTCACAAAAAACTATTAGAACTGATAAATGCAGCAACTTTGCACAACACAAGAGCAATACTCAATCAGTTGTATTTTGCTGAACACTGGTGAAGAAAATTAATGAAGGTCTAAATAAATGGAAAA…	40.944	5	NHE
chr11	9302093	9303103	DEL	chr11;9302007;9302306;AluY;SINE;-;Alu	chr11;9302007;9302306;AluY;SINE;-;Alu	SAME;Alu	TTTTTTTTTTTTTTTTTGAGACGGAGTCCTGCTCAGTCGCCCAGGCTGGAGTGCAGTGGCACAATCTCAGCTCACTGCAACCTCCGCCTCCCGGGTTCACGCCATTCTCCTGCCTCAGCCTCCCGAGTAGCTAGAACTACAGACACCTGCCACGATGCCCGGCTAATTTTTTTTTGTATTTTTAGTAGGGATGGGGTTTCACCATGTTAGCCAGGATGGTCTTATCTCCTGATCTTGTGATCCACCCGCCTCGGCCTCCCAAAGTGCTGGGATTACAGGCGTGAGCCATAGCGCCCGGC	TTTTGTTGTTGTTGTCTGAGAAGGAGTCTCGCTCTGTTGCCCAGGCTGGACTGCAGTGGCACGATCTCGGCTCACTGCAACCTCCACCTCCCAGGTTCAAGCAATTCTCCTGCCTCAGCCTCCCAAGTAGCTGGGATTACAGGCATGTGCCACCACACTGGCTAATTTTTTTTGTATTTTTAGTAGAGACGGGGTTTCACCATATTGGCCAGGCTGGTCCAAGTGATTCCCTTGCCTCAGCCTCCCAAGTAGCCGGGATTACAGACGTGTGCTACCACACCCAGC	78.333	6	HR
chr11	9482172	9487559	DEL	chr11;9481974;9482269;AluYh3;SINE;-;Alu	chr11;9481974;9482269;AluYh3;SINE;-;Alu	SAME;Alu	TTTTTTTTTTTTTTGAGGTGGAGTCTCACTCTGTCGCCCAGGCTGGAGTGCAGTGGCTCGATCTTGGCTCACTGCAAGCTCTGCCTCCCGGGTTCACGCCATTCTCCTGCCTCAGCCTCCCGAGTAGCTGGGACTACAGGCGCCCGCCACCACGCCCGGCTAATTTTTTGTATTTTTAGTAGAGGCAGGGTTTCACCATGTTAGCCAGGATGGTCTCGATCTCCTGACCTCATGATCTGCCTGCCTTGGCTTCCCAAAGTGCTGGGATTACAGGCGTGAGCTACTGTACCCGGCC	TTTTTGTTTGTTTGTTTGTTTTGAGACGGAGTCTCGCTCTATTGCCCAGGCTGGAGTGCAGGGGCATGATCTCAGCTCACTGCAAGCTCCGCCTCCCGGGTTCATGCTTCTCCTGCCTCAGCATCCTGAGTAGCTGGGACTACAGGCGCCCACCACCACACCTGGCTAATTTTTTGTATTTTTAGTAGAGATGGGGTTTCACCGTGTTAGCCAGGATGGTCTCGATCTCCTGACCTCATGATCCGCCTGCCTCGGCCTCCCAGAGTGCTGGGAGCCACTGTGTGAGCCACCACGCCCGGCC	84.667	39	HR
chr11	16974622	16975046	DEL	chr11;16974484;16974647;L1MC4a;LINE;-;L1	chr11;16974484;16974647;L1MC4a;LINE;-;L1	SAME;L1	GTTCAGAGAATTCTTGTGTACCGATCAGCCAGCTTCCCTCAGTGATAACATGTTATATTACAATAGTGCAATTGTCAAAAACAGAAAAACTGACATGGTAATACTATTAACTAAACTACAGACCTCACAGAGATTTCACAGGTTTTTTTTTTTTTTTTTTTTG	CCAGGTTTTTATATATACTATGTATATATGTACAGTTCTATGAGATTTCATCACATGCATACATTCATGTGTGCCCCACCACAATCAGGACACAGGACAGTTCCACCACTTCAAAGAAATGTACCCTC	53.488	9	NHE
chr11	47740285	47741686	DEL	chr11;47740132;47740420;AluSx;SINE;+;Alu	chr11;47740132;47740420;AluSx;SINE;+;Alu	SAME;Alu	GGTCAGGCGCAGTGTCTCACGCCTGTAATCCAAGCACTTTGGGAGGCAGAGACGGGCGGATCACCTGAGGTCGGGAGTTCGAGATTAGCCTGGCCAACATGATAAAACCCTGTCTGTACTAAAAATACAAAAATTAGCTGCGCAAGGTGGCGTGCGCCTGTAATCCCAGCTACTCGGGAGGCTGAGATAGAACTGCTTGTACCCGGGAGGTGGAAGTTGCAGTGAGCCACGATCGTGACACTGCAGTCCAGCCTGGGTGACAGAGTGAGACCCCGTCTCAAAAAAAAA	GGCTGGTCGCAGTGGCTCACGCCTGTAATCCCAGCACTTTGGGAGGCTGAGGCGGGTGGATCACAAGGTCAGGAGTTCAAGAACAGCCTGGCCAAGATGGTGAAACCCCATCTCTACTAAAAATACAAAAATTAGTCAGGCGCAGTGGCAGGCGCCTGTAATCCCAGCTACTCGGGCGGCTGAGGCCGGGGAATCGCTTGAACTCGGAGGGTGGAGGTTGCAGTGAGCTAAGATCATCCACTGCACTCCAGCCTGGGCGACAGAGTAAGACTCCGTCTCAAAAAAAAATAAAAAAATAAAGAA	80.952	25	HR
chr11	57986972	57994635	DEL	chr11;57986496;57990747;L1PA8;LINE;-;L1	chr11;57986496;57990747;L1PA8;LINE;-;L1	SAME;L1	ATTATACTTTAAGTTCTGGGATACATGTGCAGAACGTGCAGGTTTGTTACACAGGTATACATGTGCCATGGTGGTTTGCTGCACCCATCAACCCGTCATCTAGGTTTTAAGCCCTGCATGCATTAAGTATTTGTCCTAATGCTCTCTCTCCTTCCCCCTCACCCCCCAATAGGCCCCAGCGTGTAATGTTCCCCTGCCTGTGTCCACGTGTTCTCATTGTTCAGTTCCCACTTATAAGTGAGAATATGCAGTGTTTGTTTTCCTGTTGCTGTGTCAGTTTGCTGAGAATGATGGTTTTCAGCTTCATCCATGTCCCTGCAAAGGACGTGAACTCATTCTTTTCTATGGCTGCATAGTATTCCGTGGTGTATATGTACCATATTTTCTTTATCCAGTGTA…	TTTTTTTTTTTTATTATACTTTAAGTTTTAGGGTACATGTGCACATTGTGCAGGTTAGTTACGTATGTATACATGTGCCATGCTGGTGCGCTCCACCCACTAACTCGTCATCTAGCATTAGGTATATCTCCCAATGCTATCCCTCCCTCCTCCCCCCACCCCACAACAGTCCCCAGAGTGTGATATTCCCCTTCCTGTGTCCATGTGATCTCATTGTTCAATTCCCACCTATGAGTGAGAATATGCAGTGTTTGGTTTTTTGTTCTTGTGATAGTTTACTGAGAATGATGATTTCCAATTTCATCCATGTCCCTACAAAGGACATGAACTCATCATTTTTTATGGCTGCATAGTATTCCATGGTGTATATGTGCCACATTTTCTTAATCCAGTCTGTCA…	85.188	6	HR
chr11	58083590	58089956	DEL	chr11;58083279;58084348;L1P4;LINE;-;L1	chr11;58083279;58084348;L1P4;LINE;-;L1	SAME;L1	TGCTTGTTTTTGCCTTTGACCATTTTTTAATGAGGTTATTTGTTTTCTGCTTGTTGATTTCTGTTCCTTATAAATTCTAAATATTAGCCCTTTGTCGATGTATATTTGTGAGTATTTCTCCCATTCTGTAGGTTTTCTGTTTACTGTGTAGATAGTTTCTTTTGCTGAGCAGAAGCTCTTTCATTTAATTAGGTCCCACTTGTCAATTTTTGGTTTAATTGCAGTTGTTTTGAGGACTGAGTCATAAATTCTTTCCCAAGGCCAGAGGGTATTTCCTAGGTTCTCTTCTAGATTTTTTTTTCTTAAATTTAAGGTCTTACATTTAAGTCTTTAATCCATCTTGAGTTAATTTTGTATATGCTGAAAGGTAAGGGTCCAGTTTCATTCTTCTGCATGTGG…	GTTGCAATTGGATTTAGTGTTTTAGTCGTTGAAGTCTTTTCCCATGCCTATGTCTTCAATAATATTGCCTAGGTTTTCTTCTAGGGTTTTTATGGTTTTGGGTTTTACATTTAAGTCTTTAATCTATCTTGAGTTAATTTTTGTACAAGGTGTAAGAAAGGGATCCAGTTTCAGTTTTTTGCATATGGCTAGCCAGTTTTCCCAGCACCGTTTATTACATAGGGAATCCTTTCCCCATTGCTTGATTTTTGTCGGGTTTGTCGAAGGTCAGATGGCTGTAGATGTGTATGTATGGTGTTAATTCTAAGGTCTCTGTTCTGTTCCATTGGTCTATATATCTGTTTTGGTACCAGTACCATGCTTTTTGATTACTGTAGCCTTGTAGTATAGTTTGAAGTC…	72.308	0	NHE
chr11	62744853	62745663	DEL	chr11;62744633;62744925;AluSc8;SINE;+;Alu	chr11;62744633;62744925;AluSc8;SINE;+;Alu	SAME;Alu	GCCAGGGGTGGTGGCTCATGCCTGTAATCCCAGCACTTTGGGAGGCTGAGGCGGGCGGATTCCAAGGTCAAGAGATCGAGACCATCCTGGCTAACACGGTGTAACCCTGACTGTACTGAAAATACAGAATTAGCGGGATGTGTTGGCGGACGCCTGTAATTCCAGCTACTCGGGAGACTGAGGCAGGAGAATCGCTTGAACCCGGGAGGTGGAGGTTGCGGTGAGCCGAGATGGCGCAACTGCACTCCAGCCTGGGCAAGAGCAAAACTCTTATCTAAAAAAAAAAAAAAAA	GGCCGGGTGCGGTGGCTCACGCCTGTAATCCCAGCACTTTGGGAGGCCAAGGCGGGCAGATCACGAGATCAGGAGATCGAGACCATCCTGGCTAACACGGTGAAACCCCGTCTCTACAAAAAATACAAAAAATTAGTCAGGCGTGGTGGCACACGCCTGTAATCCCAGCTACTCGGGAAGCTGAGGCAGGAGAATGGCGTGAACTCAGGAGGCGGAGCTTACAGTGAGCCGAGATCACGCCCCTGCACTCCAGCCTGGGCTACGGAGCTAGACTCCGTCTCAAAAAAAAAAAAAAAAAGAAAAGAAAAAA	82.215	12	HR
chr11	65364535	65371883	DEL	chr11;65364264;65364565;AluSq2;SINE;-;Alu	chr11;65364264;65364565;AluSq2;SINE;-;Alu	SAME;Alu	TTATTTATTTTATTATTATTATGTTTTTAGATGGTGTTTTCCCTCTTGTTGCCCAGGCTGGAGCGCAATGGCGCGATCTTGGCTCACTGCAACCTCTGCCTCCCAGGTTCAAGTGATTCTCCTGCCTCAGCCTCTCTAGTACCTGGGATTACAGGTGCACACCACTACGCCCAGCTAATTTAGTAGAGACGGTGTTTGACCATGTTAGCCAGGCTGGTCTCAAACTCCTGACCTCAGGTGACCCACCTGCCTCCGCCTCCCAGAGTGCTGGGATTACAGGCATGAGCCACAACACCTGACC	TTTTGTTTTCTTTTTTTTGAGACGAAGTCTCGCTCTGTCATCCAGCCTGGAGTGCAATGGCGCGATTTTGGCTCACTGCAACCTCCGCCTCTCTGGTTCGGGTGATTCTCCTGCCTCAGCCTCCCAAGTAACTGTGACTACAGGTGCGTGCCACCATGCCCGGCTAATTTTTTGTATTTTTAGTAGAGACGGCGTTTCACTGTGTTAGCCAGGATGGTCTCGATCTCCTGACCTCGTGATCTGCCCACCTTGGCCTCCCAAAGTGCTGAGATTACAGGCATGAGCCACGAAGCCCGGC	75.08	19	HR
chr11	66166427	66171859	DEL	chr11;66166137;66166446;AluSx1;SINE;-;Alu	chr11;66166137;66166446;AluSx1;SINE;-;Alu	SAME;Alu	TTTTTGTTTGTTTGTTTGTTTTGTTTTTGAGACAGAGTCTTACTCTGTCACCCAGGCTGCAGTGCAATGGCATGGTCTCGGCTCACTGCAACCTCTGCCTCCCGGGTTCAAGCAATTCTCATGCCTCAGCCTCCCGAGTAGCTGGGACTACAGGTGCCCGCCACTACACCCAGCTAATTTTTGTATTTTTTGTAGAGATGGGGTTTCACCATGTTGGCCAGGCTCTCTCGAACTCCTGACCTCAGGTGATCCACCTGCCTTGGCCTCCCAAGGTGCTGGGATCACAGGCGTGAGCCACCATGCACAGCC	TTTTTCTTTTCTTTTCTTTTCTTTTTTTGAAACGGAGTCTCGCTCTGTCGCCCAGGCTGGAGTGCAGTGGCGCAATCTCGGCTCACTGCAAGCTCCGCCTCCCAGGTTCACGCTATTCTCCTGCCTCAGCCTCCCGAGTAGCTGGGACTATAGGCGCCCACCACCACGCCCCGCTAATTTTTTGTATTTTTAGTAGAGACGGGGTTTCACCATGTTAGCCAGGATGGTCTCGATCTCCTGACCTTGTGATCCGCCCGCCTCGGCCTCCCAAAGTGCTGGGATTACAGGCTTGAGCCACCGCGCCCGGCC	82.958	9	HR
chr11	66944010	66945815	DEL	chr11;66943999;66944291;AluY;SINE;+;Alu	chr11;66943999;66944291;AluY;SINE;+;Alu	SAME;Alu	GGCCGGGCACAGTGGCTCACGCCTGTAATCCCAGCACTTTGGGAGCCCGAGGCGGGCGGAACACAAGGTCAGGAGATCGAGACCATCCTGGCTAACACGGTGAAACTCCGTCTCCAATAAAAATACAAAAAATTAGCCGGGTGTGATGGTGGGCGCCTGTAGTCCCAGCTACTTGGGAGGCTGAGGCAAGAGAATGGCATGAACTCAGGAGGAGAAGCTTGCAGTGAGCCGAGATTGCACCACTGCACTCCAGCCTGGGTGACAGAGCAAGACTCCGTCTCAGAAAAAACAA	GGCCGGGCGCGGTGGCTCACGCCTGTAATCCCAGCACTTTGGGAGGCCGAGGCGGGTGGATCATGAGGTCAGGAGATCGAGACCATCCTGGCTAACAAGGTGAAACCCCGTCTCTACTAAAAATACAAAAAATTAGCAGGGCGCGGTGGCGGGCGCCTGTAGTCCCAGCTACTCGGGAGGCTGAGGCAGGAGAATGGCGTGAACCCGGGAAGCGAAGCTTGCAGTGAGCCAAGATTGCGCCACTGCAGTCCGCAGTCCGGCCTGGGCGACAGAGCGAGACTCCGTCTCAAAAAAAAAAAAAAAAAAAAAAGAAA	87.291	34	HR
chr11	82145390	82152303	DEL	chr11;82144306;82145722;L1MCa;LINE;+;L1	chr11;82144306;82145722;L1MCa;LINE;+;L1	OPP;L1	TTAAAAAAAATTGAACTAAATGAAAATAAAAGCACAACATTCAAAATGTGTAGCATGCTGCTAAAGCTCTAAGCAGTATCTAGAAGGGATTATAAATTTAAACCCATGTTAGAAAGGAAGACAGATCTAGACAAATATTCTCAGCTTTGACTTCAAGAAGCTAGAAAAATAGAGCAAATCAAATTCAAATTAGGGAGAGGAGAAGAAATAGCAATAAAAATGGAAATCAATAAAATATAAACCAGAAAAAAAATTAGAGAAAATCCCTGAAGCCAAAAGTTTATAAGATTTAGGTAATCTAATAAAGATAAAAAGAAGACATAAATTACCAAAATCAGGAAGGGATAAGTGGCCAATACTAAAGACTCAAGACATTAAAGAGAACTGTAACTGAATATT…	ATAATTGACTGAAAATAAATTTCACATATTACAACAGTCTAATAAGTTTTGAAATATGTATACACTCTCAAATCATCACCACAATAAAGATAACGAACACATCTATCTCCCCAAAAGTTCCCTTGTGTCCCTTTGTAATCTCTTCTCCAGTCTTCCGCACCATCCTCAGACAACCATTAATTTTCTCTGTGTCACTATGGACTGGTTTGCTTATTACAAAATTTTATATAAATGGAAGAATATATTATGTATTATTTTGGGTTATTTTCCCACTAAGCCTAATTATTTTGAGATTTATCTATGGTACTATTTATATCAATAGTTAATTTCTTTGTACTTCCAAGTAGTATTACATGGCATCGATATACCAGAATTTGTTTACCTCTTAGTGGACATTTG…	48.148	0	NHE
chr11	85012139	85012342	DEL	chr11;85012039;85012139;AluSp;SINE;+;Alu	chr11;85012039;85012139;AluSp;SINE;+;Alu	SAME;Alu	GGCCAGGTGCAGTGGCTCATGCCTGTAATCCCAGCACTTTGAGAGGGCGAGGCAGGCGGATCACCTGAGGTTGGGAGTTCGAGACCAGCCTGACCAACAT	GGCCGGGCGCAGTGGCTCACGCCTGTAATCCCAGCACTTTGGGAAGCTAAGGCGGGTGGATCACGAGGTCAGGAGATCGAGACCATCCTGGCTAACACGGTGAAACCCCATTTCTACTAAAAATACAAAATTCGCTGGGTGTGGTGGTACATGCCTGTAGTCCCAGCTACTTGGGAGGCTGAGGCAGGAGAATCGCTTGAACCTGGGAGGTAGAGGTTGCAGTGAGCTGAGATCGCGCCATTGCACTACAGCCTAGGCAATAAGAGCAAAACTCTGTCTCAAGAAAAAAAAAA	80.808	NA	NHE
chr11	102880374	102882072	DEL	chr11;102880207;102880431;AluJr;SINE;+;Alu	chr11;102880207;102880431;AluJr;SINE;+;Alu	SAME;Alu	GGCTGGGCATGGTGGCTTACTCTTGTAATCCGAACACTTTGGGAGGGAGAGGTGGGATGATTGCTTGAGGCCAGAAGTTCAAGACCAGCCTGGGCAACAAAGTGAGACCCTATCTTTATTTTTAAAAATGAAAATAAAATTTGGCCAGGTTTGGTGGCTAATGCCTATAATCCCAGCACTTTGGGAGGCCAAGGAGGGAGGATTGCTTGAGCCCAGGGGTTTGA	GGCCAGGCGCAGTGGCTCACACCTGTAATCCCAGCACTTTGGGAGGCCAAGATTGGTGGATTGCCTGTGCTCTGGAGTTCAAGACCAGCCTGGGCAACATGGCGAAACTCCATCTCTACAGAAAATACCAAAAAATTAGCTGGGCATGGTGGCACTCACTTGTAGTCCCAAGTATGCGGGAGGATCACTTGAGCCTGGGAGGTGGAGATTGCAGTGAGCCACTGCACTCCAGCCTGGGTGACAGAGCTGGAACCCATCTCAAAAAAAAAAAAAAAAAAGAA	62.5	26	HR
chr11	118410941	118412192	DEL	chr11;118410930;118411236;AluSx4;SINE;+;Alu	chr11;118410930;118411236;AluSx4;SINE;+;Alu	SAME;Alu	GGCAGGGTGCAGTGGCTCACACCTGTAATCCCAGCACTTTGGGAGGCCAAGGCGGGCAGATCATGAGGTCAGGAGTTTGAGACCAGCCTGGCCAATATAGTGAAACCCTGTCTCTACTAAAAACACAAAAATTAGCCAGGCGTGGTGGCACACACCTGTAGTCCCAGCTACTCGGGAGGCTGAGGCAGTAGAATCACTTGAACCTGGGAGGTGGAGGTTGCAGTGAGCCGAGATCACACCACTGCACTCCAGCCTGGGCGACAGAGGGAGACTCTGTCTCAAAAAAAAAAAAAAGAAAAAAGAAAA	GGCCGGGTGCGGTGGCTCACACCTGTAATCCCAGCACTTTGAGAGGCCAAGGCTGGCGGATCACCTGAGGTCAGGAGTTGGAGACCAGCCTGACCAACATAGTGAAACCCCATCTCTTCTAAAAATACAAAATTAGTCGGGCGTCGTGGCACATGCCTGTAATCCCAGCTACTTGGGAAGCTGAGGCAGGAGAATCTCTTGAACCTGGGAGGCGGAGGTTGCAGTGAGCCAAGATCATGCCATTGCACTCCAGCCTGGGCAACAAGAGCGAAACTTGGTCTCAAAAAAAAAAAAAAAAAAAAAAA	87.582	30	HR
chr11	120202706	120204025	DEL	chr11;120202685;120202983;AluSg;SINE;+;Alu	chr11;120202685;120202983;AluSg;SINE;+;Alu	SAME;Alu	GGCCGGGCATGGTGGCTCACACCTGTAATCCCAGCACTTTGGGAGGCTGAGGCGGGTGGATCACAAGGTCAGGAGTTTGAGACCAGCCTGGCCAACATGGTGAAACCCCGTCTCTACTAAAAATACAAAAAATAGCTGGGCATGGTGGCAGGTGCCTATAATCCCAGCTACTCAGGAGGCTGAGGCAGGAGAATTGCTTGAATCCAGAAGGCAGAGGTTGCAGTGAGCTGAGATCGTGCCACTGCACTCCAGCCTGGGCGACAGAGCAAGACTCTGTCTCGAAAAAACAAAAAAAGAA	GGCCGGGCGCGGTGACTCATGCCTGTAATCCCAGCACTTTGGGAGGCCAAGGCGGGTGGATCACGAGGTCAGGAGATCGAGACCATCCTGGCTAACACGGTGAAATCCCGTCTGTACTAAAAATCCAAAAAATTAGCCGGGCGTGGTGGCGGGCGCCTGTAGTCCCAGCTACTCGGGAGGCTGAGGCAGGAGAATGGCATGAACCCGGGAGGCAGAGCTTGCAGTGAGCTGAGATCGCGCCCCTGCACTCCAGCCTGGGCGACAGAGCGAGACTCCATCTCAAAAAAAAAAAAAAAAAAAGTAATAAA	87.291	26	HR
chr12	919619	920425	DEL	chr12;919463;919766;AluSz6;SINE;+;Alu	chr12;919463;919766;AluSz6;SINE;+;Alu	SAME;Alu	GGCCAGGCTCAGTGGCTCACACCTGTAATCCCAGAACTTTGGGAGGCCAAGGCAGGTGGATTGATCACTTGAGCCCAGGAGTTTGAGACCAGCCTGGCCAACACAGCAAAACCCCGCTCTACTAAAAAATACGAAACATTAGTTGGGTGTGGTGGTGGGCGCCTGTAGTCCCAGCTACTCAGGAGGCTGAGGCACGAGAATCGCTTGAACCCGGGAGGCGGAGGTTGCAGTGAGCCAAGATAGCGCCACTGCACTCCAGCCTGGGCGACAGAGCAAGACTCTGTCTAAAAAAAAAAAAAAAAA	GCCAGGTGCAGTGGCTCACACCTATAATCCCAGCATTTTGGGAGGCCGAGGTGGGCAGATCACGAGGTCAGGATATCGAGACCATCCTGGCTAACATGGTGAAACCCCGTCTCTACTAAAAATACAAAAAATTAGCCGGGCGTAGGTGGCGGGCGCCTGTAGTCCCAGCTACTCAGGAGGCTGAGGCAGGAGAATGGTGTGAACCCAGGAGGCAGAGCCTGCAGTGAGCTGAGATCGCACCGCCACTGCACTCCAGCCTGGGCGACAGAGTGAGACTCCGTCTCAAAAAAAAAAAAAAGAA	82.41	38	HR
chr12	1754845	1755160	DEL	chr12;1754749;1755012;AluSx;SINE;-;Alu	chr12;1754749;1755012;AluSx;SINE;-;Alu	SAME;Alu	TTGAGACGGAGTCTCGCTCTGTCACCCAGGCGGAGTGCAGTAGCATGATCTCGGCTCGCTGCAACCTCCGCCTCCTGGGTTCAAGCGATTCTCCTGCCTCGACTACAGGTACATGCCACCATGCCAGGCTAATTTTTGTAGCTTTAGCAGAGATGAGGTTTTGCCATGTTGGCCAGGCTGGTCTCGAACTCCTTACCTCAGGTATCCTCCCACCTCGGCCTCCCAAAGTGCTGGGATTACAGGCATGAGTCATCGTGCCCAGC	TTTTTTTTTTAATTTCGGAGACGGAGTCTTGTTCTGTCGCCAGGCTGGAGTGCAGTGGTGCGATCTCAGCTCACTGCAACCTCTACCTTCCAGGTTCAAGTGATTATCCTGCCTCAGCCTCCCGAGTAGCTGGGATTACAGGCACCTGCCACCACGCCTGGCTACTTTTTGTATTTTTAGTAGAGATGGAGTTTCACCATGTTGGCCAGGATGGTCTCCATCTCAACCTCCTTATCCACCTGCCTCAACCTCCCAGAGTGCTGGGATTATAGACGTGAACGACTGCGCCCGGCC	73.214	4	NHE
chr12	2843755	2844200	DEL	chr12;2843530;2843823;AluSx;SINE;+;Alu	chr12;2843530;2843823;AluSx;SINE;+;Alu	SAME;Alu	GGCCGAGCATGGTGGCTCATGCCTGTAATCTCAGCACTTAAGGATGCCGAGGTGGGTGGATCACCTGAGGTCAGGAGTTCGAGACCAACCTGGCCAACATAGGGAAACCCAGTCTCCACTAAAAATACAAAAATTAGGTGGGCATGGTGGCGTGCGCCCATAGTCCCAGCTACTCAGGAAGCTGAGGCAGAAGAATCACTTGAACCCGGGAGGTGGAGGTTGCAGTGAGCTGAGATCGTGCCACTGCACTCCAGCCTGGGTGACAGAGCGAGACTCCATCTCAAAAAAAAAAA	GGCCAGGCATGGTGGCTCACGCCTGTAATCCCAGGACTTTGGGAGGCCAAAGAGGGAGGACTTCTTGAGCCCAGGAGTTCAGCCTGGGCAAGCATGGCGAAACCCCATCTCTACTAAAAATACAAAAAAAAATAGCCAGGCATGGTGGCACACGCTTGTGGTCCCAGCTACTCAGGAGGCTGAAGTGGGAGGATTGCTTGAGCCTGGGAGGTAGAGGTTGCAATGAGCTGAGATCACACAGCTACACTCCAGCGTGGGTGAGAGTGAGACCCTGTCTCAAAAAAAATAAAATAA	75.758	12	HR
chr12	7670047	7671725	DEL	chr12;7670000;7670284;AluSq2;SINE;-;Alu	chr12;7670000;7670284;AluSq2;SINE;-;Alu	SAME;Alu	GAGACAAAATTTTGCTCTTGTTGCCCAGGTTGGAGTACAATGGCCCCATCTTGGCTCACTGCAACCTCCTCCTCCCGGGTTCAGGTGATTCTCTTGTCACAGTCTCCCGAGTAGCTGGGATTACAGGCGTGTGCCACCATGCCTGGCTGATTTTTGCATTTTTAGTAGAGATGGGGTTTCATCATGTTGGTCAGGCTGGTCTCAAACTCCTGACCTCAGGTGATCCACCTGCCCCAGCCTCCCAAAGTGCTGGGATTACCAGGTGTGAGCCACCACACCTGGCC	TTTTTTTTTTTTTTTTTTTTTTTTTTTTTGAGACGGAGTCTCGCTGTCGCCCAGGCTGGAGTGCAGTGGCGCAATCTCGGCTCACTGCAGGCTCCGCCTCCCGGGGTTCACGCCATTCTCCTGCCTCAGCCTCCCGAGTAGCTAGGACTACAGGCGCCCGCCACCTCGCCCGGCTAATTTTTTGTATTTTTAGTAGAGACGGGGTTTCACCGTGTTAGCCAGGATGGTCTCGATCTCCTGACCTCGTGATCCGCCCGCCTCGGCCTCCCAAAGTGCTGGGATTACAGGCGTGAGCCACCGCGCCCGGC	80	4	HR
chr12	7828983	7829527	DEL	chr12;7828940;7829231;AluSg7;SINE;+;Alu	chr12;7828940;7829231;AluSg7;SINE;+;Alu	SAME;Alu	GGCTGGGCGCAGTAGCTTACGCCTGTAATTCCAGCACTTTGGAAGGCTGAGGCAGGTGGATCAGGAGTTGAAGACCAGCCTGGCCAAGATGGTGAAACCCCGTCTCTACTAAAAATACAAAAATTAGCCAGGCGTGATGGTGGGCACCTGCAATCCCAGCTACTCAGGAGGCTGAGGCAGAGAATTACTTGAACCCAGGAGGCGGAGGTTGCAGTGAGCCGAGATCGCGCCACTGCCCTCCAGACTGGGCGACAGAGTGAGACTCCGTCTCAGAAACAAAACAAAACAAAA	GCCGGGCACAGTGGCTCACACCTATAACCCAGAATTTTGGGAGGCCGAGGCGGGTGGATCACCTGAGGTCAGGAGTTTGAGAAAAGCCTGGCCAACATGGTGAAATCCTGTCTCTACTAAAAATACAAAAATTAGCTGGACGTGGTGGTGCACACCTGTAATCCCAGCTACTCGGGAGGCTGAGGCATGAGAATCACTTTAACCCAGGAGGCAGAGGTTGGGCCGAGATCATTCCACTGCACTCCAGCCTGGGTGACAGAGTGAAACTCCCTCTCAAAAAAAAAAAAAGAAAAAGAAAAAA	79.016	0	NHE
chr12	8864244	8865271	DEL	chr12;8864230;8864535;AluSq2;SINE;+;Alu	chr12;8864230;8864535;AluSq2;SINE;+;Alu	SAME;Alu	GGCCGGGCATGGTGGCTCATGCCTGTCATCGCAGCACTTTGAGAGGCCGAGGCAGGCGGATCACCTGAGGTCAGGAGTTCGAGACCAGTCTGGCCAACATGATGAAACCCCATCTCTACTAAAAATACAAAAATTAGCCAGGTGCGATGGCAGGTGCCTGTAATCCCAGCTACTTAGGAGGCTGAGACAGGAGAATCGCTTGAACCCAGGAGGCAGAGGTTGCAGTGAGCTGAGATCATGCCATTGCACTCCAGTCTGGGTGACAAGAGTGAAACTCTGTCTCCAAAAAAAAAAAAAAAAAAAAA	GGCTGGACACAGCAGCTCATGCCTGTAATCCCAGTGCTTTGGGAGGCCGAGGCAGGCGGATCACCTGAGGTCGGGAGTTCGAGACCAGCCTGACCAACATGGAGAAACCCCATCTCTACTAAAAATACAAAATTAGCCAGGCGTGGTGGCGGGTGCCTGTAATCCCAGCTACCTGGGAGGCTGAGGCAGGAGAATCGCTTGAACCCGGGAGGCAGAGGTTGCGGTGAGCCGAGATGGCGCCATTGCACTCCAGCCTGGGCAACAAGAGTTAAAACTCCGTCT	87.279	12	HR
chr12	9028261	9029325	DEL	chr12;9028143;9028449;AluSq2;SINE;-;Alu	chr12;9028143;9028449;AluSq2;SINE;-;Alu	SAME;Alu	TTCTTCTTTTTTTTTTTTTTTTTCTGAGACAGAGTCTGGCTCTTGTCACCTAGGCTGGAATGCAATGGTGTGATCTCGGCTCACTGCAACCTCTGCTTCCCAGATTCAAGCGATTCTTCTGCTTCAGCCTCCCAAGTAGCTGGGATTACAGGCGTGTGCCACCAGGCCTGGCTAATTTTTGTGTTTTTATAGAGACAGGTTTCACCATGTTGGCCAGGCTGGTCTCAAACTTCTGACCTCAGGTGATCCACCTGCCTAGGCCTCCCAAAGTGCTGGGATTACAGGTGTGAGCCACCACGCCAGGCC	TTTTTTATTTATTTATTTATTTTTAGTTGGAGTTTCACTCTTGTTGCCCAGACTGGAGTGCAATGGTGCAAGCTCAGCTCACTGCAACCTCTGCCTCCTGGATTCAAGTGATTCTCCTGCTTCAGCCTCCCAAGTAGCTGGGATTACAGGCATGTGCCACCAGGCCTGGCTAATTTTTGTATTTTTAGTAGAGACAGGGTTTCACCATGTTGGCCAGGCTGGTCTCGAACTCCTAACCTCAAATGATCCATCTGCCTTGGCCTCCCAAAGTGCTGGGAT	86.121	35	HR
chr12	15994723	15998587	DEL	chr12;15994460;15994752;AluY;SINE;-;Alu	chr12;15994460;15994752;AluY;SINE;-;Alu	SAME;Alu	TTCTTTTTTTTGAGACGGAGTCTCGTTCTGTCGCCCAGGCTGGAGTGCAGTGGCGCGATCTCTGCTCACTGCAAGCTCTGCCTCCCGGGTTCACGCCATTCTCCTGCCTCAGCCTCCTGAATAGCTGGGACTACAGGCGCCTGCAACCACGCCTGGCTAATTTTTTGTATTTTTAGTAGAGACGGGGTTTCACCATGTTAGCCAGCATGGTCTCGATCTCCTGACCTCGCGATCCACCCACCTCGGCCTCCCAAAGTGCTGGGATTACAGGCGTGAGCCACCGCGCCTGGCC	TTTCCTTTATTTATTTATTTATTTATTTAGAGACGGAGTCTAGCTGTGTCGCCCAGGCTAGAGTGCAATGGCCGGATCTTGGCTCACGGCAACCTCCGCCTTCCGGGTTCAAGCAGTTCTCCCGCCTCAGCCTCCCGAGTAGCTGAGATTACAGGCATCCACCACCATGCCCGGCTAATTTTCTATTTTTAGTAGAGATGGGGTTTCTTCATATTGGCCAGGCTGGTCTCGAACTCCTGACCTCAGGTGATCCGCCTGCCTCAGCCTCCCAATGTGCTGGAATTACAGGTGTGAGCCACCACGCCTGGCC	81.633	8	HR
chr12	33232169	33245364	DEL	chr12;33227564;33233714;L1PA3;LINE;+;L1	chr12;33227564;33233714;L1PA3;LINE;+;L1	SAME;L1	GGAAGCAGCCAAGATGGCTGAATAAGAACAGCTCCGGTCTACAGCTCCCAGCATGAGCGACGCAGAAGATGGGTGATTTTTGCATTTCCATCTGAGGTACCGGGTTCATCTCACTAGGGAGTGCCAGACAGTGGGTGCAGGACAGTGGGTGCAGTGCACCGTGTGCAAACCGAAGAAGGGTGAGGCATTGCCTCACTCAGGAAGTACAATGGGTCAGGGAGTTCCCTTTCCTAGTCAAAGAAAGGGGTGACAGACGGCACCTGGAAAATCGGGTCACTCCCGCCCTAATACTGTGCTTTTCCGACGGGCTTAAAAATCGGCGCACCATGAGATTATATCCCGCACCTGGCTTGGAGGGTCCTATGCCCACAGAGTCTGGCTGATTGCTAGCACAGCAGT…	GATGCAATAAAAAATGATACAGGGGATATCACCACCAATCCCACAGAAATACAAACTACCAGAAGAGAATACTACAAACTCCTCTACACAAATAAACTAGAAAATCTAGAAGAAATGGATAAATTCCTCAACACGTACACTCTCCCAAGACTAAACCAGGAGGAAGTTGAATCTCCGAATAGACCAATAACAGGATCTGAAATTGTGGCAATAATTAATAGCTTACCAACAAAAAGAGTCCAGGACCAGATGGATTCACAGCCGAATTCTACCAGAGGTACAAGGAGGAAGTGGTACCATTCCTTCTGAAACTATTCCAATCAATAGAAAAAGAGGGAATTCTCCCTAACTCATTTTATGAGGCCAGCATCATCCTGATACCAAAGCCGGGCAGAGTCA…	93.777	60	HR
chr12	42304030	42306291	DEL	chr12;42303790;42304082;AluSq2;SINE;-;Alu	chr12;42303790;42304082;AluSq2;SINE;-;Alu	SAME;Alu	TTTTTTTGAGATGGTGTTTCGCTCTTGTCTTCCAGGCAAGAGTGAAATGGTGTGATCTCGGCTCACTGTAACCTCCGCCTCCCAGGTTCAAGTGATTCTTCTGCCTCAGCCTCCCCAGTAGCTGGGATTACAGGCACCTGCCACCATGCCTGGTTCATTTTTGTATTTTTTTAGTAGAGATGGGGTTTCACCACATTGGCCAGGCTGGTCTTGAACTCCTGACCTTAGGTAATCCACCCACCTCGGCCTCCCAAAGTGCTGGGATTACAGGCATGAGCCACCGCACCCGGCC	TTTTCTTCTTCTTTTCTTTTTTTGAGACGGAGTTTCACTCTTTTTGCCCAGGCTGGAGTGCAATGGCCCGATCTCGGCTCCGCAACCTCCGCCTCCTGGGTTCAAGTGATTCTCCTGCCTCAGCCTCCCGAGTAGCTGGGATTACAGGCATGCGCCACCACACCCAGTGAGTTTCTACTTTTAATAGAGACGGGGTTTCTCCACGTTGGTCAGGCTAGTCACGAACTCCCGACCTCAGGTGATCCGCCCGCCTCGGCCTCCCAAAGTGCTGGGATTGCAGGCATGAGCCTCCGCACCTGGCC	81.507	26	HR
chr12	46634791	46639351	DEL	chr12;46633287;46635491;L1MC1;LINE;-;L1	chr12;46633287;46635491;L1MC1;LINE;-;L1	OPP;L1	CTGAATATAATTCCTTTATCTGGATGTACCACAGTTTATTTATTTATTTATCTACTTAAGGAAATCTTGGTTGCTTCCAAGGTTTAACAATCATAAACAAAGTTTCTGTAACCAGCCATGTGCAGGGTTTTGTGTAGACAAAAATTTTTAACTCCTTTGGGTAAATACGAACAAGAGTGATTGCTAGATCATGTGGTAAGAGTATGTTTAATTTTGTAGAAAACTGCCAGACTGCCTTCCAAAGTGGCTGTACCATTCTGCATTGCCAACAGCAATGAATGAGAGTACCTGTTGCTTCACATCCTCACCAGCAATTGGTGTTGTCAGTGTTCTGGATTTGGGCCATTTTAATAGGCATGTATTGGTAGCTCCTTGTTTGAATTTGCATTTTCCTGATAA…	GGAGGTGGCAAAGATGGCCGACTAGAAGCAGCTAGTGTGCGTAGCTCTCACAGAGATGAACAGAAGGGGTGATTAAATACAGGATCTTCAACTGAAACATCCAGTTACTAGCACTGGGACTGATCAAGGAAACAACTTGACCCATGGAGAATGGAGGAAAGCAAGGCAGGACAACAGCCCACCTGGGAGTGATGCGGGGCCAAGGGAACCTCCCTTGCCCAGGGAAGCAGTAAGTGAATGTGTAACCCGGGAACCCACACTTCTTTCATGGATCTTTGCAACCTTTGGGTCAGGATATCCCCTCATGAACCCAGTCCACCAGGCCTTCAGTCTGACATACAGAACTACATGGAGTCTCTGCAGAGTAGCCATGTAGGCACTTGCAGAGACCTAGGAGCC…	60.145	2	NHE
chr12	49430238	49430837	DEL	chr12;49430092;49430400;AluSz;SINE;-;Alu	chr12;49430092;49430400;AluSz;SINE;-;Alu	SAME;Alu	TTTCTTGTTTTTTTTTTTTTTTTTTTGAGACAAAGTCTCACTCTGTCCCCCAGCCTGGAGTGCAGTGGTGTGATCTTGGCGCACTGCAAGGTCTGCCTCCCAGGTTCAAGCAGTTCTCCTGCCTCAGCCTCCCGAGTAGCTGGGATTACAGCACGCCACCGTGCCTGGCTAATTTTTGTATTATTTTTTAGTAGAGATGGTGTTTCACTATGTTGGCCAGGCTGGTCTCGAACCCCTGACCTGAAATGATCCGCCGACCTCGGCCTCCCAAAGTGCCGGGATTACAGGCGTGACCCACCATGCCTGGC	TTTATTTTTACTTTTTTGAAATAGAATCTCTCTCTGTCACCCAGGCTGGAGTGCAGTGGCACCATATGGGCTCATTTTAGCCTCCACCTCCTGGGTTCAAGCAATTCTCCTGCCTCAGCTCCTGAGTAGCTGGGACTACAGGCATGTGCCACCACACCTGGCTAATTTTTGTATTTTTAGTAGTGATGGAGTTTCACCATGTTGGCCGGGCTAATCTCGAACTCCTGACCTCAAATGATCCACCCGCCTCAGTGGGATTACAGGCATGAGCCACTGTGCCCAGC	75.166	5	HR
chr12	51069350	51069756	DEL	chr12;51069283;51069586;AluSx1;SINE;-;Alu	chr12;51069283;51069586;AluSx1;SINE;-;Alu	SAME;Alu	TTTCTTTTTTTTTTTTTTTTTTTTGAGACAGGGTCTCACTGTCGCTCAGGATGGAATGCAGTGCATGATCTCGGCTCACTGCAATCTCTGCCTCCTGGGTTCAAGTGATTCTCCTGCCTCAGCCTTCCAAGTAGCTGGAATTACAGGCTCCTGCCACCATGCTCAGCTAATTTTTGTATTTTTAGTAGAGACAGGGTTTCACAATGTTGCCCAGGCTGGTCTCGAACTCCCGACCTCAACTGATACACCCAACTCCACCTCCCTAAGTGCTATAATTACAGGCCTGAGCCACTGCACCAGGCC	TTTTTTTTTTTCTTTTTTTTCTTTTTTTTTGAGACTGAGTCTCACTCTGTCACCCAGGCTGGAGTGCAGTGCTGCAATCTCGGCTCACTGCAAGCTCCGCCTCCTGGGTTCACGCCATTCTCCTGCCTTAGCCTCCCGAGTAGTTGGGACTACAGGCGCCTGCCACCACGCCTCGCTAATTTTTTGTATTTTTGTATTTTTAGTAGAGACGGGGTTTCACTGTGTTAGCCAGGATGGTCTTGATCTCCTGTCCTCATGATCCGCCCGCCTCAGCCTCCCAAAGTGCTGGGATTACAGGCGTGAGCCACCG	79.288	17	HR
chr12	52001284	52002050	DEL	chr12;52001087;52001397;AluSz;SINE;+;Alu	chr12;52001087;52001397;AluSz;SINE;+;Alu	SAME;Alu	GGCTGGACACGGTGGCTCATGCCTGTAATCCCAGCACTTTGGGAGGCCGAGGTGGGCGGATCACTTGAGGTCAGGAGTTTGAGACTAGTCTGGCCAACATGGCGAAACCCCATTGCTGCTAAAAGTACAAAAATTAGCCAGGCATGGTGGTGCACACCTGTAATCCCAGTTACTCAGGAGGCTGAGGCAGGAGAATTGCTTGAACCCAGGAGGTGGAGGTTGCAGTGAGCCAAGATCATGCCAGTGCACTCCAGCCTGGGTGACAGAGTGAGACACAATCTCAAAAAAAAAAAAAAAAAAAAAAAAAAAA	GGCGGGGCGCGGTGGCTCATGCCTGTAATCCCAGCACTTTGGGAGGCCGAGACGGGTGGATCACGAGGTCAGGAGATCGAGACCATCCTGGCTAACACAGTGAAACCTCACCTCTACTAAAAATACAAAAAATTTTGCCAGACGTGATGGCACACGCCTATAATCCCAGCTACTTGGGAGGCTGAGGCAGGAGAATCGCTTGAACCTGGGAGGCGGAGCTTGCAGTGAACCAAGATCACGCCACTGCACTCCAGCCTGGGCGACAGAGTGAGACTCCGTCTCAAAAAAAAAAAAAAAAAAAAAAGAAAGA	83.654	9	HR
chr12	57634244	57635467	DEL	chr12;57633988;57634278;AluJb;SINE;+;Alu	chr12;57633988;57634278;AluJb;SINE;+;Alu	SAME;Alu	CCCGGCGCAGTGGCTCATGCTTGTAATCTCAGCACTTTGGGAGGCTGCGATAGGAGACCAGGAGTTCGAGACCAGCCTGGGCAACATGGTGAGACCCCCCCCCCCCCCCGTCTCTACAAAAAATTTAAAAATTAGCCCAGCAAGATGGCTCACACCTGTAGTCCAACTACTTAGGAGGCTGAAGTGGGAAGATTGCTTGAGCTCGGGAAGTTGAAGCTGCAGTGAGCTGAGATGGTGCCATGGCACTGTAGCCTGGGTGACAGAGCGAGACTCTGTCTCAAAAGAAGAAA	GGCTGGGCACGGTGGCTCATGCCTGTAATCCCAGCATTTTGGAGGCCGAGGTGGGTGGATCACTTGAGGTCAGGAGTTCGAGACCAGTCCGGCCAACATGGTGAAACCCTGTCTCTACCAAAAATACAAAAATTAGACGGGCATAGTGATGAGTGCCTGTAATCCCAGCTACTCTGGAGGCTGAGGCAGGAGAATTGCTTGAACCCTAGAACCCAGAGGTGGACATTGCAGTGAGCCAAGATCGCACCACTGCACTTCAGCCTGAGTGACAGAGCGAGACTCTGTCACAAGAAAAAAAAAAAAAAGAAA	67.712	21	HR
chr12	60018564	60019727	DEL	chr12;60018287;60019045;L1PA3;LINE;+;L1	chr12;60018287;60019045;L1PA3;LINE;+;L1	SAME;L1	TTTAGACCAATAATATCCTTGATGAATATTGATGCAAAAATCCTCAATAAAATACTGGCAAACTGAATCCAGCAGCACATCAAAAAGCTTATCCACCATGATCAAGTGGGCTTCATCCCTGGGATGCAAGGCTGGTTCAATATACACAAATCAATAAATGTAATCCAGCATATAAACAGAACCAAAGACAAAAACCACATGATTATCTCAATAGATGCAGAAAAGGCCTGTGACAAAATTCAACAACACTTCATGCTAAAAACTCTCAAGAAATTAGGAATTGTTGGGACGTATCTCAAAATAATAAGAACTATCTATGACAAACCCACAGCCAATATCATACTGAATGGGCAAAAACTGGAAGCATTCCCTTTGAAAACTGGCACAAGACAGGGATGC…	AAGCATTGAAGGAAATCTCTGTCAAAACCTAAGTGAACACAAGCTAAAGGGACAGAGACTTCAGAGACTACACACAACAAGAAATGCAGATTTTACAAAAAAATAGTTTATAAAAAGCAATAAACAAAAACAACTACAACTGATGGCAAACAGCAAACACTCCTGAGAGGACAGAAAGGAAGAAATCTAATTTCTAGAGTTGTTACATATAATATTCAAAATGTCCAGTATTTACCAAAATATTATGTATCATGTGAAGAAAAAATAAATTATGGCCCATGGATAGGAGAAAGTAACAGAAATTGTGCCTGAGGAAGCACAGACATACTTACAAGACAGACTTAAAATCAATAGTCTTGAATAAGTTTACAAAGCTCATGGAAACCATGAACAAAGAGC…	39.984	4	NHE
chr12	64623682	64624699	DEL	chr12;64623638;64623948;AluSx1;SINE;-;Alu	chr12;64623638;64623948;AluSx1;SINE;-;Alu	SAME;Alu	TTTTATTTTCTTTTATTTTTTTGAGATGGAGTCTCACTCTGTCACCCAGGCTGGAGTGCAGTGGCACGATCTCGGCTCACTGCAGCTTCTGCTTCCCAGGTTCAAGAAATTCTCATGCCTCAGCTTCCCGAGTAGCTGGGATTGCCAGCACCCGCCACCATGCCTGGCTAATTTTTATTTTTATTTTTTTAGTAGAGAGAGAGTTTCACCGTGTTGGCCAGACTGGCCTCAAACTTCTGGCCTCAACCGATCTGCCCGCCTCTGCCTCCCAAAGTGTTGGGATTACAGGGGTGAGCCACCATGTCCGGCC	TTTCTTGAGACGGAGTCTTGCTCTGTTGCCCAGGCTGGAGTGCAGTGGCGCGATCTAGGCTCACTGCAAGCTCTGCCTCCTGGGTTATGCCATTCTCCTGCCTCAGCATCCCGAGTAGCTGGAACTACAGGCGCCTACCACCACCCCCGGGTAATTTTTTTTTTTTTTTGTATTTTTAGTAGAGATGGGGTTTGACTGTGTTAGCCAGGATGGTCTCGATCTCCTGACTTCGCGATCTGCCCGCCTCGGCCTCCCAAAGTGCTGGGATTACAGGCGTGAGCCACCGCGCCTGGCC	79.264	21	HR
chr12	71962796	71964360	DEL	chr12;71962751;71963018;AluSx;SINE;-;Alu	chr12;71962751;71963018;AluSx;SINE;-;Alu	SAME;Alu	TCTGTCATCCAAGCTGAGGTGCAGTGGCACGATCTCAGCTCACTGCAACCTCCGCCTCCTGGGTTCAAGCGATTCTCCTGCCTCAGCCTCTCTATTAGCTGGAATTACAGGCACACGCCACCATGCCTGGTTAATTTTTGTATTTTTAGTAGAGACGGGGTTTCACCATGTTGGCCAGGCTGGTCTTGACCCCCTGACCTCAGGTGATCCACCCGCCTCGGCCTCCCAGAGTGCCGGGATTACAGATGTGAGCCACCGTGCCTGGCC	TTTTGTTTTGAGATGGGGTCTCTGTCGTCCAGGCTGAGGTACAGTGGCACGATCTCAGCTCACTACAACCTCCGCCTCCTGGGTTCAAGCGATTCTCCTGCCTCAGTCTCTCTAGTAGCTGGAATTATAGGCACACGCCACCATGCCCGGTTAATTTTAGTATTTTTAGTA	94.04	41	HR
chr12	95616677	95618638	DEL	chr12;95616556;95616856;AluJb;SINE;-;Alu	chr12;95616556;95616856;AluJb;SINE;-;Alu	SAME;Alu	TTTCTTTCTTTCTTTTTTGAGAGAGTCTCACTCTGTCGCCCAGGCTGGAGTCCAGTGGTGCTATCTCAGCTCACTGTAACCTTTGCCCCCCTGGGCTCAAGCGATCCTCCCACTTCAGCCTCCCGAGTAGTTGGGTCAACAGGCGTAAGCTACCAACGCCTGGCTAATTTTTGTATTTTTTGTAGAGACAGGATCTTGCCATGTTGCCCAGGCTGGTCTGGAACTCCTGAGCTCAAGTGATCCGCCCACGTTGGCCTCTAGAAGTACTGGGATTACAGGCATGAGCCACTGCACCTGGCC	TTTTTGTTGTTTTTGTTTTTGAGACAGGGTCTCACTCTGTTGCCCAGGCTGGAATGCAATGGCATGATCATAGCTCACTGTAGCCTCTACCTCTTGGGCTCAAACAATCCCGTCTCAGCCTCCCAAGTGCTGGGACTACAGGTGCACACCACCACACCCAGCTAATTTTTATATGAAGAGACAGAGTTTCACCATGTTGCCCCAGCTGGTCTTAAATTCCTGAGCTGAAGCAATCTGCCTGCCTCAGCCTCCCAAAGTACTGAGATTACAGGTGTGAAACACCACACCTGGCC	73.026	3	NHE
chr12	98563078	98569249	DEL	chr12;98563020;98563197;AluSx3;SINE;-;Alu	chr12;98563020;98563197;AluSx3;SINE;-;Alu	SAME;Alu	TTTTTTTATCTTTTATCTTTTTTTTTTGAGATAGAGTCTCTCTCTGTCTCCCAGGCTGGAGTGCAGTGGTGCGATCTTGGCTCACTGCAACCTATGCCTCCTGGGTTCAAGCGATTCTCCTGCCTCAGCCTCCTGAGTAGCTGGGACTACAGGGCATGCGCCACCATGCCCAGCTAA	TTTATTTATTTATTTATTTATTTATTTATTTATTTATTTAGACAGAGTCTTGCTCTGTCACCCAGGCTAGAGTGCAATGGCGTGATCTTGGCTCACTGCAACCTCCACCTCCCCAGTTCAAGCAATTCTCCTGCCTCAGCCTCCCGAGTAGCTGGGACTACAGGCGCCCACCACCACGCCTGGCTAATTTTTGTATTTTTAGTACAGACAGAGTTTCACCATGTTGGCCGGGATGGTCTCAATCACTTGACCTCATGATCCGCCCACCTCAGCCTCCCAAAGTGCTGGGATTACAGGCGTGAGCCACCGTGCCTGGC	81.768	7	HR
chr12	111858637	111859372	DEL	chr12;111858540;111858840;AluSx1;SINE;-;Alu	chr12;111858540;111858840;AluSx1;SINE;-;Alu	SAME;Alu	TTTTTTTTTTTTTTTTTTTCCAAAACGGAGTCTTGCTCTGTCACCCAGGCTGGAGTGCAGTGGTGCGATCGCAGCTCACTGCAACCTCCGCCTCCTGGGTTCAAGCAATTCTCCTGCCCCAGCCTCCTGAGTAGCTGGGATTACAGCACCTGCCACTGTGCCTGGCTAATTTTTGTATTTTTAGTAGAGACGGGGTTTCACTGTGTTGGCCGGGCTGGTCTCGAGCTCCTGACCTCATGATCCGCCCGCCTTGGCCTCCTAAAGTGCTGGGATTACAGGCGTGAGCCACCGTGCTCAGCC	TTTTTTCGAGACGGAGTCTCACTCTGTCACCAGGCTGGAGTGCAGTGGCATGATCTCAGCTCATTGCAACCTCCGCTTCCCAGGTTCAAGCGATTCTCCTGCCTCAGCCTCCCGAGTAGCTGGGATTACAGGCACCCGCCACCACGCCCAGCTAATTTTTGTATTCTCAGTAGAGATGGGGTTTCAAGCTGGTCTCAAACTCTTGACCTCGTGATCCTCCTGCCTTGGCCTCCCAAGTGCTGGGATTATAGGCGTGAGCCACTGTGCCCGGTC	81.185	9	HR
chr12	112581581	112582643	DEL	chr12;112581581;112581686;AluJb;SINE;-;Alu	chr12;112581581;112581686;AluJb;SINE;-;Alu	SAME;Alu	TAGAGATGGGGTTTCACTATGTTTCCCAAGCTGGTCTTGAACTCTTGGGCTGAAGTGATCCACCTGCCTTGGCTTCCCAAAGTGCTGGGATTACAGGTGTCAGCC	TTTTTTTGAGACAGGGTCTCCCTCTGTTGCCCAGGCTGAAGTGCAGTGTCGTGATCATAGCTCACTGTAGCCTTGACCTCCTGGACTTAAGCAATCCTTCTACCTCAGCCTCCCAAGTAGTTGGGACTACAGGCGTGTACCACCATGTCCAGCTAGCTTTTTTTTTTTTTTTTTTGGTATTTTTTGTAGAGATGGGGTTTCACTATGTTGCCCAAGCTGGTCTTGAACTCTTGGGCTGAAGTGATCCACCTGCCTTGGCTTCCCAAAGTGCTGGGATTACAGGTGTCAGCC	99.048	23	HR
chr12	119205932	119206127	DEL	chr12;119205775;119206056;AluSg4;SINE;+;Alu	chr12;119205775;119206056;AluSg4;SINE;+;Alu	SAME;Alu	GCCAGGCGCGGTGGCTCACGCCTGTAATCCCAGCACTTTGGGAGGTCGAGGCAGGTGGATCACGAGGTCAGGAGTTTAAGACCAGCCTGGCCAAGATGGTGAAACCCTGTCTCTGCTAAAAATACAAAAATTAATGGGGCGCAGTGGTGGGTGCCTATAATCCCAGCTACTCGGGAGGCTGAGGCAGGAGAATCCCTTGAATCTGGGTGGCAGAGGTTGTACTTAGCCGAGATCATGACACTGCATTCCGGCCTGGGTGACAGAGTGAGACTCTGTGTCAA	TAGCCAGGCGTGGTGGCAGTCGCCTGTAATCCCAGCTACTCGGGAGGCTGAGGCAGGAGAATCACTTGAACTCAGGAGACAGAGGTTGCAGTGAGCCGAGATCATGCCACTGCACTCCAGCCTAGACGACAAAATGAGACTCCATTTCTAAAAAAA	81.081	37	HR
chr12	121844957	121845474	DEL	chr12;121844910;121845092;AluSz;SINE;+;Alu	chr12;121844910;121845092;AluSz;SINE;+;Alu	SAME;Alu	AATAAAAATAAAATACAAAAAAAGTTATCCAGGCGTGGTGTCATGCACCTGTAATCCCAGCTACTTGGGAGGCTGAGGCAGGAGAATCGCTTGAACCCAGGAGGTGGAGGTTGCAGTGAGCCAAAATCGCACCACTGCACTCCAGCCTAGAAGACAGAGCAAGACTGCATCTCAAAAAAGAA	GGCCGGGCGCAGTGGCTCACACCTGTAATCCCAGCACTTTGGGAGGCCAAGGTGGGCAGATCACAAGATCAGGAGATCGAGACCATCCTGGCTAACACAGTGAAACCCCGTCTCTACTAAAAATACAAAAAAAAACATTAGCTGGGCGTGGTGGCGGGTGCCTGTAGTCCCAGCTACTTGGGAGGCTGAGGCAGGAGAATGGCGTGAACCCAGGAGGCGGAGCTTGCAGTGAGCCGAGATCGCGCCACTGCACTCCAGCCTGGGCGACAGAGCCAGGCTCCGTCTCAAAAAAAAAAAAAAAAAAAA	83.06	6	HR
chr13	24735353	24735725	DEL	chr13;24735200;24735453;AluSg;SINE;+;Alu	chr13;24735200;24735453;AluSg;SINE;+;Alu	SAME;Alu	GCTGAGGTGGGTGGATCACGAGGTCAAGAGTTCGAGACCAGCCTGGCCAACCTGGTGAAACCCCATCTCTACTAAGAATACAAAAATTAGCTGGGTGTGGTGGCATGTGCCTATAATGCCAGCTACTCAGGAGGCTGAGGCAGGAGAATTGCTTGAACCTGGGAGGTAGAGGTTGCAGTGATCCAAGATTGAGCCACTACACTCCAGCCTGGGCAACAGAGCAAGACTCTGTCTCAGAAAAAAAAAAAGAAAA	GGCCGGCTGCGATGGCTCATGCCTGTGATCCCAGCACTTTGGGAGGCCAAGACGGGCTGATCATGAGGTCAGGAGATCGAGACCACCCTGGCTAACATGGTGAAACCCCATCTCTACTAAAAATACAAAAAAATTAGCCAGGCGTGGTGGTGGGCACCTGTAGTCCCAGCTACTCATAGCTACTCAGGAGGCTGAGGCAGGAGAATGGCATGAACCTGGGAGGCGGAGGTTGCAGTGAGCTGAGATCGCGCCACTGCCCTCCAGCCTGGGCAACAGAGTGAGACTCCATCTCAAAAAAAAAAAAA	80.153	13	HR
chr13	28904815	28909251	DEL	chr13;28903260;28906790;L1PA4;LINE;-;L1	chr13;28903260;28906790;L1PA4;LINE;-;L1	SAME;L1	TTTTATTTTACTATTATTATGCTTTAAGTTTTAGGGTACATGTGCACAATGTGCAGGTTTGTTACATATGTATACATGTGCCATGTTGGTGTGCTGCACCCAGTAACTCATCATTTAGCATTAGGTATATCTCCTAATGCTATCCCTCCCCCCTCCCCCCACCCCACAACAGGCCCTGGTGTGTGATGTTCCCCTTCCTGTGTCCATGTGTTCTCATTGTTCAATTCCCACCTATGAGTGAGAACATGCTGTGTTTGGTTTTTTGTGCTTGGGATAGTTTGCTGAGAATGATGGTTTCCAGCTTCATCCATGTCCCTACAAAGGACATGAACTCATCATTTTTTATGGCTGCATAGCATTCCATGGTGTATATGTGCCACATTTTCTTAATCCAGTCTA…	TAGACATGAGTCCTTGCCCATGCCTATGTCCTGAATGGTATTGCCTAGGTTTTCTTCTAGGGTTTTTATGGTTTTAGGTCTAACATGTAAGTCTTTAATCCATCTTGAATTAATTTTTGTATAAGATATAAGGAAGGGACCCAGTTTCAGCTTTCTACATATGGCTAGCCAGTTTTCCCAGCACCATTTATTAAATAGGGAATCCTTTCCCCATTTCTTGTTTTTGTCAGGTTTGTCAAAGATCAGATGGTTATAGATATGCGGCATTGTTTCTGAGGGCTGTGTTCTGTTCCATTGGTCTATATCTCTGTTTTGGTACCAGTACCATGCTGTTTTGGTTACTGTAGCCTTGTAGTATAGTTTGAAGTCAGGTAGCGTGATGCCTCCAGCTTTGTTCTT…	98.126	45	HR
chr13	39360045	39361343	DEL	chr13;39360010;39360318;AluY;SINE;-;Alu	chr13;39360010;39360318;AluY;SINE;-;Alu	SAME;Alu	TTTTGTTTTGTTTTGTTTTGTTTTGTTTTTGAGACAGTCTCGCTCTGTCGCCCAGGTTGGAGTGCAGTGGCACGATCTCTGCTCACTGCAAGCTCTGCCTCCCAGGTTCATGCCAATCTCCTGCCCCAGCCTCCAGAGTAGCTGGGATTACAGGAGTCCGCCACCACGCCCGGCTAATTTTTGTATTTTTAGTAGAGACAGAGTTTCACTGTGTTAGCCAGGATGGTCTCGATCTCCTGACCTCGTGATCCGCCTGCCTCAGCCTCCCAAAGTGCTGGGATTACAGGCATGAGCCACTGTGCCCAGCC	TTTTTTTAATTTTTTTTATTTTTTTTTATTTTGAGATGGAGTCTCACTCTGTCGCCAGGCTGGAGTGCAGTGGCGTGATCTTGGCTCACTGCAACCTCCGCCTCCCAGGTTCATGTGATTCTCCTGCCTCAGTGTCCCAAGTAGCTGGGACTACAGGTGCATGCCATGACACCCGGCTAATTTTTCTATTTTTAGTAGAGATGGGGTTTCACCATGTTGGCCAGGATGGTCTCGATCTCTTGACCTTGTGATCCACCCACCTCAGCCTCCCAAAGTGTTGGGATTACAGGCGTGAGCCACCGTGCCTGGCC	83.226	6	HR
chr13	67823172	67823823	DEL	chr13;67823028;67823318;AluSz6;SINE;-;Alu	chr13;67823028;67823318;AluSz6;SINE;-;Alu	SAME;Alu	TTCTTTTCTTTTTTTTTTTTTTTTGAGACAGGTTCTGGCTCTGTTGCCCAGGCTGGAGTGCACTGGTGCAATCTTGGCTCACTGCAACCTTTGCCCCCTCAGTTCAAGTGGTTCTCTTGCCTCAGCCTCCCAAGTAGCTGGGATTACAGGTATGTGACACCACACCTGGCTAATTTTTGTATTTTTTGCCATGTTGGCCAGACTGGTCTTGAACTCCTAGACTCAAGCCATCTGCCTGATTCGGCCTCCCAAAGTGTTGGGATTACAGGCATGAGCCAGCTTGCCTGGCC	TTTTTTTCTTTCTTTTTTTCTTTTTTGAGGTGGAGTTTTCCCCTAGTAGCCTAGGCTGGAGTGCAGTAGTGCGATCTCAGCTCACTGCAACCTCTGCCTCCCGGGTTCAAGCCATTCTCCTGCCTCAGCCTCCCGCGTAGCTGGGACTACAGGCATGTGCCACCACGCCCAGCTAATTTTTGTATTTTTAGTAGAGACGGGGTTTCACCATGTTGGCCAGGATGGTCTCAATCTCTTGACCTCGTGATCCGCCCTCCTCGGCCTCCCAAAGTGCTGGGATTACAGGCATGAGCCACCGCACCCGGCC	74.204	6	HR
chr13	78423474	78424584	DEL	chr13;78423381;78423683;AluSq2;SINE;+;Alu	chr13;78423381;78423683;AluSq2;SINE;+;Alu	SAME;Alu	CCAGGTGCAGTGACTTATGCCTGTAATTCCTACATTTTGGGAGGCCGAGGCAGGTGGATCACCTGAGGTCAGGAGTTTGAGACCCACCTGGCTAACATGGTGAAACCCTGTCTCTACCAAAAATTCAAAAATTAGCCAGGCATGGTGGCGCGTGCCTATAATCCCAGCTACTCAGGAGGCTGAGGCAGGAGAATTGCTTGAACCCAGGAGGCGGAGGTTGTGGTGAGCCGGGATCACGCCACTGCACTCCAGCCTGGGCGACAAGAGCAAAACTCCGTCTCAGAAAAAGAAAAAAAAAAAAA	GGCGTGGTGGCTCACGCCTGTAATCCCACCACTTTGGGAGGCCAAGGCGGGCAGATCACAAGGTCAAGAGATCAAGACAATCCTGGTCAACATGGTGAAACCCCGTCTCTACTAAAAATATAAAAATTAGTTGGGCCTGTAATCCCAGCTACTCGAAAGCCTGAGGCAGGAGAATCACTCGAACCCAGGAGGTAGAGGTTGCAGTGAGCCAAGATCATGCCACTGCACTCCAGCCTGGTGACAAAGCAAGACTCCATCAAAAAAAACAGAAAGAAAGAAA	75.421	15	HR
chr13	95368005	95372242	DEL	chr13;95367886;95368088;AluSx1;SINE;-;Alu	chr13;95367886;95368088;AluSx1;SINE;-;Alu	SAME;Alu	GTTCACGAGATTCTCCTGACTCAGCCTCCCAAGTAGCTGGGATTACAGGCACTGGCCACCAAGCCTGGCTAATTTTTGTAATTTTAGTAGAGATGGGGTTTCACCATGTTGGCCAGGCTGATATTGAACTCCTGACCTCAGGTGATCCACCCACCTTGGCCTCTCAAAGTGCTGGAATTACAGGCATGAGTCACCACACCCG	TTTTTTTTTAATTTTTGTTTGTTTGTTTGTTTGTTTATTTATTTATTTATTTATTTATTTGAGACGGAGGTTCACTCTGTCGCCCAGGCTGGAGTGCAGTGGTACGATCTCAGCTCACTACAACCTCCGCCTCTCAGGTTCAAGCGATTCTCCTACCTCAGTCTCCCACGTAGTTGGGATTACAGGCTCCTGCCACCATGCCTGGCTAATTTTTGTATTTCTAGTAGAGATGGGGTTTCACCATGTTGTCCAGGCCGATCTTGAACTCCTGACCTCAAGTGATCTGCCCACCTCAGCCTCCCAAAGTGCTGGGATTATAGGTGTGAGCCACTGCGCCCAGCC	85.075	3	HR
chr13	107908180	107909137	DEL	chr13;107908104;107908386;AluSq;SINE;-;Alu	chr13;107908104;107908386;AluSq;SINE;-;Alu	SAME;Alu	GAGACAGAATCTTGCTCTCGTTGCCCAGCCTGGAGTGCAGTGGTGTGATATCGGCTCACTGCAACTTCCACCTCCTGGGTTCAAGCGATCCTCCTGCCTCAGCCTCCCAAACACCTGGGATTACAGGCACTTGCCACCATGTCTGGCTAATTATTGTATTTTTAGTAGAGATGCGGTTTCGCCATTTTGGCCAGGCTGGTCTGGAACTCCTGACCTCAGGTGATTTGCCCTCCTTGGCCTCCCAAAGTGCTGGGATTACAGGTGTGAGCCACCGTGCCTGGC	TTTATTTATTTTTTTGAGACAGAGTCTTGCTCTGTTGCCCACGCTGGAGTGCAGTGGTGCAATCTCGGCTCACTACAACCTCCGCCTCCCGGGTTCAAGCAATTCTCCTGCCTCAGCCTCCCGAGTAGCTGGGATTACAGGTGCATGCCACCATGCCCGGCTAATTCTTTTTGTATTTTTAGTAGAGATGGGGTTTCACCATGTTGGCCAGGCTGGTCTCAAACTCCTGACCTTGTGATTTGCCTTCCTTGGCCTCCCAAAGTCCTGGGATTACAGGTGTGAGCCACCGTGCCTGACC	86.667	10	HR
chr13	113377630	113382049	DEL	chr13;113377497;113377802;AluSg;SINE;-;Alu	chr13;113377497;113377802;AluSg;SINE;-;Alu	SAME;Alu	TCTTTTTTTTTTTTTTTTTTTTTTCTGAGATGGAGTCTCACTCTGTCGCCAGGCCGGAATGCAGTGGCGTGATCTCGGCTCACTGCAACCTCTGCCTCCTGGGTTCAAGCGATTCTCCTGCCTCAGCCTCCCGAGTAGCTGGGATTACAGGCGTGCACCACCAGGCCCAGCTAATTTTTGTATTTTTAGTAGAGACAGGGTTTCACCATGTTGGCCAGGCTGGTCTGGATTTCCTGACCTCGTGATCTGCCCCCCTCGGCCTCCCAAAGTGCTGGGATTACAGGTGTGAGCCACTGCGCCCGGCC	TTTCTTTCTTTCTTTCTTTCTTTTTTTGAGATGGAGTCTCGCTCTGTCACCAGGCTGGAGTGCAATGGCTCAATCTTGGCTTGCTGCAACCTCTGCCTCCCGGGTTCAAGCGATTCTCCTGCCTCAGCCTCCCAAGTAGCTGGGATTACGGGCACGCACCACCACTCCCAGCTAATTTTTGTATGTTTAGTAGTGACGGGGTTTTCCCATGTTGGCCGGGATGGTCTGGATCTCCTGACCTCGTGATCTGCCCGCCTTGGCCTCCCAAAGTGCTGGGATTACAGGCTTGAGCCACCGTGCCCGGCC	87.869	15	HR
chr13	113395803	113400151	DEL	chr13;113395803;113396110;AluY;SINE;-;Alu	chr13;113395803;113396110;AluY;SINE;-;Alu	SAME;Alu	TTTTTTTTTTTTTTTTTTTTTTTTTGAGACGGAGTCTTGCTCTGTCGTCCAGGCTGGAGTGCAGTGGCACAATCTCGGCTCACTGCAAGCTCCGCCTACCAGGTTCACGCCATTCTCCTGCCTCAGCCTCCCGAGTAGCCGGAACCACAGGCACCCACCACCACGCCCGGCTAATTTTTTTGTATTTTTAGTAGAGACGGGGTTTCACCGTGTTAGCCAGGATGGTCTCTATCTCCTGACCTCGTGATCCGCCTTTCTTGGCCTCCCAAAGTGCTGGGATAACAGGCGTGAGCCACCGCGCCCGGCC	TTTTCTTTTCTTTTCTTTTCTTCTTTTTTTTTTTTTTTTTGACGGAGTCTCGCTCTGTCACCCAGGCTGGAGTGCAGTGGCGCAATCTCGGCTCACTGCAAGCTCCACCTCCCGGGTTCACGCCATTCTCCTGTCTCAGGCTCCCGAGTAGCTGGGACTACAGGCACCCACCACCACGCCCGGCTAATTTTTGTATTTTTAGTAGAGACAGGGTTTCACTGTGTTAGCCAGGATGGTCTTGATCTCCTGACCTCGTGATCTGTCTGCCTCGGCCTCCCAAAGTGCTGGGATTACAGGCATGAGCCACCGTGCCCGGCC	90.228	14	HR
chr14	20082547	20087210	DEL	chr14;20082393;20082944;L1PA3;LINE;-;L1	chr14;20082393;20082944;L1PA3;LINE;-;L1	SAME;L1	TTTTTTATTATTATACTTTAAGTTTTAGGGTACATGTACACAATGTGCAGGTTAGTTACATATGTATACATGTGCCATGCTGGTGTGCTGCACCCATTAACTCGTCATTTAGCATTAGGTGTATCTCCTAATGCTATCCCTCCCCACTCCCCCAACCCCACAACAGTCCCCCTTCCTGTGTCCATGTATTCTCATTGTTCAATTCCCACCTATGAGTGAGAACATGTTGTGCTTGGTTTTTTGTCCTTGCGATAGTTTACTGAGAATGATGATTTCCAATTTCATCCATGTCCCTACAAAGGACATGAACTCATCATTTTTTATGGCTGCATAGTATTCCATGGTGTATATGTGCCACATTTTCTAATCCAGTCTATCATTGTTGGACATCTGGGTTGG…	TTTTGTTGTTATTATTATACTTTAAGTTTTAGGGTACATGTGCACAATGTGCAGATTAGTTACATACGTATACATGTGCCATGCTGGTGTGCTGCACCCATCAACTTGTCATTTAGCATTAGGTATATCTCCTAATGCCATCCCTCCCCCCTCCCCCCACCCCACAACAGTCCCCAGAGTGTGACGTTCCCCTTCCTGTGTCCATGTGTTCTCATTGTTCAATTCCCACCTATGAGTGAGAATATGCGGTGTTTGGTTTTTTGTCCTTGTGATAGTTTACTGAGAATGATGATTTCCAATTTCATCCATGTCCCTACAAAGGACATGAACTCAACATTTTTTATGGCTGCATAGTATTCCATGGTGTATATGTGCCACATTTTCTTAATCCAGTCTATC…	91.958	17	HR
chr14	21561813	21563460	DEL	chr14;21561768;21562073;AluSx3;SINE;-;Alu	chr14;21561768;21562073;AluSx3;SINE;-;Alu	SAME;Alu	TTTCTGTTTTTTTTTGTTTTTTTGAGAGGGAGTCTCGCTCTGTCACCCAGGCTGGAGTGCAATGGCATGATCTTGGCTCACTGCAACCTCTGCCTCCTGGGTTCAAGCGATTCTCCTGTCTCAGCCCCCGAGTAGCCGGGACTATAGGCACACACCACAACGCCTGGTTAATTTTTTGTATTTTTAGTAAAGATGAGGTTTCACCATATTGGCCAGGCTGGTCTTGAACTCCTGACCTCAGGTGATCTGCCCGCCTCGGCCTCCCAAACTGTTGGGATTACAGGCGTGAACCACCGTGCAGCCGG	TTTTTTTTTTTTTTTTTGAGACAGAGTCTCACTCTGTGAGCCCAGGCTGGAGTGCAGTGGCATGATCTCGGCTCACTGCAAGCTCCGCCTCCCGGGTCCACACCATTCTCCTGCCTCAGCCTCCCGAGTAGCTGGGACTACAGGTGCCCGCCACCATGCCCGGCTAATTTTTTGTATTTTTAGTAGAAACGGGGTTTCACCATGTTAGCCAGGATGGTCTCGATCTCCTGACCTTGTGATCCGCCTGCCTCAGCCTCCCAAAGTGCTGGGATTATAGGCGTGAGCCACCACGCCCAGCC	83.056	16	HR
chr14	32484098	32485134	DEL	chr14;32483790;32484100;L1PA7;LINE;-;L1	chr14;32483790;32484100;L1PA7;LINE;-;L1	SAME;L1	TTATTGTACTTTAAGTTCTGGGATACATATGCAGAACGTGCAGGTTTGTTACATAGTATACATGGGCTATGGTGGTGGCTGCACCCATCAACCTGTCGTCTACATTAGGTATTTCTCCTAATGCTGTCCCTCACCTTGCCCCCCATCCCCTGACAGACCCTGGTGTGTATGTTCCCCTCCCTGTGTCCATATGTTCTCATTGTTCAACTCCCACTTATAAGTGAGAACATGTGGTGTTTGGTTTTCTGTTCCTGTGTTAGTTTGCTGAGAATGATGGTTTCCAGCATTATCCATGTCCCTGCAAGGGATA	GTCCTTAGCAAGGGACTCATTCTTTTTTATGGCTGCATAATATTCCATGATGTATATGTGCCACATATTCTTTATCCAGTCTATCATTGATGGGCATTTGAGTTGGTTCCAAGTCTTTGCTATTGTGAATAGTGCTGCAATAAACATATGTATGCATGTGTCTTTATAGTAGAATGATTTATAATCGTTTGAGTATACACCCAGTAATGGGACTGCTGGGTCAAATAGTATTTCTGGTTCTAGATCCTTGAGGAATCGCCACACTGTCTTCCACAATGGTTGAAATAATTTACACTCCCACCAACAGTGTAAAAGCATTCCTATTTCTCCATAGCCTCACCAGCATCTGTTGTTTCCTGACTTTTTAATGATTGCCATTCTAACTGGTGTGAGATGGTA…	39.266	0	NHE
chr14	34044819	34045627	DEL	chr14;34044687;34045123;HAL1;LINE;+;L1	chr14;34044687;34045123;HAL1;LINE;+;L1	SAME;L1	AACTAAGCCAATTAAAACAAAAATAAATCAATTATTCATTCCAGAGGTAAAGAGTTACATAAGAGAGAACAAGTAATCTTAGCACAGTACATGGCTCAGCGTGAATGATCGTCACATACTTCCAGAAATGTGACCACCGAAATATTGGTTTCATCCACATCATAAAACAGTGCTATAACCATATCTGGAGCAAGGGAGGAAGGGGAGAGTGACAGAAAGGGGGATGCAAACACAAGAAAACTAACTCCTCATCTGCCTCAGCAGAAAGTTAGTGCATAATATCCAAACCTGCAAAATCAAGAAATAGCAGCATAAGCATGTTGTTTAGAAGGTTTTCGGATTTGGAAGCAGTTGCCTCAGGGGTACAGAATCAGGTATGAAGCAGGGTAGCCACGGCAA…	TACATACATAGAAAAATATCTAAAATAACATATACCAAGGTGTTAACAATGACTACCTCTAAGTGATAGAATTATGATTTTTTTTT	37.908	1	NHE
chr14	35136408	35145862	DEL	chr14;35136364;35136674;AluSp;SINE;-;Alu	chr14;35136364;35136674;AluSp;SINE;-;Alu	SAME;Alu	TTTTTTTGTTTTTTTGGTTTTTTTTTTGAAACAGAGTTTCGCTGTTGTTGCCCAGGCTGGAGTGCAATGGCGCAATCTCTGCTTACCGCAACCTCCGCCTCTCGGGTTTAAGCAATTCTCCTGTCTCAGCCGCCTGAGTAGCTGGGATTACAGGCATGCACCACCACACCCGGCTAATTTTGTATTTTTAGTAGAGACGGGGGTTTCTCCATATTGGTGAGGCTGGTCTCGAACTCCCAGCCTCAGGTGATCCACCCACCTCGGCCTCCCAAAGTGCTGGGATTACAGGTGTGAGCCACCGCACCTGGCC	TTTATTTGATTATTTATTTATTTATTTATTTATTTATTTTTTTATTTTTTGAGACAGAGTTTTGTTCTTGTTGCCCAGGCTAGAGTGCAATGGCACCGTCTCGGCTCACTGCAACCTCCGCCTCCCGGGTTCAAGCGATTCTCCTGCCTCAGCCTCCCAAGTAGCTGGGATTACAGGCGCCTGCCACCACACCCGGCTAATTTTTTTATATTTTTAGTAAAGAAGGGGTTTCACCATGTTGGCCAGGCTGGTCTCAAACTCCTGACCTCAGGTGATCCGCCCGCCTCGGCCTCCCAAAGTGCTGGGATTACAGGTGTGAGCCGCCGCACTCAGCC	83.648	14	HR
chr14	50073401	50074940	DEL	chr14;50072941;50073419;L1P1;LINE;+;L1	chr14;50072941;50073419;L1P1;LINE;+;L1	SAME;L1	AGCTTTGAAGAGAGTAGTGGTTCTCCCAGCATGGAGTTTGAGATCTGAGAAAGGACAGACTGCCTCCTCAAGTGGGTCCCTGACCCCCGTGTAGCCTAACTGGGAGGCACCCCCAAGTAGGGGCAGACTGACACCTTATATGGCTGGGTACCCCTCTGAGACAAAACTTCCAGAGGAACGATCAGACAGCAACATTTGCTGTTCGGCAATATTCGCTGTTCTGAAGCCTCCGCTGCTGATACCCAGGCAAACAGGTTCTGGAGTGGACCTCCAGCAAACTCCAACAGACCTGCAGCTGAGGGTTCCGAAGGAAAACTAACAAACAGAAAGGACATCCACACAAAAGCCCTATCAGTACATCACCATCATCAAAGACCAAAGGTAGATACAACCACAAAG…	AAAGGAACGCAGCTCCTCACCAGCAATGGAACAAAGCTGGACGGAGAATGACTTTGATGAGTTGAGAGAAGAAGGCTTCAGATGATCAAACTTCTCTGAGCTAAAGGAGGAAGTTCGAACCCATCGCAAAGAAGTTAAAAACCTTGAAAAAAGATTAGACGAATGGCTAACTAGAATAACCAGTGTAGAGAAGGCCTTAAATGACCTGATGGAGCCGAAAACCATGGCACGAGAACTACGTGACGAATGCACAAGCTTCCGTAGCTGATTCGATCAAATGGAAGAAAGGGTATCAGTGACTGAAGATCAAATGAATGAAATGAAGCGAGAAGAGAAGTTTAGAGAAAAAGGAATAAAAAGAAATGAACAAATCCTCCAAGAAATATGGGACGATGTGAA…	43.404	16	HR
chr14	59874679	59876523	DEL	chr14;59874483;59874907;L1MA3;LINE;-;L1	chr14;59874483;59874907;L1MA3;LINE;-;L1	SAME;L1	TTTTAATTGGAGTCAGATGACATCTCATTGTAGTTCTGATTTGCATTTCTCTAATGATCAATGATATTGAGCACCTTTTCATATGTCTGTTTGCTATTTATTTGTATGTCTTCTTTTGAGTAATGTCTATTTAGATATTTTGCCCATTTTTAATTGGATCATTATATTTTTTCTTAATAGAGCTATTTGAGCTCGTTATATATTATGGTTATTAATCCCTTGTCAGATGGATAATTTGCAATTTTTTTCTCTTATTCTGTGGGTTGTCTCTTCACTTAGTTGTTTCTTTTGCTGTGCAGAAGATTTTTAACTTGATGTGATCCCATTTGTCCATTTTTGCTTTGGTTGCCTGTGCTTATGGGGTATTACTCTAGAAATCTTTGCCCAGACCAATATCCT…	GAAATGCTGCTGATTTTGTATGCTGATATTGTATCCTGCAACGCTGTAACTTTACTGAATTTTTTATCAATTCTAAGAGTTTTCCAGTGGAGAATTTACACTTTTCTAAATATAAAATCATATCATCTGCAAAACAGGGATAATTTGACTTCTTCTGTTCCAATTTGGATGTCCTTTATTTCTTTCTTTTATCTGATTGCTCCAGCAAAGACTTCCAGTACTATGCTGAATAACAGTGGTGAAAGTGGGCATCCTTGTAATGTTTCAGATCTTGCAGAAAAGGCTTTCGGTTTTCAGAAAACCCAATTTAGAATGATACTAGTTTTGCATCTGTCATATATGGCTTTTATTGTGTTGAGGTATGTTCCTTCAATACCCAGTTTCTTGAGGGTTTTTACC…	49.914	1	NHE
chr14	63257033	63258189	DEL	chr14;63256791;63257088;AluSg;SINE;+;Alu	chr14;63256791;63257088;AluSg;SINE;+;Alu	SAME;Alu	GGCCAGGCGTGGTGGCTCACGCCTGTAGTCCCAAAACTTTGGGAGGTCGAGGCAGGCGGGTCATGAGGTCAGAAGTTTGAGGCCAGCCTGACGAACATGGTGAAACTCTGTCTCTACTAACAATACAAAAATTAGCCAGGCATGGTGGCATGCACCTGTAGTCCCAGCTACTCAGGAGTCTGAGGCAGGAGAATCACTTGAACCCGGGAGGTGGAAGTTGCAGTGAGCCAAGATTGCACCACTGCACTCCAGCCTGGGTGATAGAGCGTGACTCTGTCCCAAAAAAAAAAGAAAAAA	TGGCTCACACCTGTAATCCCAGCACTTTGCGAGGCCGAGGCGGGTGGATCACCTGAGGTCAGGAGTTCAAGACCAGCCTAGCCAACATGGTGAAACTCCATCTCTACTAAAAATACCAAAAATAAGCCAGGCTCAGTGGCGGGCGCCTGTCATCCCAGCTACTCAGGAGTCTGAGACAGGAGAATCGCTTGAACCCGGGAGGTGGAGGTTGCAGTGAGCCAAGATCACGCCATTGCACTCCAGCCTGGGCAACAAGAGTGAAACTCTGTCCCAAAAAAAAAAAAAAAAAAAA	84.138	16	HR
chr14	63758837	63759145	DEL	chr14;63758771;63759068;AluSx3;SINE;+;Alu	chr14;63758771;63759068;AluSx3;SINE;+;Alu	SAME;Alu	GGCTGGGCATAGTGGCTCACGCCTGTAATCCCAGCACTTTGGGAGGCTGCAGTGGGCAAATCACGAGGTCAGGAGGTCAAGACTAGCCTGGCCAACATGGTGAAACCCCTTCTCTACTAAAAATACAAAAAATTGGCCAGGCCTGGTGATGGGCACCTGTAATCCCAGCTACTGGGGAGGCTGAGGCAGGAGAATCACTTGAATCCAGGACAAGGAGGTTGCAGTGAGCCGAGACTGTGCCACTGCACTCCAGCCTGGGCAACAAAGCGAGACTCAGTCTCAAAAAAAAAAAAAGAA	GGCTGGGCACGGTGGCTCACGCCTGTAATCCCACCACTTTGGGAGGCCAAGGCTGGTCAGGAGTTCGAGACCAGCCTGGCCAACTAGGTGAAACTCCATCTTACTAAAAATACAAAAATTAGCCGAGTGTGGTGGCACACACCAGTAGTCCCAGCTACTCGGGAGGCTGAGGCAGGATAATCGCTTGAACCCAGGAGGCAGAGGTTGCAGTGAGCCGAGATCGCGCCACTGCACTCCAGCCTGGGTGACAGAGTAAGACTCTGTCTAAAAAAAAAAAAAAA	80.612	9	HR
chr14	65139639	65141329	DEL	chr14;65139544;65139833;AluSq2;SINE;-;Alu	chr14;65139544;65139833;AluSq2;SINE;-;Alu	SAME;Alu	TTTCTTTCTCTTTTTTTTGAGACTGAGTTTCGCTCTTGTTGCCCAAGCTGGAATGCAATGGTGCGCTCTTGGCTCACTGCAACCTCCGCCTCCTGGGTTCAAGCAATTCTCCTGCCTCAGCCTCCCAAGTAGCTGAGTTTACAGACATGCACCACCACACCTGGCTGATTTTGTATTTTTAGTAGAGACAGGGTTTCATCATGTTGACCAGGCTGGTCTCGAACTCCTGACCTCAGGTGATCTACCAGCCTTGGCCTCCCAAAGTGCTGGGATTACAGGTGTGAGCCAC	TTCTTTTTTTATTATTTATTTTTGAGATGGAGTCTCACTCTGTCACCCAGGCTGGAGTGCAGTGGCGCAATCTCGGCTCACTACAACCTCCACCTCCTAGGTTCAAGCGATTCTCCTGCCTCAGCCTCCCGAGTAGCTGGGACTACAGGCATGCGCCACCACGCCCAGCTAATTTTTGTATTTTCAGTAGAGACAGGGGTTTCACCATATTGGCCAGGCCGGCCTCGAACTCCTGACATTGTGATCTGCCTGCCCCGGCCTCCCAAAGTGCTGGGATTACAGGCATGAGCCACTATGCCCAGCC	81.145	9	HR
chr14	68136314	68137014	DEL	chr14;68136293;68136604;AluSc;SINE;+;Alu	chr14;68136293;68136604;AluSc;SINE;+;Alu	SAME;Alu	GGCCGGGCACAGTGGCTCACACCTGTAATCCCAGCACTTTGGGAGGCCAAGGCGGGCGGGTGGATCACGAGGTCAAGAGATCGAGACCATCCTGTCCAACATGGTGAAACCCCATCTCTACTAAAAATACAAAAATTAGCTGAGCATGGTGGCACATGCCTGGAGTCCCAGCTACTTGGGAGGCTGAGGCAGGAGAATCGCTTGAACCCGGGAGGCAGAGGTTGCAGTGAGCTGAGATCACACCACTGCACTGTAGTGTGGTGACAAATGAGACTCCATCTCAAAAAAAAAAAAAAAAAAAAAAAAAAGAA	GCTAGGCATGTTGGCTCATGCCTGTAATCCCAGCACTTTGGGAGGCCGAGGAGGGTAGATCACTTAAGGTCAGGAGTTCGAGAGCAGCCTAGCCAACATGGTAAAACTCTGCCTCTACTAAAAATACAAAAATTGGCCTGGCGTGATGGCACACGCTTATAATCCCAGCTAGTCGGGAGGCTGAGGCAGGAGAATCACATGAACCCGGGAGGCGGAGGTTGCAGTGAGCCGAGACCACGCCACTGCACTCC	81.89	27	HR
chr14	91493186	91494049	DEL	chr14;91493106;91493257;AluSz;SINE;+;Alu	chr14;91493106;91493257;AluSz;SINE;+;Alu	SAME;Alu	GGCTGGGCGTGGTGGCTCACGCCTGTAATCCCAGCATTTTGGAAGGCTGAGGTGGGCAGATCGCTTGAGGTCAGGAGTTTGAGACCAGCCTGGCCAACATGGTTAAACCCCATCTGTACTAAAAATACAAAAATTAGCCGGGCATGGTTGC	AGGCAGGTGGGTCACTTGAGGTCAGCAGTTCGAGACCAGCCTGGCCAACATGGTGAAACCCCGTCTCTACTAAAGACACACAAA	83.333	23	HR
chr14	92869884	92871678	DEL	chr14;92869777;92870075;AluSp;SINE;+;Alu	chr14;92869777;92870075;AluSp;SINE;+;Alu	SAME;Alu	GGCCGGGCATAGTGGCTCACGCCTGTAATCCCAGCACTTTGGGAGGCCGAGGTGGGCGGATCACCTGAGGTCAGGAGTTCGAGACCAGCCTGACCAACATGGAGAAACCCTGTTTCTACTAAAAATACAAAAAATTTAGCTGGGCATGGTAGCACATGCCTGTAATCCCATCTACTTGGGAGGCTGAGGCAGGAGAATCGCTTGAACCCAGGTTGCGGTGAGCCGAGATCGTGCCATTGTACTCCAGCCTGGGCAACAAGAGCATGTCTCAAAACAACAACAACAACAAAAAAAAAAA	GCCAGGCGCAGTGGCTCACGCCTGTAATCCCAGCACTTTGGGAGGCCGAGGTGGGCGGATCACCTGAGGTCAGGAGTTCGAGACCAGCCTGACCAACATGGAGAACCCCTGTTTCTACTAAAAATACAAAAAATTTAGCTGGGCATGGTAGCACATGCCTGTAATCCCATCTACTTGGGAGGCTGAGGCAGGAGAATCGCTTGAACCCAGGTTGTGGTGAGCCGAGATCATGCCATTGTACTCCAGCCTGGGCAACAAGAGCATGTCTCAAAAAAAAAACACCACAAGAAAAAA	96.271	108	HR
chr14	102548208	102549760	DEL	chr14;102548141;102548447;AluSx;SINE;-;Alu	chr14;102548141;102548447;AluSx;SINE;-;Alu	SAME;Alu	TTTTTTTTTTTTTTTTTTTTTTGAGACAGAGTCTCGCTCTGTCGCCCAGGCTGGAGTGCAGTGGTGTGATCTTGGCTCACTGCAACCTCTGCCTCCCGGGTTCAAGCGATTCTCCTGCCTCAGTCTCTCGCATAGCTGAGACTACAGGCACATGCCACCACGCCCAGCTAAATTTTTTTTGTATTTTAATAGAGACAGATTTCACCGTGTTGCCCAGGCTGACCTCGAACTCCTGAGCTCAGGCAATCCACCCTTCTCAGCCTCCGAAAGTGCTAAGATGATAGGCGTAAGCCACTGCCTCCAGCC	TTTTGTTTTATTTATTTTTTTTAACAGTCTCACTCTGTCACCCAGGCTGGAGTGCAGTGGCAGGATCTCGGCTCACTGCAACCTCCACCTCCTGGGTTCAAGTGATTCTCCTGCCTCAGCCTCCTGAGTAGCTGGGATTACAGGTGCCTGCCACCATGCCCAGCTAATTTTTTTTGTATTTTTAGTAGAAGCGGGGTTTCACCATGTTGGCCAGGCTGGTCTCAAACTCCTGACCTCAGGTGATCCACCCGCCTCAGCCTCCCAGAGTGCTGGGATTACAGGTGTGAGCCACCGTGCCTGGCC	80.323	5	HR
chr14	105039960	105040708	DEL	chr14;105039940;105040243;AluSz;SINE;+;Alu	chr14;105039940;105040243;AluSz;SINE;+;Alu	SAME;Alu	GGCTAGGTGCAGTGGCTCATGCCTGTAATCCCAGCACTTTGGGAGGACCGAGGTGGGCGGATCACTTGAGGTCAGGAGTTCAAGACCAGCCTGGCCAACATGATGAAACCCCATCTCTACTAAAAATACAAAAAAATTAGCTGGGCGTGGTGGCGTGCAACTGTAATCCCAGCTACTTAGGAGGCTGAGGCAGGAGAATCGCTTGAGCCTAGGAGGGAGAGGTTGCAGTGAGCCAAGATCCCACCACTGCACTCCAGCCTGGGTGACAGAGCGAGACTCCGTCTCAAAAAAAGAAAAGAAAAA	GCCGGGTGCGGTGGCTCACGCCTGTAATCCCAGCACTTTGGGAGGCCGAGGTGGGCAGATCACAAGGTCAGGAGATCGAGACCATCCTGGCTAACACGGTGAAACCCTGTCTCTACTAAAAATACAAAAATTAGCCGGGCATGGTGGCGGGCGCCTGTAATCCCAGCTACTCGGGAGGCTGAGGTAGGAGAATCGCTTGAACCAGGAAGTCGGAGGTTGCAGTGAGCCGAGACCGTGCCACTGCACTCCAGCCTGGGCAACAGAGCGAGACTCCATCTCAAAAAAGAAAGAAAGAAAGAAA	84.691	26	HR
chr15	20376210	20384360	DEL	chr15;20374961;20376586;L1PA8;LINE;+;L1	chr15;20374961;20376586;L1PA8;LINE;+;L1	SAME;L1	AATGGCCATACTGCCCAAGGTGATTTACAGATTCAATGTCATCCCCATCAAACTACCAATGACTTTCTTCACAGATTTGGAAAAAACTACTTTAAAGTTCATATGGAACCAAAAAAGAGCCCGCATTGCCAAGACAATCTGAAGGCAAAAGAACAAAGCTGGAGGCATCACACTACCTGACTTCAAACTGTACTACAAGGCTACAGTAACCAAAACAGCGTGGTACTAGTACCAAAACAGAGATATAGACCAATGGAACAAAACCGAGCCTTCAGAAATAATACCACATATCTACAACCATCTGATCTTTGACAAACCTGACAAAAACAAGAAATGGGAAAAGGATTCCCTATTTAATAAATGGTGCTGGGAAAACTGGCTAGCCATATGTAGAAAGCT…	AATATTAATTCAAGATGGATTAAAGACTTAAACGTTAGACATAAAACCACAAAAACCATAGAAGAAAACCTAGGCATTACCAGTCAGGACATAGGCATGGGCAAGGACTTCATGTCTAAAACACCAAAAGCAATGGCAACAAAAGCCAAAATTGACAAATGGGATCTAATTAAACTAAAGAGCTTCTGCACAGCAAAAGAAACTACCATCAGAGTGAACAGGCAACCTACAAAATGGGAGAAAATTTTCGCAACCTACTCATCTGACAAATGGCTAATATCCAGAATCTACAATGAACTCAAACAAATTTACAAGAAAAAAACAAACAATCCCATCAAAAAGTGGGCAAAGGATATGAACAGACACTTCTCAAAAGAAGACATTTATGCAGCCAACAGA…	87.416	18	HR
chr15	23426244	23430051	DEL	chr15;23426239;23426551;AluY;SINE;+;Alu	chr15;23426239;23426551;AluY;SINE;+;Alu	SAME;Alu	GGCAAGGCACGGTGGCTCACGCCTGTAATCCCAGCACTTTGGGAGGCCAAGGTGGGCAGATCACAAGGTCAGGAGATCGAGACCATCCTGACTAACACAGTGAAACCCCGTCTCTACTAAAAATACAAAAAATTAGCCGGGCATGGTGGCAGGCGCCTGTAGTCCCAGCTACTCAGGGAGGCTGAGGCAGGAGAATGGTGTGAACCCGGGAAATGGAGCTTGCAGTGAGCTGAGATCGCGCCACTGCACTCCAGCCTGGACAACAGAGCGAGACTCTGTCTCAAAAAAAAAAAAAAAAAGAAAAGAAAAGAA	GGCCGGGCACGGTGGCTCACGCCTGTAATCCCAGCACTTTGGGAGGCCAAGGCAGGTGGATCACGAGGTCAGGAGATCAAGACCATCCTGGCTGACATGGTGAAACCCCATCTCTACTAAAAATAAAAATTAAAAAAATAATAATAATTAGCCAGGCGTGGTGGTGAGCACCTGTAGTCCCAGCTACTCAGGAGGCTGAGGTAGGAGAATGGCGTGAACCCAGGAGGCAGAGCTTGCAGTGGGCTGAGATCGTGCCACTGCACTCTAGCCTGGGCGACAGAGCGAGACTCTGTCTCAAAAAAAAAAAA	84.142	47	HR
chr15	24871713	24873456	DEL	chr15;24871703;24872004;AluY;SINE;-;Alu	chr15;24871703;24872004;AluY;SINE;-;Alu	SAME;Alu	TTTTGTCTCTTTTTTTTTTGAGACAAAGTCTCGCTCTGTTGCCCAGGCTAGAGTGCAGTGGTGCAATCTTGGCTCACTGCAAGCTCCGCCTCCCCGGTTCACACCATTCTCCTGCCTCAGCCTCCCAAGCAGCTGGGACTACAGGCGCCCACCACCACGCCTGGCTAATTTTTTTGTACTTTTAGCAGAGACGGGGTTTCACCATGTTAGCCAGGATGGTCTCGATCTCCTGACTTCATGATTCGCCCACCTCAGCCTCCCAAAGTGCTAGGATTACAGGCGTAAGCCACCACGCCCGGCC	TTTTGTCTCTCTTTTTTTTTGAGACAAAGTCTCGCTCTGTTGCCCAGGCTAGAGTGCAGTGGTGCAATCTTGGCTCACTGCAAGCTCCGCCTCCCCGGTTCACACCATTCTCCTGCCTCAGCCTCCCAAGCAGCTGGGACCACAAGTGCCCACCACCACGCCTGCCTAATTTTTTGTATTTTTAGTAGAGACGGGGTTTCACCGTGTTAGCCAGGATGGTCTCGATCTCCTGACCTCGTGATCCACCTGCCTCGGCCTCTCAAAGTGCTGGGATTACAGACGTGAGCCACCGTGCCTGGCC	92.384	129	HR
chr15	28692767	28694169	DEL	chr15;28692687;28692812;AluJb;SINE;+;Alu	chr15;28692687;28692812;AluJb;SINE;+;Alu	SAME;Alu	CAGAAAAGAATAGATCGGCCTGGTGTGGTGGCTCACGCTTGTGATCCCAAGAATTTGGACAGCCGAGCGTGTTGGATCCCTTGAGCCTAGGAGTTCCAGACCAGCCTGGGCAACATGGTGAAACC	GGCCTGGCGTGGTGGCTCACGCTGGTGATCCCAGCTGGGACTTTGGACGGCCGAGCACTGAGGATCGATTGAGCCTAGGAGATCCAGACCGGCCTGGGCAACGTGGTGAAACCGGTC	84.211	13	HR
chr15	39080168	39081274	DEL	chr15;39080050;39080345;AluSg;SINE;-;Alu	chr15;39080050;39080345;AluSg;SINE;-;Alu	SAME;Alu	TTTTTTTTTTTCCCCCAAGATGGAGTCTTGCTCTGTCACCCAGGCTGGAGTGCAGTGGTGTGATCTGGGCTCACTGTAACCTCCGCCTCCTGGGTTCAAGCAGTTCTCCTGCCTCAGCCTCCTGAGTAGCTGGGATTACAGGCATCCGCCACCACATCTGGCTAATTTTTATATTTTTAGTAGAGACGCAGTTTCACCATGTAGGCCAGGCTGGTCTCGAACTCCTGACCTCGTGATCTGCCTGCCTCGGCCTCCCAAAGTGCTGGGATTACAGGCATGAGCCACTGCGCCCAGC	AGTTTTGCTCTTGTCACCCAGGCTGGAGCGCAATGGCACAATCTTGGCTCACTGCAACCTCTGTGTCCCGGATTCAAGCGATTCTCCTGCCTCAGTCTCCCAAGTAGCTGGGATTACAGGCATGTGCCACCACACCCGGCTAATTTTGTATTTTTAGTAGAGACGGGGTTTCACCATGCTAGTCAGGCTGGTCTCGAACTTCTGACCTCAGGTGATCCACCTGCCTCGGCCTCCCAAAGTGCTAGGATTACAGGCATGAGCCACCACACCTGGC	84.42	4	HR
chr15	42350281	42350807	DEL	chr15;42350022;42350325;AluSp;SINE;-;Alu	chr15;42350022;42350325;AluSp;SINE;-;Alu	SAME;Alu	TTTTTTTTTTTTTTTTTTTTTTTTTGAGATGGAGTTTCACTCTTATTGCCCAGGCTGGAGTGCAGTGGCACAATCTCGGCTCACCGCAACCTCTGCCTCCCAGGTTCAAGCGAGTCTCCTGCCTCAGCCTCCCAAGTAGCTGGGATTACAGGCATGCGCCACCACGCCTGGCTAATTTTGTATTTTTAGTACAGACAGGGTTTCTCCATGTTGGTCAGCCTGGTCTCGAACTCCCGACCTCAGGTGATCTGCCCACTTCGGCCTCCCAAAGTGCTGGGATTACAGGCGTGAGCCACTCCGCCC	TTTTTTTTTTTTTTTTTTGAGACGGAGTTTTGCTCTTGTCGCCCAGGCTGGAGTGCAGTGGCATGATCTCAGCTCACTGCAACCTCAGCCTCCCGGGTTCAAGCAATTCTCCTGCCTCAGCCTCCTGAGTAGCTGGGATTACAGATGCCCACCACCATGCCTGGCTAATTTTTTGTATTTTTTTAGTAGAGACGGGGTTTCGTCATGTTGGGCAGGCTGGTCTCGAACTCCTGACCTCAAGTGATCCGCCCACGTTGGCCTCCCAAAGTGCTGGGATTACAGGCATGAGCCACCATGCCCAGC	86.799	28	HR
chr15	55363339	55364863	DEL	chr15;55363065;55363378;AluSx1;SINE;+;Alu	chr15;55363065;55363378;AluSx1;SINE;+;Alu	SAME;Alu	GGCCAGGCGCAGTGACTCACGCCTGTAATCCCAGCACTTTGGGAGGCCGAGGCAGGCAGATTACCTGAGGTCAGGAGTTCAAGACCACCCTGGCCAACATAGTGAAACCCCATCTCTACTGAAAATGCAAAAAATGAACCGGGCATGGTGGAGGGAGCCTGTAATCCCAGCTACTTGGGAGACTGAGGCAGGAGAATCACTTGAACCCAGGAGGCAGAGGTTCCAGTGAGCTGAGATCATGCCACTGCACTCCAGCCTGGGCAACAGAGCGAGGCTCCATCTCAGAAAAAAAACAAACAAAACAAAAAAAAAA	GGCCGAGCATGGTGGCTGACACCTGTAATCCCAGCACTTTAGGAGACTGAGGTGGGTAGACGGAGGTCAGGAGTTCAAGACCAGCGTGGCCAACATAGTGAAACCCCGTCTCTACTAAAAATACAAAAAAATTTGCCGGGCATAGAGGTGCACACCTGTAATCCCAGCTACTTGGGAGGCTGAGGCACAAGAATCGCTTGAACCCAGGAGGTGGAAGTTGCAGCAACCTGAGGTTGCACCACTGCACTCCAGCCTGGGCAACAGAGCGAGACTCCATCTCAAATAAATAAACAAACAAACAAAAACAAA	82.075	10	HR
chr15	65297376	65299460	DEL	chr15;65297342;65297642;AluSz;SINE;-;Alu	chr15;65297342;65297642;AluSz;SINE;-;Alu	SAME;Alu	TTTTTTTTTTTTTTGAGACAGTCTCGCTGAGTCGCCCAGGCTGGAGTGCAGTGGCGCGATCTCGGCTCACTGCAACCTCCGCCTCCCAGGTTCAAGCGATTCTCCTGCCTCAGCCTCCCGAGTAGCTGGGACTACAGGGGTGGTGCCACCACACCGGGCTAATTTTTATATTTTTAGTAGAGACGGGGTTTCACCATGTTGGCTAGCTAGGCTGGTCTTGAACTCCTGGCCCTCAAGTGATCCACCCGCCTCAGCCTCCCAAAGTGCTGGGATTACAGGCAGGAGCCACTGCACCCGGCC	TTTTTGAGACGAAAGTCTCTGCACCCAGGCTGGAGTGCAGTAGCACGATCTTCGCTCACTGCAACCTCTGCCTCCCGGGTTCAAGCGATTCTCCTGCTTCAGCCTCCAGAGTAGCTGGGACTACAGGCACATGCCACTGCGTCCCGCCAATTTTTGTATTTTTAGTAGAGAAAGGGTTTCACCATGTTGGCCAAGCTGGTCTTGAACTCCTGACCTCAGGTGATCCCCCCAACCTCAACCTCCCAAAGCGCTGGTATTACAACAGGCGTGACCCACCGCGCCCAGCC	80.872	18	HR
chr15	66791436	66791730	DEL	chr15;66791429;66791557;AluJb;SINE;+;Alu	chr15;66791429;66791557;AluJb;SINE;+;Alu	OPP;Alu	GAAACCCCATCTCTACAAAAATACAAAAATTAACTGTGTGTAGTGGTATGTGTGTGTGGTCCCAGCTACTCAGGAGGGTGGAGGCAGGAGGATCGCTTGAGCCTGGGAGGTCAAGGCTGCAGTGAACC	TTTTTTTTTCTTTTTTTTTTGAAGCCAAGGTCCTCACCTTGGTGCCCAGGCTAGAATGCAGTGG	57.576	0	NHE
chr15	67112349	67113280	DEL	chr15;67112136;67112459;AluSq2;SINE;-;Alu	chr15;67112136;67112459;AluSq2;SINE;-;Alu	SAME;Alu	TTCTTTTTTTTTCTTTCCTTTTTTTTTTTTGAGACAGAGTTTTGCTCTTGTTGCCCAGGCTGGAGTGCAATGGCGCCATCTCAGCTCACTGCAACCTCCGCCACCTAGGTTCAAGCAATTCTCCTGCCTTAGCCTCCCAAGTAGCTGGGATTACAGGCGCCCGCCACCACTCCTGGCTAATTTTTTGTATTTTTTTTTTTTTTTAGTAGAGATGAGGTTTCACCGTGTTGGTCAAGCTGGTCTTGAACTCCTGACCTCAGGTGATCCACACGCCTTGGCCTCCCAAAGTGCTGGGATGATAGGCGTGAGCCACCACACCCGGC	TTTTTTGAGACAGAGTCTTGCTCTGTCACCCAGGCTGGAGTGCAGTAGTGCGATCTTGGCTCACTGCAAACTCTGCCTCCCGGGTTCACGTCATTCTCCTGCCTCAGCAGCCTCCCGAGTAGCTGGGACTACAGGCGCCTGCCACCACGCCCGGCCAATTTTTTTTTTGTATTTTTAGTAGAGACGAGGTTTCACCGTGTTAGCCAGGATGGTCTCGATCTCTTGACCTCGTGATCCACCCATGTGGGCCTCCCAAAGTGCTGGGATTACAGGCATAAGCCACTGCGCCCGGCC	80.464	16	HR
chr15	67575983	67576999	DEL	chr15;67575908;67576208;AluSx;SINE;-;Alu	chr15;67575908;67576208;AluSx;SINE;-;Alu	SAME;Alu	TTTCTTTCTTTTTTTTTTTTTTTTTTTTTAAGATGGAGTCTTGCTGTGTCGCCCAGGCTGGAGTGCAATGGCACGATCTCGGCTCACTGCAACCTCTGCCTCCTGGGTTCAAGCAATTCTGTCTCAGCCTCCTGAGTAGCTGGGATTACAGGTGCACACCACCACGCCTGGCTAATTTTTATATTTTTAGTAGAGACAGGATTTAACCATGTTGGCCAGGCTGGTCTTGAACTCCTGATCTCAGGTGATCTGCCTGCCTTGGCCTTCCAAAGTGCTGGGATTACAGGCATGAGCCACTGC	TTTTTTTTTTTTTTTTTTGAGACGGAGTCTCGCTCTGTCGCCCAGGCCGGACTGCGGACTGCAGTGGCGCAATCTCGGCTCACTGCAAGCTCCGCTTCCCGGGTTCACGCCATTCTCCTGCCTCAGCCTCCCGAGTAGCTGGGACTACAGGCGCCCGCCACCGTGCCCGGCTAATTTTTTGTATTTTTAGTAGAGACGGGGTTTCACCTTGTTAGCCGGGATGGTCTCGATCTCCTGACCTCATGATCCACCCGCCTCGGCCTCCCAAAGTGCTGGGATTACAGGCGTGAGCCACCGTGCCCGGCC	81.457	17	HR
chr15	71416273	71421351	DEL	chr15;71416096;71416703;L1MA2;LINE;-;L1	chr15;71416096;71416703;L1MA2;LINE;-;L1	SAME;L1	CGAAGTTTGTCTTTTTGTGCCTGGTTTATTTCACTTAACATAATGACCTCCAGTTCCATCTATGCTGTTGCAAATGACAGGATCTCATTCTTCTTTGTGTCTAAATAGTACTTTATTTTGTATATGTACCACATTTTCTTTATACATTCATCTGTTAATGGACACTCAAGTTGATGCAAATCTTGGCTTTTGTGAATAGTGTTGCAGATATCTCTTCGATACACTGATTTCTTTTCTTTGGGGTATATGCCTACCAGTGAGACTGCTGGATCACAGGGTAGCTCTATTCTTACTTTTTTGAGGAACCTCCAAACTGTTCTCTATAGTGGTTGTACTAACTTACATTCCCACCTACAGTGTAAGAGGATTACTTTTACTCTACATCCTCACCATCATTTG…	GGAGTAGTTTACACACCACAATTAGTGTATAATATTCTGTGTTTTTCTGTGTACTTACTATTACCAGTGAGTTTTGTACCTTCAACTGATTTCTTATTGCTCATTAACATCATTTTCTTTCTAGTCTCTTTCTACTCCCTTTAGTATTTCTTGTAGGATAGGGCTTGTGTTGATAAAATCCCTTAGCTTTTGTTTGTCTGGGTAAGTCTTTATTTCTCCATCATATTTGAAGGGTGTTTTCGCCAGATATACTATTCTATGGTAAAAGTGTCATTCCTTTAGCACTTTAAATATGTGATGCCACTCTCTCCTGGCCTGTAAGGTTTCCACTGAAATATCTGCTGCCAGATGTAATGGCGCTTCATTGTATGTTATTTATTTCTTTTCTCTTGCTGCTTT…	39.766	0	NHE
chr15	72093624	72095817	DEL	chr15;72093604;72093907;AluSx1;SINE;+;Alu	chr15;72093604;72093907;AluSx1;SINE;+;Alu	SAME;Alu	GGCCAGGCACAGTGGCTCAAGCCTGTAATCCCAACATTTTGGGAGGCTGAGATGGGTGGATCACTTGAGGTTAGGAGTTCAAGACCAGCCTGGCCAACTTGGTGAAACCCCGTCTCTACTAAAAATAGAAAAATTAGCTGGGCATGACAGCAGGCACCTCTAATCCCAGCTACTTGGGAGGCTAAGGCACAAGAACCACTTGAAGCCAGGAGGCGGAGGTTGCAGTGAGCCGAGACTGTGCCACTGCACTCCAGCCTGGGCAACAGAGTGAGACTCCATCTCAAAAAAATTAAATAAAAAAAA	GGCCAGATGTGGTGGCTCACGCCTGTAATCCCAGCACTTTGGGAGGCTGAGGCAAGCGGATCATCTGAGGTCAGGAGTTCAAGACCAGCCTGGCCAACATGGTGAAACCTCGTCTTTATAAAAAATACAAAAATTA	83.824	13	HR
chr15	83402423	83403519	DEL	chr15;83402402;83402702;AluSg;SINE;+;Alu	chr15;83402402;83402702;AluSg;SINE;+;Alu	SAME;Alu	GGCCGGGCGCGGTGGCTCACTCCTGTAATCCCAGCACTTTGGGAGGCCAAGGTGGGCAGATCACAAGGTCAGGAGTTCAAGACCAGTCTGACCAACATGGTGAAACCCCATATCTACTAAAAATACAAAAATTAGCCAGGTGTGGTGGTGCGACCCTGTAATCCCAGCTACTCAGGAAGCTGAGGCAGGAGAATCTCTTGAACCCAGGAGCGGAGATTGCAGTGAGCCAAGATCGCACCACTGCAGTCCAGCCTGGGTGACAGAGTGAGACTCCATCTCCAAAAAGAAAAGAAAAGAAAA	GGCCAGGCGCGGTGGCTCACACCTGTAATCCCAGCACTTTGGGAGGCTGAGATGGCGGATCACCAGGTCAGGAGATCGAAACCATCCTGGCTAACATGGTGAAACCCCGTCTCTACTAAAAATACAAAAAAATTAGCCGGGCGTGGTGTCGGGCCCCTGTAGTCCCAGCTACTTGGGAGGCTGAGGCAGGAGAATGGCGTGAACCTGGGAGGCAGAGCTTGCAGTGAGCTGAGATTGGGCCACTGCACTCCAGCCTGCACTCCAGCCCGGGCGACAGAGCGAGACTCTGTCTCAAAAAAAAAAAAAAA	79.935	26	HR
chr15	85853432	85853973	DEL	chr15;85853418;85853730;AluSq2;SINE;+;Alu	chr15;85853418;85853730;AluSq2;SINE;+;Alu	SAME;Alu	GGCCGGGCGCGGTAGCTCACGCCTGTAATCCCAGCACTTTGGAAGGCTGAGGTGAGTGGATCACCTGAGGTCAGGAGTGCCAGACCAGCCTGGCCAACATAGTGAAACCCCATCTCTACTAAAAATAAAAAATTAGTTGGGCGTGATGGCGGGCACCTGTAATCCCACCTACTTGGGAGGCTGAGGCAGGAGAATCATTTGAACCTGGGAGGCGGAGGTTGCAGTGAGCCAAGACTGCACCATTGCACTCCAGCCTGGGCAACAAGAGCGATACTCCATCTCAAAAAAAAAGAAAAAAAAAAAAAAAGAAAA	GGCTGGGCGCGGTGGCTCACGCCTGTAATCCCAGCACTTTGGGAGGCCGAAGCGGCCGGATCACGAGGTCAGGAGATCGAGACCATCCTGGCTAACACGGTGAAACCCCGTCTCTATTAAAAATACAAAAAATTAGCTGGGCGTGATGGCGGGCGCCTGTAGTCCCAGCTACTCGGGAAGCTGAGGCAGGAGAATGGCTTGAACCCGGGAGGCGGAGCTTGCAGTGAGCCGAGATCGCGCCACTACACTCCAGCCTGGGCGACAGAGCCCCCCGCCAAAAAAAAAAAAAAAAAAAAAAAAAAAGAA	83.333	28	HR
chr15	99031253	99032379	DEL	chr15;99031151;99031482;AluSq2;SINE;-;Alu	chr15;99031151;99031482;AluSq2;SINE;-;Alu	SAME;Alu	TTTATTTATGTATTTATTTATTTTGTATTTATTTATTTATTTTTTTGAGACAGAGTCTCACTCTTGTCACCCAAGCTGGAGTGCAGTGGCATGATCTCAGCCCACTGCAACCTCTGCCTCCCAGGTTCAAGCGATTCTCCTCCCTCAGCCTCCTGAGGAGCTGGGATTACAGGCTCCGGACATCACGCCCAATTAATTTGTGTATTTTTCTAGGAGAGATGGCTTGTCACCATGTTGGCCAGGCTGGTCTCGAACTCCTGACCTCAGGTGATCCACCTGCCTCGGCCTCGCAAAGTGCTGGGATTGCAGGCGTGAGCTACCACGCCCGGCC	TTTTTTTTTTTTTTTTTTTTTTGAGACAGAGTTTTGCTCTTGTCGCCCAGGCTGTAGTGCAGTGGCGCAGTCTCGACTCACTGCAACCTCCACCTCCCAGGTTCAAGCGATTCTCCTGCCTCAGCCTCCCGAGCAGCTGGGATTACAGGCGACCACCACCAGGCCCAGCTAATTTTTTGTATTTTTAGTAGAGATGGGGTTTTGCCATGTTGGGCAGGCTGGTCTCGAACTCCTGACCTCAGGTGATCTGCCCGCCTCAGCCTCCCAAAGTGCTGGGATTACAGGCGTGAGCCACCACACCCGACC	83.388	12	HR
chr16	816656	818046	DEL	chr16;816608;816915;AluY;SINE;-;Alu	chr16;816608;816915;AluY;SINE;-;Alu	SAME;Alu	TTTCTTTTTTTTTTTTTTTTTTTTTTGAGACGGAGTCTCGCTCTGTCACCCAGGCTGGAGTGCAGTGGTGCGATCTCCTCTCACTGCAAGCTCCGCCTCCCAGGTTCACGCCATTCTCCTGCCTCAGCCTCCCGAGTAGCTGGGACTACAGGCGCCCACCACCACGCCCGGCTAATTTTTTGTATATTTATTAGAGATGAGGTTTCACCGTGTCAGCCAGGATGGTCTCAGTCTCCTGACCTCGTGATCCTCCCGCCTCGGGCTCCCATAGTGCTGGGATTACAGGCGTGAGCCACAGGGCCCGGCC	TTTTTTTTTTTTTTTTTTTTTTTTGAGACTGTTTCGCTTTTTTATCCCAGGCTGGAGTGCAGTGGCGTGATCTCGGCTCACTGCAACCTCTGCCTCCCGAGTTCAAGTGATTCTCCTGCCTCAGCCTCCTGAGTGGCTGGGACTACAGGCGCCTGCCCCACACCCGGCTAATTTTGTATTTTAAGTGGAGATGGGGTTTCACCATGCTGCCCAGGCTAGTCTCAAACTCCTGAGCTCATGCCCTCCTTGGCCTCCCAAAGTGCTAGGATTATAGGTGTGAGCCACTGCCCCCGG	80.984	20	HR
chr16	4201466	4201845	DEL	chr16;4201279;4201576;AluSz6;SINE;-;Alu	chr16;4201279;4201576;AluSz6;SINE;-;Alu	SAME;Alu	TTTTTTTCTTTTTTTGAGATGGAGTCTCACTCTGTCACCCAGGCTGGAGTGCAGTGGCACAATCTCGGCTCACTGCAACCTCTGCCTCCCCAGTTCAAGTGATTCTCGTACCTCAGCTTCCCCAGTAGCTGGGATTATAGGCACCCACCACCACACCCAGCCAATTTTTGGATTTTTAGTAGAGGCAGGGTTCTGCCATGTTGGCCAGGCTGGTCTCAAACTCCTGGCCTCAAGGGATCTGCTCGCCTCAGCCTCCCAAACTGCTGGGACTATAGGTGTGAGCCACTGTGCCCGGCC	TTTGTTTGTTTGTTTGTTTGTTTGTTTGTTTGTTTTGAGATGGAGTCTTGCTCTGTTACCCAGGCTGGAGTGCAGTGGCACAATCTCAGCTCACTGCAACCTCTGCCTCCCGGGTTCAAGCAATTCTGTTGCCTCACCCTCCTGAGTAGCTAGGATTACAGCCGCCAGCCACTAGGCAGGGCTAATTTTTGTATTTTTAATAGAAACGGGGTTTCACCATGTTGGCTGGGCTGGTCTCGAACTCCTGACCTCATGATCTGCCCGCCTTGGCCTCCTAAAGTGCTGGTATTACAGGTGTGAGCCACCACGCCCGCCC	80.537	5	HR
chr16	8661428	8662991	DEL	chr16;8661364;8661663;AluY;SINE;+;Alu	chr16;8661364;8661663;AluY;SINE;+;Alu	SAME;Alu	GGCCGGGCGCGGTGGCTCACACCTGTAATCCCAGCACTTTGGGAGGCCAAGGCGGGCAGATCACGAGGTCAGGAGATCGAGACCATCCTGGCTAAAATGGTGAAACCCCGTCTCTACTAAAAACACAAAATATTAGCCGGGCGTGGTGGCGGGCGCCTGTAGTCCCAGCTACTGCGGAGGCTGAGGAGGAGAATGGCGTGAACCCAGGAGGCTGAGCTTGCAGTGAGCCGAGATTGAGCCACTGCACTCCAGCCTGGGCGACACAGCGAGACTCCGTCTCAAAAAAAAAAAAAAAAGAA	CCAGGCGTGGTGGCTCACACCTGTAACCCCAGCACTTTGGGAGGCTGAAGCGGGTGGATCACCTGAGGTCAGGAGTTCGAGACCAGCCTGGCCAACATGGTGAAACCCCGTCTCTACTAAAAATACAAAAATTAGCCGGGCATGATGGCAGGCGCCTATAATCAGCTACTTGGGAGGCTGAGGTAGGAGAATCACTTGAACCCGGGAGGCAGAGGTTACAGTGAGCCAAGATTGCACCACTGCACTCCAGCCTGGGTGACAAGAGCAAAACTCCGTCTCAAAAAAAAAAAAAAAAAAA	85.714	11	HR
chr16	10268406	10268557	DEL	chr16;10268217;10268435;AluJr;SINE;+;Alu	chr16;10268217;10268435;AluJr;SINE;+;Alu	SAME;Alu	GGCACAGTAGCTCATGCCTATAATCCCAGCACTTTGGGAGACTGAGGGGGAGGATCGCTTGAGGCCGGGAGTTTGAGACCAGCCTGGGCCACACAGCGAGAACTCGTAGCAATATTTTTAAAAAAGAAAGAAAGAAGGCCAGGTATGGTGGCTCATGCTTGTAATCCCAGCACTTTGTGAGGCCAACACGGGTGGATCACTTGAGGTCAGGAGTTTGA	GGCCGGGCACGGTGGCTCACGCCTGTAATCCCAGCACTTTGGGAGGCCGAGGTGGGTGGATCATGTGAGGTCAGGAGTTCGACATCAACCTGGCAAATGTGCTAAAACCCCATTTCTACTACAAATACAAAAAATAAGCTAGGCATGGTGGTGCACCCCTGTAATCCCAGCTACTCGGGAGGCTGAGGCAGGAGAATTGCCTGAACTAGGGAGGCAGAGGTTGCAGTGAGCCAAGATCGCGCCACTGCACTCCAGTTTGGGCAACGAGAGCAAAACTCCGTCTCATAAAAAAAAAACAA	65.766	10	HR
chr16	10831247	10831781	DEL	chr16;10831223;10831540;AluJr;SINE;+;Alu	chr16;10831223;10831540;AluJr;SINE;+;Alu	SAME;Alu	GGCCAAGTGTAGTAGCTCACGCCAGTAATTCCAGCACTTTGGGAGGCCAAGGCAGGAGGATCTCTTGAAGCCAGTTCAAGACCAGCCTGGGCAACAAAGCGAGACCTCATATCTATTTATAAAAAATAAAAATACTAACCAGGCGGGGCATGGTGGCCTGTGCCTGCAGTCCCTGCTACTTGGGAGGCTGTGGTGGGATCGCTTGAGCCCTGGAGTTCAAGCCTGCAGTGAGCTGTGATCACATCACTGCTCTCCAGCCTGGGTGATAGAGTGAGACCCTGTCTCTTAAAAAGAAAGGAAAGAAAAGAAAAGAAAAA	CTGGGCATGGTGGCTCATGCCTGTAATCCCAGCACTTTGGGAGGCCAAGACACACAGATTATCTGAGGTCAGGAGTTTGAGACCAGCCTGGCCAACATGGTAAAACCCTGTCTCTACTAAAAATATAAAAATTAGCTGGTTGTGGTGGCACATGCCTGTAATCCCAGCTACTGAGGAGGCTGAGGCAGCAGAATCACTTGAACTTGGGAGGCAGAGGTTGCAGTGAGCTGAGATTGTGCCATTGCCCTCCAGCTTGGGCGACAAAGCGAGACTCTGTTTCAAAAACAAACAACAACGACAAAAAAAAAAA	68.77	5	HR
chr16	11375109	11375574	DEL	chr16;11374858;11375147;AluSz6;SINE;-;Alu	chr16;11374858;11375147;AluSz6;SINE;-;Alu	SAME;Alu	TTTGTTTTGAGACAGAGTCTGGCTCTGTCACCCAGGCTGGAATGCGGTGGTGCGATCTTAGCTCACTGCAACCTCCGCCTCCCGGGTTCAAGTGATCCTCATGCCTCAGCCTCCCAAATAGCTGGGATTACAGGCCTGCACCACCACACCCAGCTAATTTTTGTACTGTAGTAGAGATGGGGTTTCACCATGTTGGCCAGGCTGGTCTTGAACTCCTGGCCTCAAGTGATTCGCCCACCCCAGCTTCCCATAGTGCTGGGATTACAGGTGTGAGCCACTGCACCTGACC	TTTTTTTTTTTTTTTTTGGAGACAGAGTCTTGCTCTGTCACCGAGGCTGGAGTGCAGTGGCGGGACCTCAGCTCACTGCAACCTCTGCCTCCCGTGTTCAAGCAATTCTCCTGCCTCAGCCTCTTGAGCAGCTGGGACTACAGGCATACACCACCACTCCTGGCTAATTTTTTATTTTTAGTAGAGACGTGGTGTCACCATGTTGGCCAGGCTGGTCTCGAACTCCTGACCTCAAGTGATCCGCCCACCTTGGCTTCCCAAAGTGCTGGGATTACAGGCGTGAGCCACTGTGCCTGGCC	84.483	17	HR
chr16	11589877	11591438	DEL	chr16;11589619;11589923;AluJo;SINE;-;Alu	chr16;11589619;11589923;AluJo;SINE;-;Alu	SAME;Alu	TTTTTTTTTTTTTTTTTTTTCGAGACAGGGTCTCTGTCACCCAGGCTGCAGTACAGTGGCTCGATCACAGCTCACTGCAGCCTTGACCTCCTGAGCTCAGGCGATCCTCCCACCTCAGCCTCCTCAGTAGCTGGGACTACAGGCATGTACCACTGTGCCCAGCTAGTTTTTTTTTGTAATTTTTTGTAGAGATAGGGCTTTGCTATGTTGCCCAGACTGGTCTCAAACTCCTGGGCTCAAGCCATCCACCTGCCTGGGCCTCCCAAAGTGCTGGGATTACAGGTGTGAGGCACCACACCCAGCC	TTTCTGTTTTTTACACTTTGTTTTTGAGACAGAGTCTTATTCTGTTGCCCATTCTGGGATGTAGTAGTGCCATCATAGCTCACTGCAGCCTCAAACTCCTGGGCTCAAGCGATCCCTCCCACCTCAGCCTCCAGAGTGGCTGGGACTACAGGTGCGCACCACCATGCCTAGCTAATTTTTAAATTTTTTGTATAGATGTGGTCTCACTATGTTGCCCAGGCTGGTATTGAACTCCTGGGCTCAAGTAGTCCTCCCACCTCCACCTCCCAAAGTGCTGGGATTACAGGTATGAGCCACTGCACCTGGCC	74.214	26	HR
chr16	14376660	14376952	DEL	chr16;14376488;14376755;AluSz6;SINE;-;Alu	chr16;14376488;14376755;AluSz6;SINE;-;Alu	SAME;Alu	TTTTTCTTGTTGTTGAGACAGAGTCTCGCTCTGTCGCCCAGGCTGGAGTGCAGTGGTGCGATCTCGACTCACTGCAGCCTCCATCTCCCAGGTTCAAGCGATTCTCCTGCCTCAGCCTCCGGAGTAGCTGGGATTATAGGTGTGCACCACCACACCTGGGTAATTTTTGTTCTTTTAGTAGAGACGGGGTTTTGACATGTTGGCCAGGCTGGTCTCAAACTCCTGCCCGCTAGTGATTCACCCGCCTTGACCTCCCAAAGTGCTGAG	TCTTTTTTTTTTTTTTTTTTGAGATGGAGTCTTGCTCTGTTGCCCAGGTTGCAATGCAGTGGCACAATCTCAGCTCACTGCAGCCTCCATCTCCCAGGTTCAAGCAATTCTCCTGCCTCAGCCTCCTGAGTAGCTGGGATTACAGGCACCCGCCACCATGCCTGGCTAATTTTGTATTTTTAGTAGAGACGGGGTTTCACCATGTTGGCCAGGAGAGTATCGAACTCCTGACCTCGTGATCTGCCCACCTCTACCTCCCAAAGTGCTGGGATTACAGGC	81.181	20	HR
chr16	19934228	19956257	DEL	chr16;19934180;19934487;L1MEd;LINE;-;L1	chr16;19934180;19934487;L1MEd;LINE;-;L1	OPP;L1	TTTGATACATAGTCTGTAATTTCTTCCTGTTTGATTTCGAGATCTTCTCTGTATTTAGCACGATGTGTCTGGGTGTGAATTTAATTTTTTTTATCCTGCTCAGGACTTGACTGTGACATGTTTTTCAAGGATTAGGAAAGTCTCAGCCATTTTGTCTCCAAAAACTGGTTCTTTTCAACTGTTTTCTCTAGTCTCTCCTCTTTTGTATTCCTGTTAGATTTTGAAGTATCTCATCTACCTACCTACCTACCTACTTACCTATTTATCCATCCACCTGTCACATTTCTATCTCTTTATCTCCCTGAGC	TACCATTCAGGACATAGGCATGGGCAAAGGCTTCATGACTAAAACACCAAAAGCAATGGCAACAGAAGCCAAAATTGACAAATGGGACCTAATTTAATTAAAGAGCTTCTGCACAGCAAAAGAAACTACCATCAGAGTGAACAGGCAACCGACAGAATGGGAGAAAATTTTCACCATCTATCCATCTGACAAAGGGCTAATATCCAGAATCTACAAAGAACTTAAACAAATTTACAAGAAAAAAACAAACAACCCCATCAAAAAGTGGGCAAAGGATATGAACAGACATTTTGCAAAAGAAGATATTTATGCAGCCAACAAACATATGAAAAAAGCTCATCATCACTGGTCGTTAGAGAAATGCAAATCAAAACCACAATGAGATACCATCTCACACCA…	35.427	4	NHE
chr16	22844980	22845477	DEL	chr16;22844845;22845153;AluY;SINE;-;Alu	chr16;22844845;22845153;AluY;SINE;-;Alu	SAME;Alu	TTTTCTTTTCTTTCTTTTTTTTTTTTTGAGATGGAGTCTCAGTCTGTTGCCCAGGCTGGAGTGCAGTGGCGTGATCTCAGCTCACTGCAAGCTTCGCCTCCCAGGTTCACGCCATTCTCTTGCCTCAGCCTCCCAAGTAGCTGGGATTACAGGTGCCTGCCACCATGCCTGGCTAATTTTTTGTATTTTTAGTATAGACAGGATTTCACTGTGTTAGTTAGGATGGTCTGGATCTCCTGACCTTGTGATCCGCCTGCCTCGGCCTCCCAAAGTGTTGGGATTACAGGCGTGAGCCACTGCGCCTGGCC	TTTTTTTTTTTTTTTGAGATGGAGTCTCACACTGTCACCCAGGCTGGAGTGCAATGGTGTGATCTCGGCTCACTGTAACCTCCGCCTCCTGGGTTCAAGCAATTCTCCTGCCTCAGCCTCCTGAGTAGCTGGGATTACAGGCACCTGCCACCATGCCTGGCTAATTTTTTGTATTTTTAGTAGAGATGAGGTTTCACTATGTTGGCCAGGCTGGTCTCGACCTCCTGACCTCGTGATCTGCCTGCCTCGGCCTCCCAAAGTTCTGGGATTACAAGCGTGAGCCATGCGCCTGGCC	87.542	18	HR
chr16	25218721	25219878	DEL	chr16;25218597;25218917;AluSx1;SINE;+;Alu	chr16;25218597;25218917;AluSx1;SINE;+;Alu	SAME;Alu	GGCCGGGTGCAGTGGCTCACGCCTGTAATCCCAGCACTTTGGGAGGCTGAGGCGGGTGGATCACCTGAGGTCAGGAGTTGGAGAGCAGCCTGGCCAACAGGGTGAAACCCTGTCTCTACTAAAGATACAAAAATTAGCTGGGCGTGGGGGCAGGCACCTGTGGTCCCAGCTACTTCGGAGGCTGAGGCAGGAGAATTGCTTGAACTGGGAGGGAGAGGTTGCAGTGAGCCGAGATTGTGCCACTGCACTCCAGCCTGGGCAACAGAGTGAGACTCCATCTCCAAAAAACAAACAAACAAACAAACAAACAAAAAACAAAC	GGTCAGGCGCAGTGGCTCACGCCTGTAATCCCAGCACTTTGGGAGGCCGAGGCAGGTGAATCACCTGAGGTCAGGAGTTCGAGACCAACCTGGCCAACATGGTGAAACCCCGTCTCTACCAAAAATACAAAAATTAGCCGGGCGTGGTGGCAGCCCCGTTATCCCATCTACTTGGGAGGCTGAAGCAGAAGAATCGCTTGAAACCAGGAGGCGGAGGTTGCAGTGAGCCGAGATTGCACCATTGCACTCCAGCCTGGGTGACAAAGGGAGACCCTGTCTCAAAAAAAAAAACAAAAAACAAAAAACAAA	84.062	14	HR
chr16	48475005	48477465	DEL	chr16;48474955;48475244;AluSz;SINE;-;Alu	chr16;48474955;48475244;AluSz;SINE;-;Alu	SAME;Alu	TTCTTTTTTACTTTTTTTTTTTTTTTGAGACAGTCTCACTCTGTTGCCCTGGCTGGAGTGCAGTGGTGTGATCTTGGCTTACTGCAACCTCTGCCTCCTGGGCTCAAGGGATTCTCCTGCCTCAGCTTCCTGAGTAGCTGGGATTACAGGCACGCACCACCATGCCTGGCTAATTTTGAATTTTTAGTAGAGATGGGGTTTCACCATGTTGGCCAGAGTGGTCTCAAACTCCTGACCTCAAGTGATCCGCCTGCCTTGGCCTCCTGAAGTGCTGGGAATACAGGTATGA	TTCTTTGTTTTTTTTTTTTTTTTTTTTTTTGAGACAGAGTCTGGTTCTGCTGCCCAGGCTGGAGTGCAGTGGTGTGATCTCGGCTCACCACAACCTCCACCTTCCAGGCTCAAGCAATTCTCATGCCTCAGCCTCCTGAGTAGCTGAGATTACAGGCATGCACCACCACGCCTGGCTAATTTTTGTATTTTTAGTAGAGATGGGTTTTCGCCATGTTGGCCAGGCTGGTCTCAAACTCCTGGCCTTAAGTGATCCGCCTGCCTCGGCCTCCCAAGGTGCTGAAATTACAGGTGTGAGCCACCATGCCTGGCC	85.616	24	HR
chr16	57292498	57294246	DEL	chr16;57292424;57292697;AluY;SINE;-;Alu	chr16;57292424;57292697;AluY;SINE;-;Alu	OPP;Alu	TTTTTTTTTTTTTTTTTTTGAGACAGAGTCTCTCTCTGTCACCCAGGCTGGAGTGCAGTGGCGCGATCTCGGCTCACTGCAATCTCTGCCTCCCGGGTTCACGCCATTCTCCTGCCTGGGACTACAGGCGCCCGCCACCATGCCCGGCTAAGTTTTTGTATTTTTAGTAGAGACCGGGTTTCATCGTGTTAGCCAGGATGGTCTCAATCTCCTGACCTCGTGATCCGCCTGCCTCGGCTTTCCAAAGTGCTGGGATTACAGGCGTGAACCACC	GGCCGGGCACAGTGGCTCACGCCTGTAATCCCAGCACTTTGGGAGGCCGAGGCAGGCGGATCACAAGGTCAGGAGATCGAGACCATCCTGGCTAACACAGTGAAACCCCGTCTCTACTAAACATATAAAAAATTAGCGGGGCTTGGTGGCGGGTGCCTGTAGTCCCAGATACTCGGGAGGCTGAGGCAGGAGAATGGTGTGAACCTGGGAGGCAGAACTTGCAGTGAGCCGAGATCAGGCCACTGCACTCCAGCCTGGGCACAGAGCGAGACTCCGTCTCAAAAAAAAAA	85.357	1	NHE
chr16	58613286	58616360	DEL	chr16;58613039;58613330;AluSx3;SINE;-;Alu	chr16;58613039;58613330;AluSx3;SINE;-;Alu	SAME;Alu	TTTTTTGTTTGTTTTTCAGACTCGCTCTGTCACCTAGGCTGGAGTGCAGTGGCATGACCTTGGCTCACTGTAACCTCCCCCTCCCAGGTTCAAGCGATTCTCCTGCCTCGGGATCCTAAGTAGCTGGGATTACAGGCATGCGCCAACACGCCCAGCTAATTTTTTTTTATTTTTAGTAGAGATGGGGTTTCATCATGTTGGCCAGGCTGGTCTTGAACTCCTGACCTCGTGATCTGCCCACCTCAGGCTCCCAAAGTGCTGGGATTACAGGCTTGAGTCACCACGCCTGGC	TTTTTGTTAGTTTTTTCAGACGGAGTCTCGCTCTGTTGCCCAGGCTGGAGTGCAGTGTCATGATCTCGGCTCACTGCAACCTCCGCCTCCCGGGTTCAAGCAATTCTCTGCCTCAGCCTCCCAAGTAGCTGGGATTATAGGCGCCTGCCACCACGCCCGGCTAATTTTTACATTTTTAGTGGAAACAGGGTTTCACCATCTTGGCCAGGCTGGTCTTGAACTCCTGACCTCAGGTGATCCACCTGCCTCGGCCTCCCAAAGTGCTGGGATTACAGGCGTGAGCCACCACGCCCGGCC	82.724	25	HR
chr16	58639908	58643409	DEL	chr16;58639743;58640046;AluSx;SINE;-;Alu	chr16;58639743;58640046;AluSx;SINE;-;Alu	SAME;Alu	TTTTGTTGTTGTTGTTGTTTTGAGACAAAGTCTCGCTCTGGCCCCCAGTCTGGGGTGCAGTGGCGTGATCTCAGGTCACTGCAACCTCCACCTCCCGGGTTCAAGTGATTCTCCCGTCTCAGTCTCACGAGTAGCTGGGATTACAGGTATGCGCCACCACGCCTGACTAATTTTTGTATTTTTGGTAGAGAAGGGGTTTCACCATGTTGGCCAGGCTGGTTTCAAATTCCTGACCTCAGATGATCTGCTGGTCTTGGCCTCTCAAAGTGTTGAGATTACAGGTGTGAGCCACCGTGCCTGGCC	TTTTTTTTTTATGGATTTTTGTTATTGTCATCCAGGCTGGAGTGCAATGGCGTGATCTCGGCTCACTGTAACCTCTGCATCCCTGGTTCAAGCAATTAACCTGCCTTAGCCTCCTGAGTAGCTGGGATTACAGGCACATGCCACCACGCCCAACTAATTTTTGTATTATTAGTAGAGACGGGGTTGCAACATGTTGGCCAGGCTGGTCTCAAACTCCTGACCTCAGGTGATCCACCCGCCTTGGCCTCCCAAAGTGCTGGTGTTACAGGCATGAACCACCATGCCCAGCC	75	15	HR
chr16	66701974	66705031	DEL	chr16;66701937;66702167;AluSx1;SINE;+;Alu	chr16;66701937;66702167;AluSx1;SINE;+;Alu	SAME;Alu	CAGGAGTTCGAGACCAGCCTGGCCAACATGGTGAAAACCCATCTCTACTAAAAATACAAAAATTAGCCAAGCATGGTGATGGGCGCCTGTAATCCCAGCTACTCGGGAGGCTGGGCAGGAGAAAAGCTTGAACCAGGGAGGCTGAGGTTGCAGTGAGCCGAGATCATGCCACGGCACTCCAGCCTAGGCAACAGAGTGAGACTCTGTCTCCAAAAAAAAGAAAAAAAGAA	GCCGGGCACAGTGGCTCACACCTGTAATCCCAGCACTTTGGGAGGCCAAGGCGGGCAGAGCATGAGGTCAGGAGTTCGAGACCAGCCTGGCCAACATGGTGAAACCCCATCTCTACTAAAAATACAAAAATTAGCCGGGCACGGTGGCATGCGCCTATAGTCCCGACTACTCGGGAGGCTGAGGCAGGAGAATTGCTTGAACCCAGGAGGTGGAGGTTGCAGCGAGCCGAGAATGGACCACTGCACTCCAGCCTGGGTGACAGAGCAAAACTCTGTCTCAAAAAAAAAAAA	84.889	31	HR
chr16	67899602	67905093	DEL	chr16;67899331;67899629;AluY;SINE;-;Alu	chr16;67899331;67899629;AluY;SINE;-;Alu	SAME;Alu	TTTTTTTTTTTTTTTTTTTTTTGGAGACGAGTCTCGCTCTATGGCCCAGGCTGGAGTGCAGTGGCGCAATCTCGGCTCACTGCAAGCTCCTTCTCCCGGGTTCACGCCATTCTCCTGCCTCAGCCTCCTGAGTAGCTGGGACTACAGGCGCCTGCCACCACACCGGGCTAATTTTTTGTATTTTTAGTAGAGACCGGGTTTCACCATGTTAGCCAGGATGGTCTCAATCTCCTGTCCTCGTGATCGGCCCGCCTTGGCCTCCCAAAATGCCGGGATTACAGGCATGAGCCACTGTGCC	TTTTTTAATTTTTTTTTTTTTTTTTTTTTTTGAGACAAAGTCTCGCTCTGTCGCCCAGGCTAGAGTGCAGTGGCGTGATGTCTGCTCACTGCAACCTCTGCCTCCCGCATTCACGCCATTCTCCTGCCTCAGCCTCCCGAGTAGCTGAGACTACAGGCACCCACCACCACGTCCGGCTAATTTTTTGTATTTTTAGTGGAGACGGGGTTTCACTGTGTTAGCCAGGATGGTCTCGATCTCCTGACCTCATGATCCACCCGCCTCGGCCTCCCAAAGTGCTGGGATTACAGGCATGAGCCACTGTGCCCAGC	87.96	27	HR
chr16	76505236	76510127	DEL	chr16;76503825;76505627;L1ME1;LINE;+;L1	chr16;76503825;76505627;L1ME1;LINE;+;L1	OPP;L1	AAAGTAAATTGTATTTCTATATGCTAATGATAAAAAATTATAAATGATATTTTAAAAGTACCATTTTTATACTAGCACCAACAACATAAAATATTTTGGTGTAAATATAACAAATTATTAAGAAAAAATTAAGAAAATTATATTTAAAAATTTATGAATTAAAAGATTTGATAAGATGTCAATTTTTCCCAAATTTATATATAGACTGAAAACTATCCCAATTAAAATCCAGCAATCTCTTTTTTGGGAGGGGAGTAGAAATTGGAAAGCTTATCTTTAAATGTATATTGAAATGCAAAGAAAGTAGAATAGCAAAAATGTTTTGAAAAATATAAACAAAGTTTGAGATACACTACTAGATTATAAGACTTACTGTAAAACTAACAGATATTCAAGGAA…	AACAGCTTAATTGACATATAATTCACAGCCTATAATTCACCCTTTTAAAAGTGTACAGTTCAATCAATTTTAGTATATTTAATCATTTTAATGTACTATACAGATTTGAGCAACCATCACCATAATCATTTTGAGGACATTTTTATCACCCCCAAAGTAGACCTGCTCCCATTTTCCAGACACTGTCCATTTCACGCACTCCCCATCCCAGCCCTAAGCAACCAGTAACCTGCTTTTTTTTTTCTACAGACTTGCATATTCTGAATATTTCATATAGATAAAAATACAAGATATGTGATCTCTTGTGACTGACTACTTTTACTTAGCATCATATTGTCAAGGAGGTTCATCAGTGTTGTAGAATACATCAACGCTTCATTCTTTTTTATGACCAAATAA…	48.179	0	NHE
chr16	81140231	81140739	DEL	chr16;81140027;81140323;AluSq2;SINE;+;Alu	chr16;81140027;81140323;AluSq2;SINE;+;Alu	SAME;Alu	CCGGGTGCAGTGGTTCATGCTTGTAATCCCAGTACTTTGGGAGGCCAAGGAGGGCGGACCACAAGGTCAGGATTTCGAGACCAGCCTGGCCAACATGGCGAAACCCCGTCTTTACTAAAAATACAAAAATTAGCCGGGCGTGGTGGCGGGCACCTGTAATCCCAGCTACTCGGGAGGCTGAGGCAGGAGAATTGGTTGAACCCGGGAGGTGGAGGTTGCAGTGAGCCGAGATCGTGCCATTGCGCTCCAGCCTGGGCAACAAGAGCAAGACTCTGTCTCAAAAAAAAGAAAGAAAA	GCCAGGCGTGGTGGCTCACGCCTGTAATCCCAGCACTTTGGGAGGCTGAGGCAGGTGGATCACTTGAGGTCAGGAGTTCGAGACCAGCCTGGCCAACGTGGTGAAAGCCCATCTCTACCACAAATACAAAATTTAGCTGGGCGTGGTGGTGGGCACCTGTAATCTCAGCTATTCGGGGAGGCTGAGGCAGGAGACTCACTTGAACCCAGGAGGCAGAGGTTGCAGTGAGCCGAGATCACGCCATTGCATTCCATCCTGGGTGACAGAGCAAGACTCTGTCTCAAAAAAAAAAAAAAA	83.838	5	HR
chr16	85115881	85116469	DEL	chr16;85115641;85115953;AluSx;SINE;-;Alu	chr16;85115641;85115953;AluSx;SINE;-;Alu	SAME;Alu	TTTTTGTATTTATTTTTGTTTTTGTTTTTGAGACAGGGTCTCCCTCTGTTGCGTAGGCTGGAGTGCAGTGGCACGATCTCAGTTCACTGCAACCTCCACCTCCGGGATTCAAGTGATTCTCCTGCCTCAGCCTCCTGAGTAGCTGGGATTACAGGCACGTGCCACCACAGCCCGCCTAATTTTTGTATTCTTAGTAGAGACAGGGTTTCCCCATATCGGTCAGGCTGGTCTCGAACTCTCGACCTCAGGTGATCTGCGCACCTCGGCCTCCCAAAGTGCTGGGATTACAGGCATGAGCCACTGCACCTGGCC	TTTTTTTTGTTTTTGTTTTCGTTTTTTCTAAGATGGAGTTTTGCTCTTGTCACCCAGGCTAAGGTGCAATGGCACAATCTCAGCTCACTGCAACCTCCGCCTCCTGGGTTCAAGCCATTGTCCTGCATCAGCCTCCTGAGTATCTGGTATTACAGGCGCCCACCACCATGCAGGGCTAATTTTTGTATTTTTAGTAGAGACGGGGTTTTACCACGTTGGTCAGGCTGGTCTCAAACTCCTGACCTCAGGTGATCTGCCCACCTCGGCCTCCCAAAGTGCTGGGATTACAGGCATGAGGCATGGTGCCCGGCC	80.503	17	HR
chr16	88796243	88797188	DEL	chr16;88796147;88796307;AluJo;SINE;+;Alu	chr16;88796147;88796307;AluJo;SINE;+;Alu	OPP;Alu	TAGCTGGGCATGGTGGCCCTTGCATGTAGTCCCAGCTACTTGGGAGGCTGAGGCAGGAGGATCACTTAAGCCCAGCACTACGAGGGTGAACTATGATTGCACTCCAGCCTGGGTGACAAACAGAGTGAGACCTTCCTGGGTAAAAAATAATAATAATAAA	TTTTTTTCTTTTGAGACAGGGTCTCGCTGTGTCTCTGTCCTAGGCTGGAGCACAGTGGCACCATCATAGCTCACTGCAGTTTTTACACCTGGACTCAAGTGATCCTCCCACCTTGACCTCCCAAAGTGCTGGGATTACAGGCATGAGCCACCATACCCAGC	68.293	1	NHE
chr17	764751	765572	DEL	chr17;764726;765036;AluYf1;SINE;+;Alu	chr17;764726;765036;AluYf1;SINE;+;Alu	SAME;Alu	GGCCGGGCGCGGTGGCTCACACCTGTAATCCCAGCCCTTTGGGAGGCCAAGGTGGGTGGATCACAAGGTCAGGAGATCGAGACCATCCTGGCTAACACGGTGAAACCCGTCTCTACTAAAAATACAAAAAATTAGCCGGGCGAGGTGGCAGGTGCCTGTAGTCCCAGCTACTCGGTAGGCTGAGGCAGGAGAATGGCGTGAACCCGGGAGGCGGAGCTTGCAGTGAGCAGAGATTGTACCACTGCACTCCAGCCTGGGTGACAGAGCGAGACTCCGTCTCAAAAAAAAACAAAAAACAAAAAACAAAAAA	GGCCAGGCGCAGTGGCTCACGCCTATAATCCCAGCCCTTTGGGAGGCCGAGGAGGGTGGATCACCTGAGGTCAGGAGTTC	86.25	23	HR
chr17	820561	821700	DEL	chr17;820329;820633;AluY;SINE;+;Alu	chr17;820329;820633;AluY;SINE;+;Alu	SAME;Alu	GGCCAGGCGTGGTGGCTCACCCCTGTAATCCCAGCACTTTGGGAGGCCAAGGCAGGTGAATCATGAGGTCAAGAGATCGAGACCGTCCTGGCTAACACGGTGAAACCCCATCTCTACTAAAAATACAAAAAAATTAGCTGGGCATGGTGGTGGGCGCCTGTAGTCCCAGCTACTTGGGAGGCTGAGGCAGGAGAATGACGTGAACCCAGGAGGCGGAGCTTGCAGTGAGCCGAGATCGTGCCACTGCACTCCAGCCCGGGCGACAGAGCGAGACTCTGTCTCAAAAAAAAAAAAAAAAAAAAAA	GGCCGGGCGCGGTGGCTCATGCCTGTAATCCCAGCATTTTGGGAGGCCAAGGCAGGAGGATCACGGGGTCAGGAGATCGAGACCATCCTGGCTAACATGGTGAAACCCCATGGCTAATACAAAAAATTAGCCAGGCATGCTGGTGGGCGCCTGTAGTCCCAGCTATTCGAGAGGCTGAGGCAGGAGAATGGCGTGAACCCGGGAGGTGGAGCTTGCAGTGAGCCAAGATCGCACCACTGCACCCCAGCCTGGGCGACAGAGCGAGACTCCGTCTCAAAAAAAACCCAAAAAACAAAAAA	86.928	6	HR
chr17	1243000	1244345	DEL	chr17;1242966;1243278;AluY;SINE;-;Alu	chr17;1242966;1243278;AluY;SINE;-;Alu	SAME;Alu	TTTTCTTCTTTTTTTTTTTTTTTTTTTTTTGAGACAGTCTCGCCCTGTCGCCCAGGCTGGAGTGCAGTGGCGCCATCTCGGCTCACTGCAAGCACCGCCTCCCGCGTTCACGCCATTCTCCTGCCTCAGCCTCCCGAGTAGCTGGGACTACAGGCACCTGCCACCGCGCCCGGCTAATTTTTTGTATTTTGTTTAGTAGAGACGGGGTTTCACCGAGTTAGCCAGGATGGTCTCCATCTCCTGACCTTGTGATCCACCCGCCTCGGCCTCCCAAAGTGCTGGGATTACAGATGTGAGCCACCGCGCCCGGCC	TCTTTTTTTTTTTTTTTTTTCTCCCAAGATGCAGTCTCGCTCTGTCGCCCAGGCTGGAGTGCAATGGCACCATCTCGGCTCACTGCAACCTCTGTCTCCCAGGTTCAAGCGATTCTACTGCCTCAGTCTCCCGAGTAGCTGTGATTACAGACGCCCACCACCACACCTGGCTAATTTTTGTATTTTTAGTAGAGACCGGGTTTTGCCATGTTGGCCAGGCTGGTCTCAAACTCCTGACCTCAAGTGATCCACCCGCCTCGGCCTCCCAAAGTGCTGGGATGAAAGGGTAAGCCACCGCACCCGGCC	83.601	9	HR
chr17	1549484	1549841	DEL	chr17;1549320;1549617;AluY;SINE;-;Alu	chr17;1549320;1549617;AluY;SINE;-;Alu	SAME;Alu	TTTTTTTTTTTTTTTTGAGACAGTCTTGCTGTGTCACCCAAGCTGGAGTGTAGTGGCTCGATCTTGGCTCACTGCAAGCTCCTCCTCCCAGGTTCAAGAGATTCTCCTGCCTCAGCCTCCCGAGTAGAAGGGACTACAGGTTCCCGCCACCACGCCCGGCTAATTTTTTGTATTTTTAGTAAAGACAGGGTTTCGCCATGTTAGACAGGATGGTCTCAATCTCCTGAGCTCATGATCTGCCCGCCTCAGCCTCCCAAAGTGCTGAGATTACAGTGGCGTGAGCCACCGTGCCTGGCC	TTTCCTTTTTTTTGTTTGTTTTTGTTTTTTGAGATGGAGCCTTGCTCTGTCGCCAGGCTGGAGTGCAGTGGCACGACCTCAGCTCATTGCTTCCTCCATCTCCTGGGTTCCAGCAATCCTCCTTCCTCAGCCTCCTAAGTAGCTGGGACTACAGGCATGCGCCACCACGCCCAGCTAATTTTTGTATTTTTGGTAGAGATGGGGTTTTGTCATGTAGGCCAGGCTGGTCTCGAACTCCTGACCTCGGGCAATCTGCCTGCCTCAGCCTCCTAAAGTGCGGGGATTACAGGCGTGAGCCACCGCGCCCAGCC	78.218	13	HR
chr17	2009406	2010270	DEL	chr17;2009312;2009607;AluSg;SINE;+;Alu	chr17;2009312;2009607;AluSg;SINE;+;Alu	SAME;Alu	GGCCAAGTGCGGTGGCTTACGCCTGTAATCCCAGCACTTTGGGAGCCTGAGGTGGGCAGATCATGAGGTCAGGAGTTTGAGACCAGCCTGGCCAACATGGTGAATCCCATCTCTACTAAAAACACAAAAATTAGCTGGGCGTGGTGGTGTGTGCCTGTAATCTCAGCTACTCGAGAGGCTGAGGTAGGAGAATTGCTTGAAGCCAGGAGGTGGAGGTTGCAATGAGCCGAGATCACGCCACTGCACTCCAGCCTGGGCGACAGAGCAAGACTCCGTCTCAAAAAAAAAAAAAAAA	GCCAGGCGCGGTAGCTCACGCCTATAATCCCAGCACTTTGGGAGGCCGATGTGGGTAGATCACTTGAGGCCAGGAGTTCAAGACCAGCCTGGCCTACATGGTGAAACCCCATCTCTTCTAAAAATAAAAAAATAATAATAAAAAATAAAAAACTAGCCAGGCACGATGGCAGGCGTCTGTAATCCCAGCTACTCAGGAGGCTGAGGCACGAGAATCGCTTGAACCCAGGAGACGGAGATTGCAGTGAGCCAAGATCTTGCCACTGCACTCCAACCTGGGCTAGCGAGCAAGACTCTGTCTCAA	77.228	10	HR
chr17	3831490	3832548	DEL	chr17;3831291;3831592;AluYm1;SINE;+;Alu	chr17;3831291;3831592;AluYm1;SINE;+;Alu	SAME;Alu	GGTCGGGCGCGGTCGCTCAAGCCTGTAATCCCAGCACTTTGGGAGGCAGAGGCAGGCAGATCACGAGGTCAAGAGGTCGAGACCATCTGGCCAACATGGTGAAACCCCATCTCTACTAAAAATACAAGAAAATTAGCTGGGTGTGGTGGCAGGTGCCTGTAGTCCCAGCTACTTGGGAGGCCGAGGCAGGAGAATGGCGTGAACCCGGGAGGCGGAGCTTGCAGTGAGCCAAAATCGCGCCACTGCACTCCAGCCTAGCGACGGAGCAAGACTCTGTCTCAAAAAAAAAGGGAAAGAAAAA	GGGCAGGCGCGGTGGCTCACGCCTGTAATCCCAGCACTTTGGGAGGCCGGGGCGGGCAGATCACAAGGTCAGATCGAGACCATCCTGGCCAACACGGTGAAACCCCGTCTCTACTAAAAATACAAAACAATTAGCCAGGTGTGGTGGCAGGCACCTGTAGTCCCAGCTACTCGGGAGGCTGAGGCAGGAGAATCACTTGAACCCGGGAGGCGGAGGTTGCAGTGAGCCGAGATCGCACGACTGCACTCCAGCCTGGGTGACAGAGCGAGAGGCCATCTCAAAAAAAAATAAAATAAAATAAAAAATAAA	85.43	18	HR
chr17	5367537	5368025	DEL	chr17;5367297;5367568;AluSg4;SINE;-;Alu	chr17;5367297;5367568;AluSg4;SINE;-;Alu	SAME;Alu	GTCTCGCTGTGTCGCCCAGGCTAGAGTGCAGTGGCACGATCTTGGCTCACTGCAACGTCTGCCTCCCAGGTTCAAGCGATTCTCCTGCCTCAGCCTCCTGAGTAGCTGGGACTACAGGCACCCGCCACCACGCCCGGCTAATTTTTTATTTTTAGTAGAGACGGGGTTTCACCATCTTGGCCAGGCTGGTCTCGAACTCCTGACTTTGTGATCCATCCGCCTCGGCCTCCCAAAGTGCTAGGATTACAGGCGTGAGTCACCGTGCCCAGCC	TTTTCTCTCTTTTTTTTTTAAACCCGAGATGGAGTTTTGCTCTTGTTGCCCAGGCTAGAGTACAGGGTGCGTTCTGGGCTCACTGCAACCTCTGCCTCCCGGTTTTCAAGCAATTCTCCTGCCTCAGCCTCCCGAGTAGCTGGAATACAGGTGCCCGCCACCACACCCAGCTAATTTTTTTTTACTTTTAGTAGAGATGGGGTTTTACCATGCAGGCCAGGCTGGTCTCGAACTCCTGACCTCAGGTGATCTGCCCGCCTCAGCCTCCCAAAGTGCTGGGATTACAGGCATAAGCCACTGCACCCAGCC	82.796	11	HR
chr17	7085415	7086650	DEL	chr17;7085303;7085618;AluY;SINE;-;Alu	chr17;7085303;7085618;AluY;SINE;-;Alu	SAME;Alu	TTTATATTTTCTTTCTTTTTTTTTTTTTTGAGATGGAGTCTCACTTGTCGCCCAGGCTGGAATGCAGTGGCGCCATCTCGGCTCACTGCAAGCTCTGCCTCCCGGGTTCACGCCATTCTCCTGCCTCAGCCTCCCGAGTAGCTGGGACTATAGGCGCCCGCCGCCACGCCTGGCTAATTTTTTTTTTTTGTATTTTTAGTAGAGACAGGGTTTCACCATGTTAGCCAGGATGGTCTCGATCTCCTGACCTTGTGATCTGCCCGCTTCGGCCCCCCAAAGTGCTGGGATTACAGGCGTGAGCCACTGCGCCCGGCC	TTTTCTTTTTGTTGTTGTTGTTGTTGAGACGGAGTCTCGCTCTGTCGCCCAGGCTGGAGTGCAGTGGCAGCGCTATCTTGGCTCACTGCAAGCTCCACCTCCCGGGTTCACTCCATTCTCCTGCCTCAGCCTCCCAAGTAGCTGGGACTAAAGGTGCCCGCCACCATGCCCGGCTAATTTTTTGTATTTTTAGTAGAGACGGGATTTCACTGTGTTAGCCAGGATGGTCTCGATCTCCTGACCTCGTGATCCACCTGCCTCGGCCTCCCAAAGTGCTGGGATTACAGGCGTGAGCCACCGCGCAGGGCC	86.032	23	HR
chr17	7361244	7362655	DEL	chr17;7361238;7361415;AluJr;SINE;+;Alu	chr17;7361238;7361415;AluJr;SINE;+;Alu	SAME;Alu	TTAGCTGGGTGTGATGGCGCATGCCTGTGGTCCCAGCTACTCAGGAGGCTGAGGTGAGAAGATCGCTTGAACCCAGGAGGTCAAAGCTGAAGTGAGCTGACATCACACCACTGCACTCCAGCTTGGGTGACAGAGTGAGACCCTGTCTTAAAAAAAAAAAAAAGAAAGAAACACAAA	GGCCGGGCGCGGTGGCTTACGTCCGTATCCCAGCACTTTGGGAGGCTGAGGCGGGCGTATCACCAGGTCAGGAGATCAAGACCATCCTGGCTAACACGGTGAAACCCTGTCTCTACTACTAAAATACAAAAAATTAGCCGGGTGTGGTGGCACGTGCCTGCAGTCCCAGCTACTCAGGAGGCTGAGGTGGGGGAATCGCTTGAACCCGGGAGGCGGAGGTTTCAGTGAGCTGAGATCACGCCACTGCACTCCAGCCTGAAGATAGAGCAAGACTTCGTCTCAAAAAAAAAAAAAAAAAAA	80.838	7	HR
chr17	8343293	8344650	DEL	chr17;8343134;8343432;AluSz;SINE;-;Alu	chr17;8343134;8343432;AluSz;SINE;-;Alu	SAME;Alu	TTTTTTTTTTTTTTTGAGATGGAGTCTTGCTCTGTTGCCCAGGTTGGTGTGCAGTGGCATGATCTCGGCTCAGTGCAACCCCTGCTTCCTGGGCTCAAGTGATCCTTCCACCTCAGTTTCCCCAGTAGCTGAGACTACAGACAGGTGCCACTACACCTGGCTAATTTTTGTATTTTTAGTAGAGACGGGGTTTTTACCATGTTGGCCAGGCTGGTTTCAAACTCCTGACCTCAAGTGATCCGCCCACCTCAGCCTCTCAAAGTACTGGGATTATAGGCGTGAGCCAGCACACCCAGCC	TTTCTGTCTTTTTTGTTTTTTGTTTTTTGCAGGCGGCGTCTCGCTCTGTTGCCCAGGCTGGAGTGCAGTGGCTCACCACAACCTCCGCTTCCCAGGTTCAAGCGATTCTCCTGCCTCAGCCTCCGGAGTAGCTGAGACTACAGGCATGCACCACCATGCCCAGCTAATTTTTGTATTTTTAGTAGAGACGGGGTTTCGCTATGTTGGCCAGGCTGGTCTTGAACTCCTGACCTTGTGATCCACCTGCCTCGGCCTCCCAACGTGCTAGGATTACAGGCGTGAGTCACCGCGCCTGGC	76.174	34	HR
chr17	13628366	13629376	DEL	chr17;13628343;13628645;AluSc;SINE;+;Alu	chr17;13628343;13628645;AluSc;SINE;+;Alu	SAME;Alu	GGCCAGGCGCGGTGGCTCACGCCTGTAATCCCAGCACTTTGGGAGGCTGAGGCGGGTGGATCACAAGGTCAAGAGATCGAGACCATCCTGGCCAACATGGTGGAACCCCGTCTCTACTAAAAATACAAAAATTAGCTGGGCATGGTGGAGTGCACCTGTATTCCCAGCTACTCAGGAAGCTGAGGCAGGAGAATCACTTGAATCCAGGACGCAGAGGTTGCAGTGAGCTGAGATCATGCCACTGCATTCCACCCTGGTGACAGAGTGAGACTCTGTCTCAAAAAAAAAAAAAAAAAAAAAAA	GGCCGGGCCCCATGGCTCGTGTTTGTAATCCCAGCACTTTGGGAGACTGAGGCGGGCGGATCACTTGAGGTCAGGAGTTTGAGGTCAGCCTGGCCAACATGGTGAAACCCTGTCTCTACTTAAAAAAAAACAAAATACAAAAATTACATGCATGGTGGCAGGCGCATGTAATCCCACCTACTTGGGAGGCTGAGGCAGGAGAATCACTTGAACCCTGTAGGTGGAGGTTGCAGTGAGCCAAGACCACACTACTACACTTCAGCTTGGGCAACAGAGTGAGACTCCATCTCAAAAAAAAAAAAAAA	77.597	22	HR
chr17	17327060	17327936	DEL	chr17;17326929;17327211;AluSx3;SINE;-;Alu	chr17;17326929;17327211;AluSx3;SINE;-;Alu	SAME;Alu	GAGACAGGGTCTCACTATGTCACCCAGGCTGGAGTGCAGTGGTGCGATCTCGGCTTACTGCAACATCCGCCTCCCAAGTTCAAGTGATTCTCCTGCCTCAGCCTCCTTAGTAGTTGGGATTACAGGTGTGCGCCACCACACCCGGCTAATTTTTTTTTGTATTTTTAGTAGAAACAGGGTTTCATCATGTTGGCCAGGCTGGTCTCTAGCTCCTGACCTCGTGATCCACCCATCTTGTCCTCCCAGAGTGCTAGGATTACAGGTGAGCCACCACACCCAGCC	AATTTTTTTGTATTTTTAATAGAGATGGGGTTTCACCATGTTGGCCAGGCTGGTCTCAAACTCCTAGCCTCAAAGTAGTCTGCCCATCTCGGTCTCCCGAAGTGCTGGGATTACAGGTGTGAGCCACCATGCCCAGCC	80.882	7	HR
chr17	18366833	18368337	DEL	chr17;18366635;18366939;AluSc;SINE;-;Alu	chr17;18366635;18366939;AluSc;SINE;-;Alu	SAME;Alu	TTTTTTTTTTTTTTTTTTTGTTTTTTGAGATGGAGTCTTGCTCTGTCTCCAGGCTGGAGTGCAGTGGCACAATCTTGGCTCACTGCAACCTCTGCCTCCCAGGTTCAAGCAATTCTCCTGCTTCAGCCTCCTGAGTAGCTGGGACTACAGGCACCCACCACCACGTCTGGCTAATTTTTGTATTTTTAGTAGAGATGAGGTTTCACCATTTTGGCCAGGATGGTCTCGATCTCCTGACCTCATGATCCACACGCCTTGGCCTCCCAAAGTGCTGGGATTACAGGCGTGAGCCACCGCGCCCAGC	TCTCTCTCTTTTTTTCTTTTTTTTTTTTGAGATGGAGTCTTGCTCTGTTGCCCAGGCTGGAGCGCAGTGGCACGATCTCAGCTCACTGCAACCTCTGCCTCCTGGGTTCACGCCTTTCTCCTGCCTCACCCTCCCAAGTAGCTGGGACTACAGGCGCCCGCCACCACGCCCAGCTAATATTTTGTATTTTTAGTAGAGACAGGGTTTCACCATGTTAGACAGGATGGTCTCAATCTCCTGACCTCGTGATCCGCCCACCTTGGCCTCCCAAAGTGCTGGGATTACAGGCGTGAGCCACTTCGCCCAGCC	86.928	11	HR
chr17	20707724	20711252	DEL	chr17;20707685;20707983;AluY;SINE;-;Alu	chr17;20707685;20707983;AluY;SINE;-;Alu	SAME;Alu	TTCTCTTTTTCTTTTTTTGAGATAGGGTCTCGGTCTGTCGCCCAGGCTGGAGTGCAGTGGCGTGGTCTCTGCTCACTGCAAGCTCCGTCTCCCGGGTCCACGCCGTTCTCCAGCCTCAGTCTCCCGAGTAGCTGGGACCACAGGCGCCTGCCACCGCGCCTGGCTAATTTTTTGTATCTTTAGTAGAGACGGGGTTTCACCGTGTTAGCCAGGATGGTCTCGATCTCCTGACCTCGTGATCCACCCGCCTCGGCCTCCCAAAGTGCTGGGATTACAGGCATGAGCCACCGCGCCCGGC	TTTTTTTTTTTTTTTTGAGAGGGGGTCTTGCTTTGTTGCCCAGGCTGGAGTGCAGTGGCGTGATCTCAGCTCACTGCAATCTCCACCTCCCGGGTTCATGTCATTCTCCTGCCTCAGCCTCCCAAGGAGGTGGGACCACAGGCGCCCACCACCACGCCCAGCTAATTTTTTGTATTTTTAGTAGAGACGGGGTTTCACTGTGTTAGCCAGGTTGGTCTCGATCTCCTGACCTTGTGATCCAACTGCCTCAGCCTCCCAAAGTGCTGAGATTACAGGCATGAGCCACCACGCCTGG	87.415	25	HR
chr17	20759274	20759747	DEL	chr17;20759160;20759457;AluSx1;SINE;-;Alu	chr17;20759160;20759457;AluSx1;SINE;-;Alu	SAME;Alu	TTTGTTTCTTTTTTTTGAGATGGAGTCTCGCTTTGTCGCCCAGGCTAGAGTGCATTGGTGTGATCTCAGCTCACTGCAATTTCCATCTCCCAGTTTCAAGTGATTCTCCTGCCGCAGCCTCCCCAGTAGCTGGGATTACAGGTGTCCGCAACCACACCTGGCTAATTTTGTATTTTTAGTAGAGATGGGGTTTCACCATGTTGGCCAGGCTGGTCTGGAACTCCTGACCTCAGGTGATCCGCCTGCCTTGGCCTCCCAAAGTGCTGGAATTACAAGTGTGAGCCACCGTGCCCAGCC	TTTTCTTTTCTCTTTTTTTTGGAGACAGAGTCTCCCTCTGTTGGCCCAGGCTGGAGTGAGTGGTGCGATCTTGGCTCACTGCAATCTCTGCCTCCCAGGTTCAAGCGATTCTCATGCCTCAGCCTCCCAAGTAGCTGGGATTACAGGCATGTGCCACCACGCCTGGCTAATTTTTGTATTTTTAGTAGAGGTGGGGTTTCACCATGTTGGCCAGGCTGGTCTCGAACTTCTGACCTCAGGTAATCCACCCACCTCGGCCTCCCAAAATGCTGGGATTACAGGCATGAGCCACTGCACCCAGCC	83.934	9	HR
chr17	28692261	28692938	DEL	chr17;28692041;28692336;AluY;SINE;+;Alu	chr17;28692041;28692336;AluY;SINE;+;Alu	SAME;Alu	GGCCGGGCGCGGTGGCTCACTCCTGTAATCCCAGCACTTTGGGAGGCTGAGGCGGGCGGATCATGAGGTCAGGAGATCGAGACCATCCTGGCTAACACGGTGAAACCCTGTCTCTACTAAACAATACAAAAAATTAGCCAGGCATGGTGGTGGGCGCCTGTAGTCCCAGCTACTCGGGAGGCTGAGGCAGGAGAATGGTGTGAACCCGGGAGGCGGAGCCTGCAGTGAGCCGAGATTGCACCACTGTACTCCAGCCTGGGCGACAGCGAGACTCTGTCTCAAAAAAAAAAAAAAA	CCGGGTGCAGTGGCTCACGCCTATAATCCCAGCACTTTGGGAGGCCAAGGTAGGTGGATCACGAGGTCAGGAGATCGAGGCCATCCTGGCTAACACAGTGAAACCCCATCTCTACTAAAAATACAAAAAATTAGCTGGGCATGGTGGCGGGCGCTTGTAGTCCCAGCTACTCGGGAGGCAGAGGCAGGAGAATGGCGTGAACCCGGGAGGCAGAGCTTGCAGTGAGCCAAGATTGTGCCACTGCACTCCAGCCTGGGCAACAGAGCAAGACTCTGTCTCAAAAAAAAAAAAAAAAAAGA	89.492	11	HR
chr17	30814831	30818089	DEL	chr17;30814720;30815018;AluSp;SINE;+;Alu	chr17;30814720;30815018;AluSp;SINE;+;Alu	SAME;Alu	GCCGGGCATGGTGGCTCATGCCTGTAATCCCAGCACTTTGGGAGCTCGAGGCAGGTGGATCACCTGAGGTCGGGAGTTTGAGACCAGCCTGACCAACATGGTGAAACCCCATCTCTACTAAAAATACAAAATTAGCCGGGTGTGGTGGCACATGCTTGTAATGCCAGCTACTCGGAAGGCTGAAGGAGGAGAATCACTTGAACCCCCGGGAGGCGGAAGTTGCCGTGAGCCAATATTGCGCCATTGCACTCCAGCCTGGGCAACAAGTGCGAAACTCCGTCTTTAAAAAACAAAAAAA	GGCTGAGTGTGGTGGCTCATGCCTGTAATCCCAGCACTTTGGGAGGCCGAGATGCGCGGATCACCTGAGGTCAGGAGTTTGAGACCAGCCTTCACCATGGTGAAACCCCGTCTCTACTAAAAATACAAAAATTAGCTGGGCGTGGTGGCGGGCACCTGTAATCCCAAGTACTCAGGAGGCTGAGGCAAGAGAATTGCTTGAACCTGGGAGGTGGAGGTTGCAGTGAGCCAAGATTGAGCCATTGCACTCCAGCCTGGGCGACAAGAGCGAAACTTCATTAAAAAAAAAAAA	83.056	20	HR
chr17	35884154	35885055	DEL	chr17;35883904;35884202;AluYf1;SINE;-;Alu	chr17;35883904;35884202;AluYf1;SINE;-;Alu	SAME;Alu	TTTTTTTTTTTTTTTTTAAGACGGAGTCTCTCACTTTCGCCCAGGCTGGAGTGCAGTGGCACAATCTCGGCTCACTGCAAGCTCTGCCTCCCGGGTTCACGCCATTCTCCTGCCTCAGCCGCCCGCGTAGCTGGAACTACAGGCGCCCACCACCTCGCCCAGCTAGATTTTTCTGTTTTTAGTAGAGACAGGGTTTCACCATGTTAGCCAGGATGTTCTCAATCTCCTGACCTCGTAATCTGCCCGCCTTGGCCTCCCAAAGTGCTGGGATTACAGGCGTGAGCCACCGCGCCCGGCC	TTTTTTTTTTTTTTTTTTTGAGATGGAGTCTGGCTCTGTCACCCAGGCTGGAGTGCAGTGGCGCGATCTCGGCTCACTGCAAGCTTCGCCTCCCGGGTTCACGCCATTCTCCTGTCTCAGCTTCCCAAATAGCTGGGACTACAGTCTCCCACCACCATGCCCGGCTAATTTTTTGTATTTGTAGTAGAGATGGGGTTTCACTGTGTTAGCCAGGATGGTCTCGATCTCCTGACCTCATGATCTGCCCACCTCGGCCTCCCAAAGTGCTGGGATTACAGGCGTGAGCCACTGCACC	86.348	37	HR
chr17	37418845	37422300	DEL	chr17;37418584;37418887;AluSq2;SINE;-;Alu	chr17;37418584;37418887;AluSq2;SINE;-;Alu	SAME;Alu	TTTTTCTTTTTCTTTTTTTTTTTTGAGACGGAGTTTCGCTGTTGTCACCCAGGCTGGAGTGCAGTGGCGTGATCTCGGCTCACTGCAACCTCCCCCTCCTGCGTTCAAGTGATTCTCCTGCCTCAGCCTCCTGAGTAGCTGGGATTAGGCGCCCACCACCACATCCAGCTAATTTTTTATTTTTAGTAGAGGTGGGGTTTCACCATGTTGGCCAGTCTGGTCTTAAACCCCTAACCTCTAGTGAGCCACCCGGCTCAGCCTCCCAAAGTGCTGGGATTACAGGTATGAGCCACCGTGCCTGGC	TTTTTTTGTTTTTTTTTTGAGACAGAGTAAGACTCTGTCGCCCAGGCTGGAGTGCAGCGGCGCGATCTCGGCTCACTGCAACCTGTGCCTTCTGGGTTCAAGTGATTCCTCTGCCTCAGCCTCCTGAGTAGCTGGGATTACAGGTGTGCACCACCACACCTGGCTAATTTTTGTGTTTTTAGTAGAGATGGGGTTTCACCATCTTGGCCAGGCTGGTCTTGAACTCCTCACCTCATGATCCACCCGCCTCGGCCCCCCAAAGTGCTGGGATTACAGGCATGAGCCACCGTGCCCAGCC	85	22	HR
chr17	40221668	40222141	DEL	chr17;40221575;40221880;AluSx3;SINE;-;Alu	chr17;40221575;40221880;AluSx3;SINE;-;Alu	SAME;Alu	TCTCTTTTTTTGTTTGTTTGTTTAAGACGGAGTCTCGCTCTTTCACCCAGGCTGGAGTGCAGTGGCGTGATCTCGGCTCACTGCAACCTCTGCCTGCCGGATTCAAGCGCTTCTCCTGCCTCAGTCCCCCAAGTAACTGGTACTATAGGCATGCACCACCACGCCCAGCTAATTTTTTGTATTTTAGTAGAGATGGGGTTTCACCATGTTGGTCAGGCTGGTCTCGAACTCCTGACTTCAGGTGATCCACCCACCTCGGCCTCCCAAAGTGTTGAGATTACAGGCATGAGCTACCACACCTGGCC	TTTTTTTATTTGTTTATTTATTTATTTTGAGACAGAGTCTTGCTGTATTGCCCAGGCTGGAGTGCAATGGCACAATCTTGGCTCACTGCAACCTCTGTCTCCTGGGTTCAAGCAATTCTCCTGGCTCAGCCTCCCAAGTAGCTGGGATTACAGGCGCGTGCTGCCACGCCCAGCTAATTTTTGTATTTTTAGTAGAGACAGGGTTTCACCGTATTGGCCAGGCTGGTCTCGAACTCCTGACCTCGTGATCTGCCCACCTTGGCCTCCCAAAGTGCTGGGATTACAGGTGTGAGCCACCGCGCCTGGCC	80.064	2	HR
chr17	43439584	43440872	DEL	chr17;43439576;43439883;AluY;SINE;+;Alu	chr17;43439576;43439883;AluY;SINE;+;Alu	SAME;Alu	GGCCGGGCGCGGTGGCTCACGCCTGTAATCCCAGCACTTTGGGAGGCCGAGGGGGGCAGATCACGAGGTCAGGAGATCGAGACCATCCTGGCTAACACGGTGAAACCCCATCTCTACTAAAAATACAAAAAATTAGCTGGGCGTGGTGGTGGGCGCCTGTAGTCGCAGCTACTCGGGAGGATGAGGCAGGAGAATGGCTTGAAAACCCAGGAGGCGGAGCTTGCAGTGAGCCGAGACTGAGCCACTGCACTCCAGCTTAGGCGACAGAGCCAGACTCCACCTCAAAAAAAAAAAAAAAAAAAAAAAA	GGCCAGGTGCGGTGGCTCACGCCTGTAATCCCAGCACTTTGGGAGGTTGAGACGGGCATATCACGAGGTCAGGAAATCGAGACCATCGTGGCTAACACAGTGAAACCCCATCTCTACTAAAAATACAAAAAAAAATTTACCGGGCCTGGTAGCAGGCGCCTGTGGTCCAAGCTACTCGGGAGGCTGAGGCAGGAGAATTGGCGTGAACCCAGGAGGTGGAGCTTGCAGTGAGCCGAGATCGCACCACTGCACTCCAGCCCTGGTGACAGAGCGAGACTCCATCTAAAAAAAAAAA	86.532	38	HR
chr17	48082503	48084911	DEL	chr17;48082220;48082531;AluY;SINE;+;Alu	chr17;48082220;48082531;AluY;SINE;+;Alu	SAME;Alu	GGCTGGGCGTGGTGGCTCACACCTGTAATCCCAGCACTTTGGGAGGCTGAGGTGGGCAGATCACGAGGTCAGGAGATCGAGCCCATCCTGGCTAACACGGTGAAACCCCATCTCTACTAAAAATACAAAAAATTAGCTGGGTGTGATGGCGGGCACCTGTAATCCCAGCCACTCGGGAGGCTGAGGCAGGAGAATGGCGTGAACTCGGGTAGCGGAGCTTGCAGTGAGCCGAGATCATGCCACTGCACTCCAGCCTGGGGGACAGAGCGAGACTCCATCTCAAAAAAAAAAAAAAAAAAAAAAAAGGAAAA	GGCCGGGCATGGTGGCTCACGCCTGTAATCCCAGCACTTTGGGAGGCTGAGGTGGGTGGATCATGAGGTCAGGAGATCGAGACCATCCTGGCTAACATGGTGAAACCCCGTCTCTACTAAATGTACAAAAAATTAGCTGGGCGTGATGGCGGGCACCTGTAGTCCCAGCTACTTGGGAGGCTGAGGCAGGAGAATGGTGTGAACCCAGGAGACGGAGCTTGCAGTGAGCCGAGATCGCGCCACTGCACTCCAGCCTGGGCGACAGAGCGAGACTCCGTCTCACAAAAAAAAACAAAAAAAAA	91.419	9	HR
chr17	50350142	50350526	DEL	chr17;50349900;50350207;AluSz;SINE;+;Alu	chr17;50349900;50350207;AluSz;SINE;+;Alu	SAME;Alu	GGCCAGGTATGGTGGCTCACGCCTGTAATCCCAGCACTTTGGGAGGCTGAGGCGGGCAGATCACTTGAGGTCAGGAATTTGAGACCAGCCTGGCCAATATGGTAAAGCCCAGTCTTTACTAAAAATACAAAAAGTTGCCAGGCATGGTGGCACATACCTGTAATCCCAGCTACTTGGGAGGCTGAGGCACGAGAATCGCTTGAACCTGGGAGGCAAAGGTTGCAGTGAGCTGAGATCACGCTACTGCACTCCAGCCTGGGCGACAGAGTGAGACTGCGTCTCAAAAAAAAAAAAAAAAAAAAAAAAA	GGCCAGGCACAGTGGCTTAGGCCTGTAATCCCAGCACTTTGGGAGGCCAAGGTTTGTGGATCACTTGAGGTCAGGAGTTCGAGACCAGCCTGGCCAACATGGTGAAACTCTGTCTCTACTAAAAATACAAAAAATTAGCCAGGCATGGTGGTGCGAACCTGTAATCCCGGCTACGTGGGAGGCTGAGGCACAAGAATCGCTTGAACCCAAGAGGCAGAGGTTGGAGTGAGCCGAGATTGCACCACTGCACTCCAGCCTGGGCAATAGAGTGAGACTGCCTCAGAAAAACAAA	84.694	19	HR
chr17	53775426	53783379	DEL	chr17;53774266;53775890;L1PA5;LINE;+;L1	chr17;53774266;53775890;L1PA5;LINE;+;L1	SAME;L1	GAAAATGGCCATACTGCCCAAGGTAATTTATACATTCAATGCCATCCCCATCAAGCTACCAATGACTTTCTTCACAGAATTGGAAAAAACTACTTTAAAGTTCATATGGAACCAAAAAAGAGCCCACATTGCCAAGACAATCTTAAGCCAAAAGAACAAAGCTGGAGGCATCATGCTACCTGACCTCAAACTCTACTACAAGGCTACAGTAACCAAAATAGCATGGTACTGGTACCAAAACAGAGACATAGACTAATGGAACAGAAGAGAGCCCTCAGAAATGACGCCGCATAGCTACAACTATCTGATCTTTGATAAACCTGAGAAAAACAAGCATCTGATCTTTGACAAACCTGACAAAAACAAGAAATGGGGAAAGGATTCCCTATTTAATAAATG…	TTCATATGGAACCAAAAAAGAGCCTGCATTGCCAAGACAATCCTAAGCCAAAAGAACAAAGCTGGAGGCATCACGCTACCTGACTTCAAACTCAACTACAAGGCTACAGTAACCAAAAAAGCATGGTACTGGTACCAAAACAGATATATAGACCAATGGAACAGAACAGAGCCCTCAGAAATAATACCACACATCTACAACCATCTGATCTTTGACAAACCTGACAAAAACAAGAAATGGGGAAAGGATCCCCTATTTAATAAATGGTGCTGGGAAAACTGGCTAGCCATATGTAGAAAGCTGAAACTGGATCCCTTCCTTACACCTTATACAAAAATTAATTCAAGATGGATTAAAGACTTAAATGTTAGACCTAAAACCATAAAAACCCTAGAAGAA…	90.451	7	HR
chr17	54081302	54090640	DEL	chr17;54081018;54081539;L1PA16;LINE;-;L1	chr17;54081018;54081539;L1PA16;LINE;-;L1	OPP;L1	TTTTATTTTCAACTTTTGTGTTAAATTCAGTGGGTACATGTGCAGGTTTGTTACCTGGATAAATTGCATCATGCTGAGGTTTGGAGTACAAAGGATCCCATCACCCAGGTACTGACTGAGCCTAGTACCCAATAGTTAGCTGTTTGACCCTTTTCCTACTCCATCCCTCCCTTTTTAGTAGTCGCCAGTGTCTATTGTTGCCATCTTTATGTCCATGAGCATTCAATATTTAGACCCTATTTACAAGTGAGAACATGAATTATTTGATTTTCTGTTTCTGCATTAATTTGCTTAGGAAAATGGCCTCCAGTTTCATTCATGTGGCTGCAAAGAACATAACTTTATTTTTTTAATGGCTGTGTAGTATTTCATTGTGCGTATGTACTATATTTTCTTCAT…	TTCCAAGATGGCCAAATAGGAACAGCTCCAGTCTGCAGCTCACAGCGAGATTGACGCAGAACATGGGTGATTTCTACATTTCCAACTGAGGTACCTGGTTCATCTCATTGAGACTGGTTGGACGGTGGGTGCAGCCCATGGAAGATGAGCTGAAGCAGGATGGGGTGTCGCCTCACCCAGAAGGCACAAGGGGTTGGGGGATTTCCCTTTTCTAGCCAAGGGAAGTTGTGACAGACTGTATCTGGAGAAATGGTACACTCCTGACCAAATACTGCACTATTCCCACAGTCTTAGCAACTGGCAGACCAAGGGATACCTTCCCATGCCTGGCTCAGTGGGTCCCACGCCCACAGAGCCTTGCTCACTGCCAGCGTGGCAGTCTGACATCAACCTGAAATG…	64.247	0	NHE
chr17	57012352	57015452	DEL	chr17;57012201;57012526;AluSz6;SINE;-;Alu	chr17;57012201;57012526;AluSz6;SINE;-;Alu	SAME;Alu	TTTATTTATTTATATATTTATATATTTATTTATTTACTTATTTTGAGACAGAGTCTCGCTCTGTCACCAGGCTGGAGTGCAGTGGCATGATCTCGGTTCACTGCTACCTCTGCCTCCTGGATTCAAGTGATTCTCCTGCCTCAGCCCCCCGAGTAGCTGGGATTACAGACGCGTGCTATGATGCCCAGCTAATTTTTGTATTTTTAGTACAGATGAGTTTTCGCCATGTTGGCCAGGCTGGTCTCCAACTCCTGGCCTTGTGTGACCCGCCCGTCTTAGCCTCCCAAAGTGTTGGGATTATAGGCATGAGCCACTGCACCCGGCC	TTTTTTTTTTTTTTTGAGACGGAGTCTTGCTCTGTCCCCTAGGCTGGAGTGCAGTGGTGCGATCTCGGCTCACTGCAAGCTCCACCTCCTGGGTTCACGCCATTCTCCTGCCTTAGCCTCCCCAGTAGCTGGGACTACAGGCACCCGCCACCACACCTGGCTAATTTTTTGTATTTTTAGTAGAGACGGGGTTTCACCATGTTAGCCAGGATGGTCTCAATCTCCTGACCTCGTGATCTGCCCGCCTCGGCTTCCCAAAGTGTTGGGATTACAGGCATGAGCCACCGTGCCTGGCC	79.208	11	HR
chr17	59792854	59793823	DEL	chr17;59792582;59792856;AluSp;SINE;+;Alu	chr17;59792582;59792856;AluSp;SINE;+;Alu	OPP;Alu	GGCTGGGCACGGTGGCTCATGCCTGTAATCCTAGCACTTTGGGAGGCCGAGGCGGGCGGATCACCTGAGGTCAAGAGTTCGAGACCAGCCTGACCAACATGGAGGTCTGTACTAAAAATACAAAATTAGCCGGGCACATGCCTGTAATCCCAGCTACTCAGGAGGCTGAGGCAGGAGAATCGCTTGAACCCAGGAGGCGGAGGTTGCAGTGAGCCGAGATCACGCCATTGCACTCCAGCCTGGGCAACATGAGCAAAAACGCCATCTCAAAAAA	TTTATTTATTTATTTTTTTTGAGATGGAGTCTTGCTCTGTCGCCCAGGCTGAAGTGCAGTGGCGTGATATTGTCTCACTGCGGCCTCCACCTCCCGAGTTCAAGCAATTCTCCTGCCTCAGCCTCCTGAGTAGCTGAAATTACAGGCGAGCACCACCATGCCCGTTTAATTTTTGTGTTTTTAGTAGAGACAGGGTTTCACCTTGTTAGTCAGGCTGGTCTCAAACTCCTGACCTCGTGATCCGCCTGCCTCGGCCTCTCAAAGTGCTGGGATTACAGGCGTGAGCCACCGC	81.495	1	NHE
chr17	64135819	64136791	DEL	chr17;64135741;64136042;AluSx4;SINE;+;Alu	chr17;64135741;64136042;AluSx4;SINE;+;Alu	SAME;Alu	GGCCTGGTGCGGTGGCTCACGCCTGTAATCCCAGCACTTTGGGAGGCCAGGGAGGGCGGATCAGGAGGTCAGGAGTTCGAGACCAGCCTGGCCAATATGGTGAAACCCCATCTCTACTTAAAATACAAAAATTAGCCGGGCGTGGTGGCACGTGCTTGTAGTCCCAGCTACTCGGGAGGCTGAGGCAGAAGAATCACTTGGACCCCAGAGGCAGAGATTGCAGTGAGCCGAGATCGTGCCAGTGCACTCCAGCCTGGGCGATAGAGCAAGACTCTGTCTCAAAAAAAAAAAAAAAAAAAAA	GGCCTGGTGTGGTGGCTCACGCTTGTGATCCCAGCACTTTGGGAGGCCGAGGCAGGCAGATCACCTGAGGTCAGGAGTTTGAGACCAGCCTGGCCAACATGGTGAAACCCTGTCTCTGTTAAAAATACAAAAATTAGCTGGGTGTGGTGGCAGATGCCTTTAGTACCAGCTACTTGGGAGACTGAGGCAGGAGAATCACTTGAACCCCAGGAGGCAGAGGTTGCAGTTAGCTGAGATCATGCCATTGCACTCCAGCCTGGGCGACAAGAGCAAAACTTCATCT	85.915	17	HR
chr17	67298250	67299068	DEL	chr17;67298177;67298486;AluY;SINE;-;Alu	chr17;67298177;67298486;AluY;SINE;-;Alu	SAME;Alu	TTCTTTCTACTTTTTTTTTTTTTTTTTTGAGACGGAGTCTTGCTCTGTCGCCCAGGCTGGAGTGCAGTGGCGCGATCTCAGCTCACTGCAAGCTCCGCCTCCCAGGTTCATGTCATTCTCCTGTCTCAGCCTCCCAAGTAGCTGGGACTACAGGCGCCTGCCTGCGCCTGGCTAATTTTTTTTTTGTATTTTTAGTAGAGACGGGGTTTCACTGTGTCAGCCAGGATGGTCTTGATCTCTTGACCTCATGATTCGCACCTCGGCCTCCCAAAGTGCTGGGATCACAGGCGTGAGCCACTGCACCCAGCC	TTTTTTGTTTGTCTGTTTTGACACAGGGTTTTACTCCTGTTGCCAGGACTAAGTGCAATGGCGTGATCTCTGCTCACTGCAGCCTCCACCTCCTAGGTTCAAGCAATTCTTCTGCCTCAGCCTCCCAAGTAGCTGAGACTACAGGCATGCGTCACCATACCTGGCTAATTTTTGTGTTTTTTGAAGAGACAGGGTTTTGCCATGTTGCCCAGGGTGGTCTCGAAATCCTGGCCTCAAGCGATCCTCTGACCTCGGCCTCCCAAAGTTCTAGGTGTGAGCGGCTGCACCCGACC	72.524	6	HR
chr17	73373872	73374703	DEL	chr17;73373653;73373936;AluSx1;SINE;-;Alu	chr17;73373653;73373936;AluSx1;SINE;-;Alu	SAME;Alu	TCTTCTTTTTTCTTTTTTTTTGAGTTGGAGTCTTGCTCTGTCACCCAGGCTAGACTGCAGTGGCATGATATGGGTTCACTGCAACCTCCACCTCCTGGGTTCAAGCGATTCTCCTGCCTCAGCCAGGTGCCTGCCGCCATGGCCAGCTAATTTTTGTATTTTTAGTAGAGACGGGGTTTCACCATGTTGGCCAGGCTGGTCTCGAACTACTGACCTCAGGTGATCTGCCTACCTTGGCTTCCCAAAGTGCTGGGATTACAGGCATGAGCCACCGTGCCCAGCC	TTTTTTTTTTTTTTGAGATGGGGTCTCGCTCTGTTGCCCAGGCTGGAGTACAGTGGCGTGATCTTGGTGCACTGCAACCTCTGCCTTCTGGGTTCAAGGGATTCTTTTGCCTCAGCCTCCCCAGTAGCTGGAATTACAAGCATGCGCTACCATACCCAGCTAATTTTTGTATTTTTAGTAGAGATGCGGTTTCGTCATGTTGGCCAGGCTGGTCTCGAACTCCTGACCTCAAGTGATCTGCCCGCCTTGGGCTCCCAAAGTGCTGGGATTACAGGTGTGAGCCACTGTGCCCAGCC	80.135	10	HR
chr17	75095746	75096617	DEL	chr17;75095664;75095956;AluSc8;SINE;-;Alu	chr17;75095664;75095956;AluSc8;SINE;-;Alu	SAME;Alu	TTTTTTTTTTTTTTAGATGGAGTCTCGCTCTGTTGCCCAGGCTGGAGTGCAGTGGTGCAATCTCAGCTCGCTGTAACCTCCGCCTTCCAGGTTCAAGCGATTCTCCTGCCTCAGCCTCCTGAGTAGCTGGGACTACAGGTGCGCACCACCATGCCTGGCTAATTTTTTGTATTTTTAGTAGAGACGGGGTTTCACCGTGTTAGCCAGGATGGTCTCGATCTCCTGACCTCATGATCTGCTGGCCTTGGCCTCCCAAAGTGCTGGGATTACAGGTGTGAGCCACCACGCCCAG	TTTTTTCTTTTTTTTTTTTTTCGGAGATGGAGCCTCCCTCTCTCACCCAGGCTGGAGTGTAGTGGCACAGTCTCGGCTCACTGCAACCTCCACCTCCCGGGTTCAAGCGATTCTCCTGCCTCAGCCTCCCTAGTAGCTTGGAATTACAGGCATGCGCCACCACACCTGGCTAATTTTTGTATTTTTAGTAGAGATGGGGTTTTACCATGTTAGCCAGGCTGGTCTCGAACTCCTGACTTCAGGCGATCCACCTGCCTCGGCCTCCCAAAGTGCTGGGATTACAGGCGTGAGCCACCACGCATGGCC	84.797	3	HR
chr17	75276482	75276789	DEL	chr17;75276395;75276663;AluSx1;SINE;-;Alu	chr17;75276395;75276663;AluSx1;SINE;-;Alu	SAME;Alu	CTTGCTCTGTTGCCCAGGCTGCAATGCAGTGGTGCAATCGTGGCTCCCTGTAACATCCACCTCTCACGTTCAAGCGATTCTCCTGTTTCAGCCTCCCGAGTAGCTGGGACTACAGGCGCCCACCACCATACCCAGCTAATTTTTATATTTTTAGTAGAAACGGGGTTTCACCATGTTGATCAGGCTGGTCTAGAACTCCTGACCTCAGGTGATCCACTCGTCTCGGCCTCCCAAAATGTTGGGATTACAGGAGTGAGCCACCACGTCC	TTTTTTTTTGAGATGGAGTCTTGCTCTGTTGCCCAGGCTGGAGTGCAGTGGCGCAATCTCAGCTCACTGCAAACTCCACCTCCCGGGTTCACACCATTCTCCTGCCTCAGCCTCCCGAGTAGCTGGGACTACACGTGCCCACCACCACGCCCGGCTAATTTTTTTGTTTTTTTTTTTTTTTAGTAGAGATGGGCTTTCACCGTGTTATCCAGGATGGTCTCGATCTCCTGACCTCGTGATCCACCCACCTTGGCCTCCCAAAGTGCTGGGATTACAGGTGTGAGCCACCACGCCCGGCC	80.287	27	HR
chr17	75879289	75883349	DEL	chr17;75879056;75879355;AluSq2;SINE;-;Alu	chr17;75879056;75879355;AluSq2;SINE;-;Alu	SAME;Alu	TCTTTTTTTTTTTTTTTTTGAGACAGAGTTCCTCTCTTGTCGCCCAGGCTGGAGTGCAGGGGCGCTATCTCGGCTCACTGCAACCTCCGCCTCCCGGATTCAAGTGATTCTCCTGCCTTAGCCTCCCAAGTAGCTGGAATTATAGGCGCTTGCCACCACACCAGGCAAATTTTTGTATTTTTTTGTAGAGACGGAGTTTCACCTTGTCCAGGCTGGTCTTGAACTCGTGACCTCAGGTGATCCACCTGCCTCGGCCTCCCAAAGTGCTGGGATTACAGGCGTGAGCCACAGCGCCCAGC	TTTTCTTTATGCTTTTTTTTTTTTTTTTAGACAGAGTCTCACTCTTTCCCCCAGCTGGAGTGCAGTGGCTTACTCTCGGCTCACTGCAACTGCCGCCTCCTGGGTTCAAGCCATCCTCGTGCCTCAGCCTCCAGAGCAGCTGGGACTATAGGCGTGCACTACCACGACCAGCTAATTTTTGTATTTTTAGTAGAGAGGGGGCTTCACCATGTTGACCAGGCTGGTCTTGAACTCCTGACCACAGGTGAGCCACCCACTCTGGCCTCCCAAATTGCTGGGACTACAGGCAAGAGCCACGGTGCCTAGCC	80.323	7	HR
chr17	78286155	78287349	DEL	chr17;78286073;78286372;AluSx3;SINE;+;Alu	chr17;78286073;78286372;AluSx3;SINE;+;Alu	SAME;Alu	GGCCGGGCACGGTGGCTCACGCCTGTAATCCCAGCGCTTTGGGAGGCCAAGGCAGGCGGATCACCAGGTCAGGAGTTTGAGACCAGCCTGGCCAACATGGTGAAACCCCGTCTCTACTAAAGATACAAAAAAAAAAAAAAAAAAAAAATTAGCCGGGCGTGGTGGCACACGCCTGTAATCCGAGCTACTTGGGAGGCTGAGGCAGGAGAATCGCTTGAACCTGGGAAGCAGAGGTTGCAGTGAGCCAATATCGCACCATTGCACTCCAGCCTGGGCAACAGGGCGAGACTCTATCTCAA	GGCCGGGGGTGGTGGCTTACGCCTGTAATCCCACCACTTTGGGAGGCCAAGGTGGGTGGCACCGGAGGTCAAGAGTTTGAGGCCAGCCTGGCCAACATGGTTAAACCCCTTCTCTACTAAAAATACCAGCGTTAGCTGGGTGTGGTGGTGCGCACCTATAGTCCCAGCTACTCGGGGGGCTGAGGCAGGAGAATCGCTAGAACCCAGGAGGTGGAGGTTGCAGTGAGCCGAGATCACATCACTGCACTCCAGCATGGGTGGCAGAGTGAGACTCTGTCTCAAAAAAAAAAAAAAAA	77.409	19	HR
chr17	81503458	81504445	DEL	chr17;81503283;81503582;AluY;SINE;+;Alu	chr17;81503283;81503582;AluY;SINE;+;Alu	SAME;Alu	GGCTGGGCGCGGTGGCTTACACCTGTAATCCCAGCACTTTGGGAGGCCGAGGCGGGCGGATCACGAGGTCAGGAGATCGAGACCATCCTGGCTAACACTGTGAAACCCCGTCTCTAGTAAAAATACAAAAAATTAGCCAGGCGTGGTGGCGGGCGCCTGTGGTCCCAGCTACTCGGGAGGCTGAGGCAGGAGAATGGTGTGAACCCAGGAGGCGGAACTTGTAGTGAGCCGAGATCGCGCCCCTGCACCCCAGCCTGGGCGACAGAGCGAGACTCCATCTCAAAAAGAAAAAAAAGGAA	GGCCAGGCGCAGTGGCTCACGCCTGTAATCCCAGCACTCTGGGAGGCCGAGACAGGCAGATCACGAGGTCAGGAGATCAAGACCATCCTGGCTAACACGGTGAAATCCCATCTCTACTAAAAATACAAAAAAAAAATTAGCCAGGCGTGGTGGTGGGCGCCTATAGTCCCAGCTACTCAGGAGGCTGAGGCAGGAGAATTGCTGGAAACTGGAGGCGGAGGCCGCACTCCAGCGGCGAGAGAGTGAGACTCCATCAAAAAAGAAA	77.627	20	HR
chr17	82132092	82133347	DEL	chr17;82131848;82132148;AluSx1;SINE;+;Alu	chr17;82131848;82132148;AluSx1;SINE;+;Alu	SAME;Alu	CTTATGCCTGTAATCCCAGCACTTTGGGAGGCTGAGGCAGGAGGATCACTTGAGTTCAGGAATCCAAGGCCAGCCTGGGCAACATGGCGAAACCCTATCTCTACAAAAAATACAAAAAATAAGGCCAGGCATGCTGGCGGGCGCCTGTAATCCTAGCTACTTGGGAGGCTGAGGCAGGAGAATGGCGTGAACTCGGGAGGCGGAGGTTGCAGTGAGCCCAAATTACGCCACTGCACTCCAGCCTTGGGTGACAGAGCGAGACTCTGTCTCAAAAAAAAAAAAAAAAAAAAGAATAAATAA	GGCTGGGTGCACTGACTCATGCCCATAATCCCAGTACTTTGAGAGGCCATGGTGGGCAGATCGCTTGAGCCCAGGAGTTCAAGACCAGCCTGGGCAACATGGCAAAACTCCATTTAAACAAAAAATATAAAAATTAGCCATTAGGCATGGTGGTACACACCTGTGGTCCCAGCTACTTGGAAGGCTGAGGTGGGAGGATCACTTGAGCCTAGGAAGCCGAGGCTGCAGTGAGCTGTGATTGCACCACTGCACTCCAGCCTGGGTGACAGAGCCAGGCCCTGTCTCAAAGGACAAAAAAAAAAGAA	76.792	13	HR
chr17	83157244	83159003	DEL	chr17;83157085;83157450;L1MEc;LINE;-;L1	chr17;83157085;83157450;L1MEc;LINE;-;L1	SAME;L1	TTGAATTGCAAGTGTTCTGTATATATTCTGGGTACAGGTCCTTTGTCCGATACATGTATTGCAAATATTCTCTTCAGTCTGTCTTTTTAAAAATTTTCTTAATAGTTCTTTTTGAAAAACAAAGGCTTTTAATTTTGAAGTATAATTTATTAACATTTTCTTTTCACTTGATGATTTGTGTCCTGCTAAAAAACCTTTGCGAACACCAAAGTCACAAAGATTTTCTCCTATGTTGTCTTTTAGTAGTTTCATGGTTTTAACTTTAACTTTTAGCTCCATGATCCCTTTTGACTGAATTTTTACGTATGGTATGAGGTAAGACTTGAGACTGTCCTTTCCACATTGAATTACCTTGGCACTGTATA	CAATCTCTCTGCGTTTTTAATGGGAGTATTTGGTCCATTTTCATTTAATATAATTACTGAAAGTTGGGACTGAGTCTTCCATCTTATTGTTTCATTTATTGTTTATTCCTCCTTTTTTCTTTTCCGCTTTTTTTTTCTTTGGGTATACTGAGTATTTTTCCGTCTTATCTCTTCTGTTGGCTCATCAGCTATGCCTCTTTCTTTAATGCTTTTAGTGCTTTCTTTAGGGTTTAAGGCACGCCTCTGTAATTTAATAACATTTCCTTTAAATGCTACTATACTACTTGACTTATAATGTAAGACTCTTCAATAGTATGCTTCCATTTTCTCCCTGAAATCCTTTTTGCTATTATTGTCATACATCTACTTCTATATGTGTTATAATTCTCCATAATAAAT…	43.212	4	NHE
chr18	3349561	3349965	DEL	chr18;3349397;3349566;AluSx1;SINE;-;Alu	chr18;3349397;3349566;AluSx1;SINE;-;Alu	SAME;Alu	TTTTTTTTTTTTTTTGAGATGGAGTCTCACTGTGTTGCCCAGGCTAGAGTGCAGTGGTGCGATCTTGGCTCACTGCAACCTCTGCCTCCGCCCCCAGTTCAAGCAATTCTCCTGCCTCAGCCTCCTGAGCAGCTGGAATTACAGGCACCCGCCACCACGCCCGGCTAAT	TGCCCAGGCTCCTGAGTAGCTGAGGCTACAGGCGAGTACCACCATGCCCAGCTGATTTTTTGTATTTTTAGTAGAGACGGGGTTTCACCGTGTTAGCCGGGATGGTCTCGATCTCCTGACCTGATCCGCCCGCCTCAGCCTCCTAAAGTGCTGGGATTACAGGCGTGAGCCACCGCGCCGGGCC	57.059	9	HR
chr18	3635343	3636930	DEL	chr18;3635132;3635438;AluY;SINE;-;Alu	chr18;3635132;3635438;AluY;SINE;-;Alu	SAME;Alu	TTTTTTTTTTTTTTTTGAGAGGGAGTCTCGCTCTTTCACCCAGGCTGGAGTGCAGTGGCGGGATCTCGGCTCACTGCAAGCTCCGCCTCCCGGGTTCACGCCATTCTCCTGCCTCAGCCTCCCGAGTAGCTGGGACTACAGGCGCCCGCCACCACGCCCGGCTGATTTTTTTGTATTGTATTTTTAGTAGAGACGGGGTTTCACCTTGTTAGCCAGGATGGTCTCGATCTCCTGACCTTGTGATCCTCCCACCTCCTCGGCCTCCCAAAGTGCTGGGATTACAGGCGTGAGCCACCGCGCCCGGCC	TTTTTTTTTTTTTTTTTGAGATGGGATCTTGCTCTCTTGACAGGCTGGAGTGCAGAGGAGTGATCTCCGCTCACTGCAACATCCGCCTCCCAGGTTCAAGTGATTCCCCTGCCTCAGCCTCTCAAGCAGCTGGGACTACAGGTGCACACCACCACACCTGGCTAATTTTTGTATTTTCAATAGAGACGGAGTTTCACCATGTTGGCCAGGATGGTCTCGATCTCCTGACCTCATGATCCACCCGCCTCGGCATCCCAAAATGCTGGGATTACAGGCGTTAGCCACTGCGCCCGGCC	83.766	27	HR
chr18	11855828	11856647	DEL	chr18;11855690;11855984;AluSp;SINE;+;Alu	chr18;11855690;11855984;AluSp;SINE;+;Alu	SAME;Alu	GGCCAGGTGCAGTGGCTCACGCCTGTAATCCCAACACTTTGGGAGGCCGAGGCAGGCAGATCATCTGAGGTTGGAAGTTCGAGACCAGCCTGACCAACATGAAGAAACCCCGTCTCTACTAAAAATACAAAATTAGCCGGGCATGGTGGCACATGCCTGTAATCCCAGCTACTTGGGAGGCTGAGGCAGGAGAATTGCTTAAACCCGGGAGGTGGAGGTTGCGGTGAGCCGAGATCGCGCCATTGCACTCCAGCCTGGGCAACAAGAGCGAAACTCCATCTCAAAAAAAAAAAA	GGGCGTGGTGGCTCACACCTGTAATCCCAGCACTTTGGGAGGCCGAGGTGGGCAGATCACCTGAGGTCAGGAGTTCGAGACCAGCCTGGCCAACAGGGTGAAACCCCGTCTCTACTAAAAATGCAAAAAAATAATTAGCCAGGCATGATGGTGCACACCTGTAATCCCAGCTACTTCGGGAGGCTGAGACAGGAGACTCCCTTGAACCCAGGAGGGGGAAGTTGCTGTGAGCCATGATTGTGCCACTGCACTCCAGCCTGGGTGACAGAGTGAGACTGTCTCAAAAAAATAAAAATAAA	81.848	4	HR
chr18	24323398	24324629	DEL	chr18;24323270;24323408;AluSx;SINE;+;Alu	chr18;24323270;24323408;AluSx;SINE;+;Alu	SAME;Alu	GACTGGGCACCATGGCTCATGCCTGTAATCCCAGCACTTTGGGAGGCTGAGGTGGGTGGATCGCTTGATGCCAGCAGTTCGAGACCAGCCCAGCCAACATGATGAAATCCCATTTCTACTAAAAATACAAAAATTAGC	AAAAAAAAAAAAATTAGCCAGGTGCGGTGGCGCATGCCTGTAGTCCCAGCTACTCAGGAGGCTGAGGTGGGAGCATTGCTTGAATCTTAGAGGTAGAGGTTGCAGTGAGCCGAGATCACACCACTGCACTCCATCCTGGGCGACAGAGCGAGACTCTGTCTATTAAAAAAAAAAAAAAAAAA	57.576	10	HR
chr18	41284820	41288373	DEL	chr18;41284382;41286018;L1MC1;LINE;+;L1	chr18;41284382;41286018;L1MC1;LINE;+;L1	SAME;L1	AAGGAAGGAAGGAAATACAGATTGGGAAGAAAAAATAAAATTGTGTTTGTTCACACATGACATGATTGTGTAGAAAATCCAAAAGAATCAACAAAAAAGCTTCCTGAAATTAACAAATAATTACAGCAAGTTTGCTGGAAATGAAGTTCATATACAAAATTGAATTACTTTTCCATATATCCACAATCAACAAATGGAATTTGAAATTAAAAACACATTATCATTTATATTAGCATCCTCAAAATGTAATATTTCTGCATAAATTTAACAAAATATGTATATAATTTATATGAGGAGAACTACAAAATTCTGAAGAAATATGTCAAAGACTAAATAAATGGAAAGATATCTCAGGTTCATGGGTAGAAAGACTCAATATTGTTGAAATGTTAATTCTTC…	TATATATATATATATAATAAAAATAAGATGAAATACAGACATCCTCAGATGAACAAAGACTCGAGTAATTCATGGCTAGCAGGCATGACTTAAAGGAAAAACTAACGGAAACCCTGTAGGCCAAAGGAACGTAACACTAGACAGTAACTCTAACTCTAATTCAAGAGAGAATGTGCAGGAAGCCATAAACAGTAAACATAATAATCTATATTATGTAATTTAATAAAAAATACATTGCTTTAAAAATCCTTTTCTTAAAAATATTATTGTGTAAACATAATTATAATATTATAGTGTTGGATTTATAACATATTTGGTGAAGTAATCGCACAAAGTAAAGAGAAGAAGAAAAGGGTATGTAAGTAAATAAAGATATTATATTTTACTGGAATTAAGTTG…	39.98	0	NHE
chr18	47853242	47853436	DEL	chr18;47853049;47853246;AluSx;SINE;+;Alu	chr18;47853049;47853246;AluSx;SINE;+;Alu	SAME;Alu	GGCTGGGCATGGTGGCTCATGCCTGTAATCCCAGCACTTTGGGAGACTGAGGTGGGTGGATCACGAGGTCAGGAGTTAGAGACCAGCCTGGCCAACATAGTGAAACCCCATCTCTACTGAAAACACAAAACTTAGTCGGGCATGGTGGCATACACCTGTAATCCCAGCTACTCGGAAGGCTAAGGCAGAAGAATGGC	TCGCTTGAATCCAGGAGGCGGAGGTTGCAGTGAGCTGAGGGCATCCCACTGCACTCCAGCCTGGGCGACAGAGCAAGACTCTGTCTCGAGAGGGAAAAAAAAAAAA	57.627	1	HR
chr18	51670367	51672503	DEL	chr18;51670209;51670515;AluYf1;SINE;+;Alu	chr18;51670209;51670515;AluYf1;SINE;+;Alu	SAME;Alu	GCTGGGCGCGGTGGCTCACGCCTGTAATCCCAGCACTTTGGGAGGCCGAGGCGGGCGGATCACGAGGTCAGGAGATTGGAGATTGCAACCATCCTGGCTAACACGGTGAAACCCCGTGTCTACTAAAAAATACAAAAAATTAGCCAGGCGAGGTGGTGGGTGTCTGTAGTCCCTGCTACTCGGGAGGCTGAGGCAGGAGAATGGCGTGAACTCGGGAGGCGGAGCTTGCGGTGAGCCGAGATCCCGCCACTGCCCGCCAGCCTGGGCGACAGAGCGACTCTGTCTCAAAAAAAAAAAAAAAAAAAA	GGCTGGGTGTGGTGGCTCACGCCTGTAATCCCAGCACTTTGGGAGGCCGAAGCAGGTCAATCACTTGAGGTCAGGAGTTTGAGACCAGTCTGGTCAAAAACATGGTGAAACCTTGTCTCTACTAAAAATTCAAAAATTAGCCTGGCATGGTGTTAGGTGCCTGTAGTCCCAGCTACTTGGGAGGCCGAGGCAGGAAAATTGCTTGAAGCTGGGAGGCAGAGGTTGCAGTGAGCTGAGATCACGCCACTGCACTCCAGCTTGGGCAACAGAGTGAGATTACATTAAAAAAAAAAAAAAA	79.421	4	HR
chr18	63360976	63361636	DEL	chr18;63360873;63361001;AluSz;SINE;+;Alu	chr18;63360873;63361001;AluSz;SINE;+;Alu	SAME;Alu	GCCGGGCGCAGTGGCTCACGCCTGTAAGCCCAGCACTTTGGGAGGCCGAGGTGGGTGGATCACTTAAGGTCAGGAGTTTGAGACCAGCCTGGCCAACATAGTAAAACCCTGTCTCTACTAAAAAAAAA	GGCCAGGTGTGGTGGCTCACACCTGTAATCCCAGCACTTTGGGAGGCCAAGGCGGGCGGATCACAAGGTCAGGAGTTCCAGACCAGCCTGACCAACATGGTGAAACCCTGTCTCTACTAAAAATACAAAAATTAGCCAGGCGTGGTGGTGGGCGCCTGTAGTCCCAGCTACTCAGGAAGCTAAGGCAGGAGAATCACTTGAACCCAGGAGGCAGAGGTTGCAGTGAGCCGAGATCATGCCACTGCACTCCAGCCTGGGCAACAGAGTGAGATGCTGTCTCAAGAAAAAAGAAAAAAATAAAAGAAA	85.496	21	HR
chr18	71428075	71428502	DEL	chr18;71427784;71428131;L1PB1;LINE;-;L1	chr18;71427784;71428131;L1PB1;LINE;-;L1	SAME;L1	TTTCAATAGGTTTTTGGGGAACAGGTGGTGTTTGTTACATGAATATGTTTTTTAGTGGTGATTTCTGAGATTTTGGTGCACCCACCATCTGAGCAGTGTACACTCTATCCAGTGTGTAGTCTTTTATCCCTCACCACCCCCTACCCTTTCCCCTGAGTCCTCATAGTCTAATGTATCATTCTTAAGCCTTTGCATCCTCATAGCTTAGCTCTCACATGAATGACAACATTCAGTGTTAGGTTTTCCATTCCTGAGTTACTTCACTTAGAATTATAGTTTCCAATTCCATCCAGGTTGCTCTAAATGCCATGGTTTAATTCCCTTTTATGGCTGAGTAGTATTCCATG	AATTCCATCTAGGTTGCTCTAAATGCCATGGTTTAATTCCCTTTTATGGCTGAGTAGTATTCCATGGTGTGTGTGT	98.485	78	HR
chr18	76695994	76696560	DEL	chr18;76695872;76696184;AluY;SINE;-;Alu	chr18;76695872;76696184;AluY;SINE;-;Alu	SAME;Alu	TTTTTTTTCTTTTCTTTTCTTTTCTTTTTTGAGATGGAGTCTCACTGTGTCGCCCAGACTGGAGTGCGGTGGCGCAATCTCGGCTCACTGCAAGCTCTGCCTCCCGGGTTCACGCCATTCTTCTGCCTCAGCCTCCCAAGTAGCTGGGACTACAGGTGCCCGCCACCATGCCTGGCTAATTTTTTTCTATTTTTAGTAGAGGTGGGGTTTCACCGTGTTAGCCAGGATGGTCTCGATCTCCTGACCTTGTGATCCGCCCGCCTCGGCCTCCCAAAGTGCTGGGATTACAGGAGTGAGCCACCGCGCCTGGTC	TTTTTTTTTTTGAGATGGAGTCTTGCTCTGTCCCCCAGGCTGGAGTGCAGTGGTGCGATCTTGGCTCACTGCAAGCTTGGCCTCCCAGGTTCACACCATCTCCTGCCTCAGCCTCCTGAGTTGCTGGGATTACAGGCGCCTGCCACCGTGCCCGGCTAATTTTTTGTATTTTTAGTGGAGACAGAGTTTCACCGTGTTAGCCAGGATGGTCTCGATCTCCTGACCTCGTGATCCGCCCGCCTTGGCCTCCCAAAGTGCTGGGATTACAGGCGTGAGCCACTGCGCCCGGCC	87.372	14	HR
chr19	1950285	1951826	DEL	chr19;1950111;1950438;AluY;SINE;-;Alu	chr19;1950111;1950438;AluY;SINE;-;Alu	SAME;Alu	TTTATTTATTTTATTTATTTATATATTTATTTATATATTTATTTATGAGACGGAGTCTCGCTCTGTCCCCCAGGCTGGAGTGTGGTGGCGTGAGCTCTGCTCACTGCAAGCTCTGCCTCCCGGGTTCACACCATTCTCCTGCCTCAGCCTCCCGAGTAGCTGGGACTACAGGCACCCGCCACCACACCCAGCTAATTGTTTGTATTTTTAGTAGAGACGGGGTTTCACTGTGTTTGCCAGGATGGTCTTGATCTCCAGACCTCGTGATCCGCCCTCCTCGGCCTCCCAAAGTGCTGGGATTACAGGCGTGAGCCACCGCGCCTGGCC	TTCCTCTTCTCTGCTGTTTTTTTTTGGAGACAGAGTCTCACTGTGTCGCCCAGGCTGGAGTGCAGTGGTGTGATCTCCGTTCACTGCACGCTCCGCCTCCCGGGTTCACACCATTCTCTTGCCTCAGCCTCCCGAGCAGCTGGGACCACAGGCGCCCGCCACCACAGCTGGCTAATTTTTTGTATTTTTAGTAGAGACGGGGTTTCACCGTGTTAGCGAAGATGGTCTCGATCTCCTGACCTCGTGATCCACCCGCCTCGGCCTTCCAAAGTGCTGGGATTACAGGCGAGAGCCACCGGGCCCGGCC	87.713	12	HR
chr19	2909481	2910795	DEL	chr19;2909268;2909571;AluY;SINE;-;Alu	chr19;2909268;2909571;AluY;SINE;-;Alu	SAME;Alu	TTATTTATTTTTGTTTTTTTTTTTTTTTTTGAGACAGAGTCTCGCTCTGTCGCCCAGGCTGGAGTGCAGTGGCGCGATCTCGGCTCACTGCAAGCTCTGCCTCCTGGGTTCACGCCATTCTCCTGCCTCAGCCTCCCGAGTAGCTGGGACTACAGGCGCCCGACACCACGCCCGGCTAATTTTTTGTATTTTTAGTAGAGACGGGGTTTCACCATGTTAGCCAGGATAGTCTTGACGTCGTGATCCGCACGCCTCGGCCTCCCAAAGTGCTAGGATTACAGGCATGAGCCTCTGTGCCTGGCC	TTTTTATATTTTTAGTAGAGACGGGGTTTCCCTGTGTTGGCCAGGATGGTCTCCATCTCCTGACGTCGTGATCCGCCCGCCTCGGCCTCCGGAAGTGCTGGGATGACGGGCGTGAGCCACCGGGCCCGGCC	80.916	0	NHE
chr19	2972500	2973818	DEL	chr19;2972320;2972635;AluSx3;SINE;+;Alu	chr19;2972320;2972635;AluSx3;SINE;+;Alu	SAME;Alu	GGTGGCTCACGCCTGTAATCCCAGCACTTTGGGAGGCCAAGGTGGGCAGATCACAAGGTCAGGAGTTCGAGACCAGCCTGACCAACATGGTGAAACCCTGTCTCTACTAAAAATACAAAACCCTGTCTCTACTAAAAATACAAAAATTAGCTGGGCATGGTGGCGCACACCTGTAATCCCAGCTACTCAGGAGGCTGAGGCAGAAGGATTGCTTGAACCTGGGAGGCAGAGGGTGCAGTGAGCCAAGATCACACCACTGCACCCCAGCCTGGGTGATAGAGCGAGACTCCATCTCGGAAAAAAAAAAAAAAAAAA	GCTGGGTGCAGTGGCTCACGCCTGTAATCCCAGCACTTTAGGAGGCCGAGATGAGTGGATCACTTGAGGTCAGGAGTTTGAGACCATCCTGGCCAACATGGTGAAACTCCATCTCTACTAAAAATACAACATTAGCTGGAGGTGGTGTGGTGGCGGGCGCCTGTCATCCAAGCTACTCAGGAGGCTGAGGTAGAAGAATCGCTTGAACCCAGGAGGCAAAGGTTGCAGTGAGCCAAGATCGTGCCACTGCACTCCAGCCTGGGCGACAGAGCAAGACTCTGTCACAAAAAAATAATAATAA	76.176	20	HR
chr19	5362269	5363201	DEL	chr19;5362094;5362402;AluSz;SINE;+;Alu	chr19;5362094;5362402;AluSz;SINE;+;Alu	SAME;Alu	GGCCGGGTGTGGTGGCTCACGCCTATAATCCCAGCACTTTGGGAGGCCGAGGCAGGCAGATGACTTGAGGTCAGGAGTTTGAGACCAGCCTGGCCAACATGGCGAAACCCTGTCTCTACTAAAAATACTAAAATTAGCCAGGCACGGTGGTGCATGCCTGTAATCCCAGCTACTTGGGAGGCTGAGGCAGGAGAATCGCTTGAACCCGGGAGGCAGAGGTTGCAATGAACCGAAATGGTGCCACTGCACTCCAGCCTGGGTGGAAGAGTGAGACTCTGTCTCAAAAAAAAAAAAAAAAAAAAGAAGAA	GGCCAGACGCGGTGGCTCAAGCCTGTAATCCCAGCACTTTGGGAAGCCGAGGCGGGCGGATCACCTGAGGTCAGGAGTTCGAGAGCAGCCCAGCCAACATGGTGAAATCCTGTCTCTACTAATAATACAAAAGTTAGCCAGACATGGTGGTGGGCGCCTGTAATCCCAGCTACTCGGGAGGCTGAGGCAGGAGAATCACTTGAATCCGGGAGGCAGAGGTTGCAGTGAGCAGAGATCGCACAATTGGACTCCAGCCTGGGCAACAAGAGCTAAACTGTCTCAAAAAATAAGAAATAAATAAATAA	83.062	22	HR
chr19	6330201	6331445	DEL	chr19;6330172;6330468;AluSz;SINE;-;Alu	chr19;6330172;6330468;AluSz;SINE;-;Alu	SAME;Alu	TTTTTAATCTTTTGAGATGGAGTCTTGCTCTGTCACCCAGGCTGGAGTGCAATGGCGTGATCTCGGCTCACTGCAACCTCCACCTCCCAGATTCAAGTGATTGTCGTGCCTCAGCCTCCCCAGTAGCAGGGATTATAGGCATGCGCCACCATGCCCAGCTAATTTTTGTATTTTTAGTAGAGATGGGGTTTCACCATGTTGTCCAGGCTGGTCTCAAATTCCTGACCTCAAATGATCTACCTGCCTCGGCCTCCCAAAGTGCTGGGATTACAGGCATAAGCCAGTGGTGCCCAGCC	TTTTTTTTTTTTTTTGAGATGAGGTCTCGCTCTGTCACCAGGCTGGAGTGCAGTGACACAATCTTGGCTCACTGCAACCTCTGCCTCCCGGGTTCAAGTGATTCTCCTGCCTTAGCCTCCTGAGTAGCTGGGACTACAGGCGCCCGGCACCATGCCTGGCTAATTTTTTGTATTTTTAGCACAGACGGCATTTCACCACGTTGGCCAGGATGGTCTTGACCTCTTGACCTCATGATCCACCCCCCTCGGCCTCCCAAAGTGCTGGGATTACAGGCGTGAGCCATAGCACCCAGCC	81.145	0	NHE
chr19	7321976	7322382	DEL	chr19;7321881;7321985;AluSx1;SINE;+;Alu	chr19;7321881;7321985;AluSx1;SINE;+;Alu	SAME;Alu	CGAGAGCAGCCTGGCCAACACGGTGAAACCCCGCCTCTACTAAAAATACAAAAGTTATCTGGGCATGGTGGCGGGCGCCTTCATCCCAGCTACTTGGAGGCTGA	GGGCATGGTGGCACGTGCCTGTAATCCCAGCTACTCGGGAGGGTGAGGCAGGAGAATCATTTGAGCCCAGGAGGCGGAGGTTGCAGTGAGCCGAGATGGCACCACTGTACTCCAGCCTGGGCAAAAGAGCAAGACCCTGTCTCAAAAAAA	82.609	2	HR
chr19	8178127	8180073	DEL	chr19;8177892;8178174;AluSx1;SINE;-;Alu	chr19;8177892;8178174;AluSx1;SINE;-;Alu	SAME;Alu	GAGACAGAGTCTCTGTCTGTCACCCAGGCTGGAGTGCAAAGGTGTGATCTTGGCTCGCTGAAACCTCCGCCTCCTGGCTGCAAGCAATTCTGCTGCCTCAGCCTCCCGATTAGCTGGAAATACAGGCACCTGCCACCACGCCCAGCTAATTTTTGTATTTATATTGAAGACGGGATTTCACCATGTTGGCCAGGCTGGTCTCAAACTCCTGAACTCAAGTGATCCACCCACCTCGGCCTCCCAAAGTGCTGGGATTACAGGCATGAGCCACCACACCTGACC	TTTTTTTTTTTTTTTTTTTTTTTTGACAGAGTTTTGCTTTGTCGTCCAGGCTGGAGTGCAGTGGCGTAATTTCGGCTCACTGCAACCTCTGCCTCCCAGGTTCAAGTGATTCTCCTGTCTCAGCCTCCCTAGTAGCCAGGATTACAGACACACACCACCATGCCCAGCTCATTTTTGTATTTTTAGTAGAGATGGGGTTTTGCCATGTTGGCCAGGCTGGTCTCAAACTCCTGGCCTCAGGTGATCCACCCTCCTCAGCCTCCCAAAGTGCTGGGATTACAGGCATGAGCGACTGTGCCCGGCC	80.427	33	HR
chr19	9112268	9114445	DEL	chr19;9112107;9112424;AluSx;SINE;+;Alu	chr19;9112107;9112424;AluSx;SINE;+;Alu	SAME;Alu	GCCGGGTGTGGTGGCTCACGCCTGTAATCCCAGCACTTTGGGAAGCAGAGGTGGGCAGATCACCTGTGGCCAGGAGTTCGAGACCAGCTTGGCCAACTTGGGGAAACCCCATCTCTACTAAAAAAAAAAAAAAGAACAAAAATTAGCTGGGCATGGTGGCGCATGCCTGTAATCCCAGCTACTCAGGAGGCTGAAGCAGGAGAATCTCTTGAACCAGGGAGGCGGAAGTTGCAGTGAGCCTAGATTGCACCTTTGCACTCCTGCCCAGGTGACAGGCTCCATCTCAAAAACAAACAAAAAAACAAACAACCAAAAAA	GGTCAGGCATAGTGGCTCATGCCTGTAATCCCAGCACTTTGGGAGGCCGAGGTGGGTGGATTACCTGAAGTCAGGAGTTCGAGACCACCCTGGCCAACCTGGTGAAACCCCATCTCTACTAAAAATACAAAAAAAATCCAGGTGTGGTGGTGTGTGCCTGTAATCCCAGCTACTCGGGAGGCCGAGGCAGGAGAATTGCATGAACCCGGGAGGCGGAGTTTGCAGTGAGCCGAGATCGTGCCACTGTACTCCAGCCTGGGCGACAGAGCGAGATTCTGCCTCGAAAAAAAAAAAAAAAA	76.527	18	HR
chr19	12584062	12588116	DEL	chr19;12583811;12584109;AluY;SINE;-;Alu	chr19;12583811;12584109;AluY;SINE;-;Alu	SAME;Alu	TTTTTTTTTTTTTTTTTTTGAAACATTCTTGCTCTGTCGCCCAGGCTGGAGTGCAGTGGCACAATGTCGGCTCACTGAAAGCTCCGCCTCCTGGGTTCACACCATTCTCCTGTCTCAGCCTCCCGAGTAGCTGGGACTACAGGCGCCCACCACCACACCCAGCTAATTTTTTGTATTTTTAGTAGAGACAGAGTTTCACCGTGTTAGCCAAGATGGTTTCCATCTCCTGACCTCGTGATCCGCCCGCCTCGGCCTCCCAGAGTGCTGGGATTACAGGCGTGAGCCACCGCACCCTGCC	TTTTTTGTTTGTTTGTTTGTTTGAGTCGAAGTTTCGCTCTTGTTGCCCAGGCTGGAGTGCGATGGCGCAATCTCGGCTCGCTACAACCTCCGCCTCCCAGGTTCAAGCGATTCTTCTGCCTCAGCCTCCTGAGTAGCTGGAATTGCAGGCACCTGCCACCACGCCTGGCTAATTTTTGTATTTTTAGTAGAGACAGGGTTTCACCATGTTGGCCAGGCTGGTCTCAAACTCCTGACCTCAGGCGATCCGCCTGCCTCCCAAAGTGCTGAGATTACAAGCGTGAGACACCATGCCTGGTC	77.377	8	HR
chr19	13628266	13628392	DEL	chr19;13628189;13628307;AluJr;SINE;+;Alu	chr19;13628189;13628307;AluJr;SINE;+;Alu	SAME;Alu	GCCGGGGGCAGTGACTCATGCTTGTAATCCCAGCACTTTTGAAAGCCAAGGCAGGAGGATTGCTTGAGGACAGAAGTTTGAGACCAGCCTGGGCAACATAGTGAGACCCCTGTCTCTA	GAGACCTGAAGCTTGAGACCAGCCTGGGCAACATAGTGAGACCCCTGTGTCTATTTTAAAAA	90.566	36	HR
chr19	13664873	13666036	DEL	chr19;13664761;13665076;AluSx1;SINE;+;Alu	chr19;13664761;13665076;AluSx1;SINE;+;Alu	SAME;Alu	GACTGGGCACGGTGGCTCACGCCTGTAATCCCAGCACTTTGGGAGGCCGAGGCAGGCAGATTACCTGAGGTCAGGAGTTCGAGACCAGCCTGGCCAACATGGCGAAACCCCGTCTCTACTAAAAATTAAAAAAAAAAGAAAATTAGCTGGGCGTGGTGGCGGGTGCATGTAGTCCCAGCTACTCAGGAGGCTGAGGCAGAACAATTGCTTGAACCCGGGAGGTGGAGGTTGCAGTGAGCTGAGATTGCGCCACTGCACTCCAGCCTGGCAACAGAGCAAGACTCTGTCTCAAAAAAATAAATAAAATAAAATAAA	GGCCGGGCCCAGTGGCTCACGCCTGTAATCCCAGCACTCTGGGAGGCCGAGACAGGTGGACCACCTGAGGTCAGGAGTTCAAGACCAGCCTGGCCAACATGGCAAAACCCCATCTCTACTAAAAATACAAAAAATTAGCCAGGCATGGTGGTGGGTGCCTGTGATTTCAGCTACTTGGGAGGCTGAGGCCGGAGAATCACTTGAACCCAGGAAGCAGAGGTTGCAGCGTGCCGAGATCGCGCCATTGCACTCCAGCCTGGGTGACAGAGCGAGACTCCATCTCAAAAAACGAAGAAACAAACAAACAAAAAAA	79.751	14	HR
chr19	13853851	13854307	DEL	chr19;13853656;13853961;AluSx;SINE;-;Alu	chr19;13853656;13853961;AluSx;SINE;-;Alu	SAME;Alu	TTTTCTTTCTTTTTTTTTTTTCTGAGACCGAGTCTCGCTCTGTCACCCAGGCTGGAGTGCAGTGGTGTGATCTCTGCTCATTGCAACCTCTGCCTACCGTGTTCAGGCCATTCACCTGCCTCAGCCTCCCGAGTAGCTGGGATTACAGGCGCGTGCCACCACGCCCGGTTAATTTTTGTATTTTTAGTAGAGGCGGGGTTTCACCATGTTGGCCAGGCTGGTCTCGAACTCCTGACGTCAGGTGATCCGCCTGCCTCGGCCCCCCAAAATGCTGGGATTAAAGGCGTGAGCCACCTCGCCCAGCC	TTCCTTTTTTTTTGGAGACAGAGTCTCACTCTGTCACCCAGGCAGGAGTGCAGTGGTGTGATCTCGGCTCACTGCAACCTCCGCCTCCCAGGTTCAAGCGATTCTCCTGCCTCAGCCTCCCAAGTAGCTGGGATTACAGGCGAGCACCACCACGCCCAGCTAATTTTTGTATTTTTAGTAGAGACAGGGTTTCACCATGTTGGCCAGACTGGTCTCGAACTCCTGACCTAGTAATCTGCCCGCCTTGGCCTCCGGAAGTGCTGGGATTACAGGCGTGAGCCACTGTGCCTGGTC	86.054	21	HR
chr19	13898753	13902463	DEL	chr19;13898641;13898951;AluSp;SINE;+;Alu	chr19;13898641;13898951;AluSp;SINE;+;Alu	SAME;Alu	GACCAGGCGCAGTGGTTCATGCCTGTAATCCCAGCACTTTGGGAGGCTGAGGCGGGCGGATCCCCTGAGGTCGGGAGTTTAAGACCAGCCTGACCAACATGGAGAAACCCTGTCTCTACTAAAAATACAAAATTAGCCGGGCATGGTGGCTCATGCCTGTAATCTCAGCTACTCAGGAGGCTGAGGCAGGAGAATCGCTTGAACCCGGGAGGCGGAGGTTGCAGTGAGCCGATATCGCGTCATTGCACTCCAGCCTGGGCAACAAGAGTGAAACTCCATCTCAAAAAAAAAAAAAAAAAAAAAAGAATAA	GCTGGGCGCGCTGGCTCATGCCTGTAATCCCAGCACTTTGGGAGGCCGAGATGGGCGGATCACCTGAGGTTGGGAGTTCGAGACCAGCCTGACCAACATGGAGAAACCCCATCTCTACTAAAAATACAAAAAAATTAGCTGGGCATGGTGGCATATGCCTGTAATCTCAGTTACTTGGGAGGCTGAGGCAGGAGAATTGCTTGAATCTAGGAGGCAGAGGTTGCGGTGAGCCGAGATCGCGCCAGCCTGGGCAACAAGATCAAGACTCTGTCTCAAAAACAAAAACAAAAAA	84.95	20	HR
chr19	17745304	17745994	DEL	chr19;17745153;17745463;AluSx1;SINE;+;Alu	chr19;17745153;17745463;AluSx1;SINE;+;Alu	SAME;Alu	GGCCGGGCGCACTGGCCCACTCCTGTAATCCCAGCACCTTGGAAGGCCGAGGCAGGCAGATCACCTGAGGTCAGGAGTTTGAGACCAGCCTGGCCAACATGACGAAACCCCATTTCTACTAAAAATACAAAAATTAGCTGGGTGTGGTGGTGGGTGCCTGTAATCCCAGCTACTCGGAAGGCTGAGGCAGGAGAATTGCTTGAACCTGGGAGGCGGAGGTTGCAGTGAGCCGAGATAGTGCCATTGCACTCCAGCCTGGCCAACAGTGAGACTCTGTCTCAAAAAAAAAAAAAAGAAAAAGAAAAAGAAA	GGCCGGGTGCAGTGGCTTACACCTGTAATCCCAACACTTTGGGAGGCCGAGGTGGGCGGATCATGAGGTCAGGAGATCAAGACCATCCTGGCTAACACGGTGAAACCCCGTCTCTACTAAAAATACAAAAAATTAGCCGGGTGTGGTGGCGGGTGCCTGTAGTCCCAGCTACTTGGGAGGCTGAGAATGGCGTGAACCTGGGAGGCAGAGCTTGCAGTGAGCCAAGATCATGCCACTGCACTCCAGCCTGGGTGACAGAGCGAGACTCTGTCTCA	82.394	11	HR
chr19	19691423	19691803	DEL	chr19;19691355;19691667;AluSz;SINE;-;Alu	chr19;19691355;19691667;AluSz;SINE;-;Alu	SAME;Alu	TTTTTTTTTTTTTTTTTTTTTTTGAGATGCAGTCTTGCTCTGTTGCCCAGGCTGGAGTACAGTGGTGTGATCTCGGCTCACTGCCACCTCTGCCTCCCGGGTTCAAGCGATTCTTCTGCCTCAGCCTCCTGAGTAGCTGGGATTACCGGCGTGCGCCTCCACACCTGGTTAATTTTTTTTTTTTTGTATTTTTAGTAGAGATGGGGTTTCACCATGTTGGCCAGGCTGGTCTCGAACCCCTGCCCTCAAGTGGTCCACCCACCTCAGCCTCCTAAAGTGCTGGGATTACAGGCGTGAGCCACCTCGTCCAGC	TTTTCAAGACGGAGTATCGCTGCTCTGTTGCCCAGGCTGGAGTGCAGTGGCTCGATCTCGGCTCACTGCAACCTCTGACCCCCAAGTTCAAGTGATTCTCGTGCCTCAGCCTCCTGTAATCTCAGCTGCGATTACAGGCGTGTAATCTGTGCCTGGCCTCATTCAAATCATGACCTACCGCGCCTGGCCCAGCTAAATTTTTTTTTGTTTATTTTTTTGTAGAGATGGTCTCCTTTGCCCAGGCTGGTCTCCAACTCCTGGATGCAGGCCATCTTCCTGCCTTGACCTCGCAAAGTGCTGGGATTGCAGGTGTG	67.378	16	HR
chr19	21453085	21455295	DEL	chr19;21453003;21453294;AluSp;SINE;+;Alu	chr19;21453003;21453294;AluSp;SINE;+;Alu	SAME;Alu	GGCCAGGCTCGGTGGCTCATGCCTGTAATCCCAGCACTTTGGGAGGCCAAAGTGGGCAGATCACCTGAGGTTGGCAGTTCAAGACCAGCCTGACCAACATGGAGAAACCCTGTTTCTACTAAAAATTCAAAATTAGCCAGGCATGGGGGCACATGCCCGTAATCCCAGCTACTCAGGAGGCTGAGGCAGGAGAATCACTTGAATCTGGGAGGCAGAGGTCACAGTGAGCCAGAGATCGTGCCAATGCACTCCAGCCTGGGCACCAAGAGCAAAACTCTGTCTCAGAAAAAA	GCTGGTCTCGGTGGCTCACGCCTATAATCCCAACACTTTGGGAGGCCAAGCAGGCAGATCATGAGGTCAGGAGTTTGGACCAGCCTGACCAACATGGTGAAACCCCGTCTCTACTAAAAATACAAAACTTAGCCAGGTGTGGTGGCATGCATCTGTAATTCAGCTGAGATCACACCACTGGACTCCAGCCTGGAAGACCGAGTGAAACCCCGACTCAAAAAAAGAAAAAAAGA	62.791	20	HR
chr19	22864095	22864617	DEL	chr19;22864002;22864307;AluSp;SINE;-;Alu	chr19;22864002;22864307;AluSp;SINE;-;Alu	SAME;Alu	TTTATTTTTATTTTTATTTTTTTGAGACGGAGTCTCGCACTTGTTGCCCAGGCTGGAGTGCAATGGCACAATCTTGGCTCACCGCAAGCTCTGCCTCCCAGGTTCAAGTGATTGTCCTGCCTCAGCCTCCCGAGTAGCTGGGATTACAGGCATGTGCCACCACGCCTGGCTAATTTTGTATTTTTAGTAGAGACAGGGTTTCTCCATGTTGGTCAGGCTGGTCTTGAACTCCTGACCTTAGGTGATCCACCCGCCTCGGCCTCCCAAAGTGTTGGGACTACAGGCATGAGCCACTGTGCTTGGTC	TTTTTTTTTTTTTTTTTTTTTTTTTTTTTTTTTTTTGAGACAGCGTTTCTCTCTGTATCCTAGGCTGGAGTGCAGTGATGCGATCATGGCTCACTGCACCCTGGACCTCCCAGGTTCAAGTGATCCTCACACCTCAGCCTCTTAAATAGCTGGGACTACATGCATACACCACCAGCCTGGCTAATTTTTTTTATTACTTTTTGTAGAGACAGGGGTCTCACTGTGCTGCCCAGGCTGGCCTTGAACTCCTGGGCTCAAGCAGTTCTCCCACCAGGGCCTTCCAAAGTGCTGGGATTACAGGTGTGAGTCACTGTGCCCAGCC	75.817	19	HR
chr19	23813171	23817319	DEL	chr19;23812944;23813249;AluJr;SINE;+;Alu	chr19;23812944;23813249;AluJr;SINE;+;Alu	SAME;Alu	GCCAGGCATAGTGGTGGCTCACATCTGTAAAACCAGGATTTTGAGAGGCCAGGACAGAAGGATTGCTTGAGCCCAAAAGATTGAGACCAGCCTGGGCAAAATGTGGAGACACCCTCTCTACAAACATTTTTTTTCTAAGAAATAGCCAGGCAGGGTTGTGTGTACCTGTGGTCTCAGCTACTTGAGAGAATGAGGGGCAGGGTTACTTGAGCCTGGGACTGTGAGGCTGCAGTGAGCCATAATTGTGCCACGCACTCAAGCTTGGGTGACAGATTGAGACCCTGTCTCAAAAAAAAAAAAAAAAA	GACTGGGTGCAGTGGCTCACGCCTGTAATCCCAACACTTTGGGAGGCCGAGGTGGGCGGATAACCTGAGGTCAGGAGTTTGAAACCAGCCTGACCAACATGGAGAAACCCTGTCTCTACTAAATAATACAAAATTAGCCAGGCATGGTGGTGCATGCCTGTAATCCCAGCTACTCGGGAGGCTGAGGCAGGAGAATTGCCTGAACCCGGGAGGGAGAGGTTGCAGTGAGCCAAGATTGTGCCATTGCACTCCAGCCTGGGCAACAAGTGCGATACTCCATCTCAAAATAAAATAAATAAA	69.085	12	HR
chr19	29798543	29798649	DEL	chr19;29798440;29798553;AluSz;SINE;-;Alu	chr19;29798440;29798553;AluSz;SINE;-;Alu	OPP;Alu	ATTTTTAGTAGTGACAGGGTTTCACCATGTTGGCCAGGCTGGTCTCGAACCCTTGACCTCAAGTGATCCGCCTGCTTCAGCCTCCCAAAGTGCTGCGATTACAGGTGTGAGCC	GGCCGGGCGCAGTGGCTCACACCTGTAATCCCAGCACTTTGGGAGGCCGAGGCAGGTGGATCATGAAGTCACGAGATCGAGACCATCCTGGCCAACATGGTGAAACCTGTCTCTACTAAAAATACAAAAATTAGCTGGACATGGTGGCATGTGCCTATAGTCCCAGCTACTGAGGAGGCTGAGGCAGGAGAATCACTTGAACCTGAGAGGCAGAGACAGCAATGAGCCGAGACTGCCCCACTGCACTCCAGCCTGGTGACAGAGTGAGATTCTGTTTCAAAAAAAAAAAAAAAAGAAA	88.496	2	NHE
chr19	30796565	30798838	DEL	chr19;30796327;30796635;AluSg;SINE;+;Alu	chr19;30796327;30796635;AluSg;SINE;+;Alu	SAME;Alu	GGCTGGGCGTGGTGGCTCACGCCTGTCATCCCAGCACTTTGGGAGGCCGAGGCGGGCGGATCACCAGGAGTTTGAGACCAGCTTGGACAACATGGTGAAACCCCGTCTCTACTAGAAAAATACAAAAATTAGCTGGGTGTGGTGGTGCACGTCTGTAGTCCCAGCTACTCGGGAGGCTGAAGGGGAGGATCTTTTGAGCCCAGGAGGTAGAGATTGCAGTGAGCCAAGATCGCACCAATGCACTCCAGCCTTGGTGACAATGTGAGACCCTTATCTTTTCTTCTTAAAAAAATAAGAAAGAAAAAGAA	CTGGGTGCAGTGGCTCACACCTGTAATCCCAGCACTTTGGGAGGCCGAGGTGGGCGGATCACCATGAGCTTGAGACCAGCTTGGACAACATGGTGAAACCCCATCTCTACTAGAAAAATACAAAAATTAGCTGAGTGTTGTGGCGCACACCTGTAGTCTCAGCTACTCGGGAGGCTGAAGGGGAGGATCCTTTGAGCCCACAAGGTAGAGATTGCAGTGAGCCAGGATTGCACCACTGCACTCCAGCCTGGGTGACAATGTGAGACCCTGTCTCAAAAAGAAAAAAAAAAAAAGAA	87.622	13	HR
chr19	35170176	35174894	DEL	chr19;35169963;35170258;AluJb;SINE;+;Alu	chr19;35169963;35170258;AluJb;SINE;+;Alu	SAME;Alu	GGCCGGACGTGGTGGCCCACACCTATAACCCCAGCACTTTGGGAGGCTAAGGCGGGAGGATCACTTGAGGCCAGTAGTTCAAGACTAGTCTGGGCAACATAGTGAGACCTTGACTCTACAAAAAATAAAAATATTAGCTGGGCATGGTGGTGCGTGCCTAGAGTCCCAGCTACTCAGGAGGCTGAGGCAGGAGAACTGCTTGAGCCCAGGAGGTCGAGACTGTAGTGAGCTGTGATTGCACCACTATATTCCTGCCTGGGTGACAGAGTGAGATCCTGTTTCTAAAAAAGAAAAA	GGCTGGCCACGGTGGCTCACACCTGTAATCCCAGCACTTTGGGAGGCTGAAGACCATCTGAGGTCAGGAGTTCGAGACCAGCCTGGCCAACATGGTGAAGCCCCGTCTCTACTAAAAATACAAAAATTAGCTGGATGTGGTGGTGGGTGCTTGTAATCCCAGCTACCCGGGGGGCTGAGGCAGGAAAATCACTTGAACCCAGGAGACAGAGGTTGCAGTGAGCCGAGATCAGACCACTGTACTCCAGCCTAGGCAACAGAACGAGACTCGGTCTCAAAAAAAAAAAAAAGAAAAGAAAAGAAAA	74.915	2	HR
chr19	36466904	36469375	DEL	chr19;36466791;36467091;AluYf1;SINE;+;Alu	chr19;36466791;36467091;AluYf1;SINE;+;Alu	SAME;Alu	GGCCAGGCGCAGTGGCTCATGCCTATAATCCCAGCACTTTGCCGAGGCAGGTGGATCACAAGGTCAGGAGATCGAGACCATCCTGGCTAACACGGTGAAACCCCATCTCTACTAAAAATACAAAAAAATTAGCCGGGCGAGGTGGCAGGTGCCTGTAGTCCCAGCTATTTGGGAGGCTGAGGTAGGAGAATGGTGTGAACCCGGGAGGTGGAGCTTGCAGTGAGCCGAGATGGCGCCGCTGCACTCCACCCTGGGTGACAGAGCGAGACTCCGTCAAAAAAAAAAAAAAAGAAAGAAAAA	GGACGCGGTGGCTTACGCCTGCAATCCCAGAATTTGGGAGGCCAAGGCAAGTGGATCACCTGAGGTCAGGAGTTCGAGACCAGCCTGGCCAACCTGGTGAAACCCCATCTCTATGAAAAATACAAAAAAATTTGCCAGGCATGGTGGCGGGTGCCTGTAATCCCACCTACTCGGGAGGCTGAGGCAGGAGAATTGCTTGAACCCGGGAGGTGGAGGTTGCAGTGAGCCGAGATCACGCCTTTACACTCCAGCCTGGGTAACAAGAGCGAAACTCCATCTCGAAAACAAAGAAAAAAAAGAAAA	81.25	17	HR
chr19	40647353	40650099	DEL	chr19;40647171;40647367;AluSx;SINE;-;Alu	chr19;40647171;40647367;AluSx;SINE;-;Alu	SAME;Alu	TTTCTCTCTCTCTTTTTTTTTTTTTTTTTTGACGTAGTCTGGTTCTGTTGCCCAGGCTGGAGTGCAGTGGCACAATCTTGGCTCACTGCGGCAACCTCCAATTCCCCGGAATTCAAGTGATTCTCCTGCCTTAGCCTCCCGAGTAGCTGGGACTATAGGTATGTGCCACCACGCCCAGCTAATTTTTGTATTTTTA	TTTTTGTATTTTTAATAGAGACCGGGTTTTACCATGTTGGCCAGGCTGGTCTTGAACTCCTGACCTCAAGTGATCTGCCTGCCTTGGCCTCCCAAAGTGCTGGGATTACAAGCGTGAGCCCCCGTGCCCGGCC	56.25	14	HR
chr19	44969848	44970991	DEL	chr19;44969687;44969976;AluSx1;SINE;-;Alu	chr19;44969687;44969976;AluSx1;SINE;-;Alu	SAME;Alu	TTTTTTTTTTTTTTTTTTGAGATGGAGTCTTACTCTGTCACCCAGACTGGAGTCCAGTGGCATGATCTCGGCTCACTGCGACCTCCACCTCCCAGGTTCAAGCGATTCTTTTGCCTCCGCCTACCAAGTAGCTGGGATTACAGGCGCCCGCCACCACGCCCGGCTAATTTTTGTATTTTTAGTAGAGATGGGGTTTCACCATGTTGGCCAGGTTGGTCTCGAACTCCTGACCTCAAGTGTTGGCTTCCCAAAGTGCTGGGATTATAGGTGTAAGCCACCACGCCCAGCC	TTTACTTCTTTTTTTTTTTTTCCTTGAGATGGACTTTTTGCTCTTGTTGCCCAGGCTGGAGTGCCATGGCACGATCTCGGTTCACTGCAACCTCCTTCTCCTGGGTTCAAGCGATTCTCCTGCCCCAGCTTCCCGAATAGCTGGGATTACAGGCATGCACCACCACTCCTGGCTAATTTTTGTATTTTTAGTAGAGATGGGGTTTCACCATGTTGGCCAGGCTGGTCTTGAACTCCTGACCTCAGGTGATCCACCCACCTCGGCCTCCCAAAGTGCTGGGATTACAGGCTTGAGCCACCGCGCCCGGCC	81.639	51	HR
chr19	47025008	47025475	DEL	chr19;47024809;47025094;AluSq;SINE;-;Alu	chr19;47024809;47025094;AluSq;SINE;-;Alu	SAME;Alu	TTTTTTTTTTTTTTTTTGAAACGCAGTTTTGCTCTTGTTGCCCAGGCTGGAGTGCAGTGTTGCAATCTCTGCTCACTGCAATCTCCGCCTCCTGGGTTCAAGCAATTCTCCTGACTCAGCCTCCCGAGTAGCTGGGATTACAGGCGCCTGCCACCGCGCCTGGCTAATTTTTTGTATTTTTAGTAGAGATGGGGTTTCACCATGTTGGCCAGGCTGGTCTCGAACTCCTGACCTCCTTATCCTCCCAAAGTGCTGGGATTGCAGGCGTGAGGCGCCGTGCCCGGC	TCTTTATTTATTTATTTATAGACGGAGTTTTGCTCTTGTTGCCCAGGCTGGAGTGCAATGGCATGATCTCGGCTCACTGCAACCTCCTTCTCCTGGGTTCAAGCGATTCTCCTGCTTCAGCCTCCCTAATAGCTGGGATTACAGGCATGCGCCACCACGCCCAGCTAATTTTGTATTTTTAGTAGAGATGGGGTTTCTCCATGTTGGTCAGGCTGGTCTCAAACTCCTGACCTCAGGTGATCCGCCTGCCGCAGCCTCCCAAAGTGCTGGGATTACAGGTGTGAGCCACCGCACCCAGCC	80.858	9	HR
chr19	47831930	47832297	DEL	chr19;47831736;47832038;AluSq2;SINE;-;Alu	chr19;47831736;47832038;AluSq2;SINE;-;Alu	SAME;Alu	TTTTTTTAATTTTTATTTTTTTTGAGATGAAGTCTTGCTCTTGTCTCCCAGGCTGGAGTGCAGTGGCACGATCTGGGCTCACTGCAACCTCTGCCTCCCGGGCTCAAGCGATTCTCCTGCCTCAGCCTCCAGAGTAGCTGGGATTACAGGCGCCTGCCACCACGCCCGGATAATTTTTGTATTTTAGTTGAGACGTTTCACCATGTTGGCCAGGCTGGTCTCGAACTCCCGACCTCAGGTGATCCGCCTGCTTTGGCCTCCCAAAGTGCTGGGATTGCAGATGTGAGCCACCACACCTGGCC	TTTTTTTTTTTTTTTTTTGAGACGGAGTCTCGCTCTGTCGCCCAAGCTGGAGTGCAGTGGCTTGATCTTGGCTCATTGCAACTTCTGCCTCCCGGGTTCAAGCGATTCTCCTGCCTCAGCCTCCCGAGTAGCTGGGATTACAGGCACGCGCCACCATGCCCGGCTAATTTTTGTATTTTCTGCAGAGACGGGGTTTCACCATGTTGGCCAGGCTGGTCTCGAACTTCTGACCTCTGGTGATCTGCCTGCCTTGGCCTCCCAAAGTGCTGAAATTACAGGCATGAGCCACTGCGCCCAG	85.811	33	HR
chr19	48272621	48272797	DEL	chr19;48272541;48272698;AluSx1;SINE;+;Alu	chr19;48272541;48272698;AluSx1;SINE;+;Alu	OPP;Alu	CGAGCGCCTGTAATCCTAGCTACTTGGGAGGCTGAGGCAGGAGAATCGCTTCTACCTGGGAGGTGAAGGTTGCAGTGAGCCGAGATCGTGCCACTGCACTCTAGCCTGGGCGACAGAGCAAGACTCTCTCTCAAAAAAAAAAAAAAAAAAAAAAAAA	TTTTTTTTTTTTTTTTTTTTTGAGAGGGAGTCTCGCTCTGTCACCCAGGCTGGAGCGCTGTGGCGCGATCTCTGCTCACTGCAAGCTCCGCCTCCCGGGTTCACGCCATTCTCCTGCCTCAGCCTCTCAAGTAGCTGGGACTACAGGCGCCCGCCACCGCGCCCGGCTAATTTTTTGTATTTTTAGTAGAGACGGGGTTTCACCGCGTTAGCCAGGATGGTCTCGAGCTCCTGACCTCGTGATCTGCCCGCCTCGGCCTCCCAAAGGGCTGGGATTACAGGCGTGAGCCACAGCGCCTGGCC	86.928	0	NHE
chr19	49548637	49548743	DEL	chr19;49548329;49548639;AluSx1;SINE;-;Alu	chr19;49548329;49548639;AluSx1;SINE;-;Alu	SAME;Alu	TTTTTTGTTTTGTTTTGTTTTGTTTTTTGAGATGGAGTCTTGCTGTGTCGCCCAGGCTGGAGAGCAGCGGCTCAATCTCAGCTCACTGCAACTTCCGCCTCCTGGGTTCAAGAGATTCTCCTGCCTCAGTCTTCCTAGTAGTTGAGATTACTGGTGCCGGCCACCGTGGCTGGCTACTTTTTGCGTTTTTAGTAGAGACAGGGTTTCACCATGTTCGCCAGGCTGGTCTCGAACTCCTGACCTCAGGTGATCCACCCACCTCAGCCTCCCAAAGTGCTGGGATTACAAGTATGAGCCACCACGCCTGGCC	GATCTCAGCTCACTGATCTCAGCCAGCTGCAAGCGATTCTCGTGCTTCAGCCTCCCTAGTAGCTGGGATTACAGGCGTGTAACACCACGCCCAGCTAATTTTTGTATTTTTAATAGAGATGGAGTTTCACCATGTTGTCCAGGCTGGTCTCAAACTCCTAAGCTCAAGCAATCTTCCTACCCCAGTCCCACAAAGTGCTGAAATCATGGGCAGGAGCCACTGCGCCCAGCC	73.305	0	NHE
chr19	49865743	49866264	DEL	chr19;49865601;49865912;AluSx1;SINE;-;Alu	chr19;49865601;49865912;AluSx1;SINE;-;Alu	SAME;Alu	TTTTTTTTTTTTTTTTTTTTTTTTCCCCTGGAGATATAGGCTTGTTTTGTCGCCCAGGCTGGAGTGCAGTGGTGCAATCTTGGCTCATTGAAACCTGTGCCTCCTGGGTTCAAACGATTCTCCTGCCTCAGCTACCCGAGTAGCTGGGATTACAGGCACCCGCCACCATGCCCCGCTAATTTTTGTATTTTTAGTAGAGATGGGGTTTCGCCATGTTGGCCAGGCTGGTCACAAACTCCTGATCTCGGGTGATCCGCCCGCCTAGCCTCCCAAAGTGCTGGGATTACAGGCGTGAGCCACCGCGCCTGGCC	TTTTTTCTTTTCTTTTTTTGAGACAGGTTCTCGCTCTGTCACCCAGGCTGAAGTACAGTGTGGTGATCACTGCTCACTACACCCTTGACCTACTGGGCTCAAGGGATCCTCCCGCTTCAGCCTCCCGATTAGGAACTACAAGGACGCGCCACCATTCCCGCTAATTTTTTAGAGAGACAGGTTTCACCATGTCGCTCAGGCTGGTCTCGAACTCCTGGGTTCAAGCGATCCGCCCGCCTCGGCCTCCCAAAGTGCTGGGATTACAGGCTTGAGCCACCACGCCCGGCC	74.434	15	HR
chr19	50051484	50058115	DEL	chr19;50051349;50051545;AluSx;SINE;-;Alu	chr19;50051349;50051545;AluSx;SINE;-;Alu	SAME;Alu	TTTGTTTGTTTTTTACTTTTATTTTTTCAAGACGGGGTCTCGCTCTGTTGCCCAGGCTGGAGCACAGTGGCACGATCTCGGCTCACTGCAACCTCCGCCTTCCGGGTTCAAGCGATTCTCCTGCCTCAGCCTCCCGAGTGGCTGGGATTACAGGCGCCCGCCACCATGCCTGGATAATCTTTTGTATTTTTAGTAG	TTTCTTTTTTTTTTGAGACGGAGTCTCGCTCTGTTGCCCAGGCTGGAGTGCAGTGGCGCAATCTCGGTTCACTGCAAGCTCCACCTCCCGGGTTCATGCCATTCTCCTGCCTCAGCCTCCTGAGTAGCTGGGACTACAGGCGCCCACCACCACGCCTGGCTAATTTTTGTATTTTTAGTAGAGAAGGGGTTTCACCTTGTTAGCCAGGATGGTCTCGATCTCCTGACCTTGTGATCCACCCACCTCGGCCTCCCAAAGTGCTGGGATTACAGGTGTGAGCCACCGCGCCCAGC	88.043	4	HR
chr19	52579008	52580205	DEL	chr19;52578758;52579045;AluYc;SINE;-;Alu	chr19;52578758;52579045;AluYc;SINE;-;Alu	SAME;Alu	TTTCTTTTATTTTTGTTGAAACGGAGTCTTGCTCTGTCGCCCAGGCTGGAGTGCAGTGGTGCGATCTCGGCTCACTGCAAGCTCCACCTCCCGGGTTCACGCCATTCTCCTGCCTCAGCCTCCCGAGTACCTGGGACTACAGGCTCCCGCCACCGCGCCTGGCTAATTTTTTTGTATTTTTATTAGAGACAGGGTTTCACCGTGGTCTCAATCTCCTGACCTCGTGATCCACCCGCCTTAGCCTCCCAATGTGCTGGGATTACAGACGTGAGCCACCGCGCCCCGCC	TTTTTTTAGATGGAGTCTCGCTCTGTAGCCCAGGCTGGAGTGCAGTGGCACGATCTCAGCTCACTGCAAGCTCCACCTCCCGGGGTCACACCATTCTCCTGCCTCAGCCTCCCGAGCAGCTGGGGCTACAGGCGCCTGCCACCACACCCGGCTATTTTTTATTGTATTTTTAGTAGAGATGGGGTTTCTCTGTATTAGCCAGGATGGTCTCAATCTCCTGACCTTGTGATCCATCCACCTCGGCCTCCCAGAGTGCTGGGATTACAGGCGTGAGCCACCGCGCCCAGCC	83.737	15	HR
chr19	53369383	53369881	DEL	chr19;53369245;53369526;AluSq2;SINE;-;Alu	chr19;53369245;53369526;AluSq2;SINE;-;Alu	SAME;Alu	TTCTTTTTTTTTTTGAGCTGGAGTTTTGCTCTTGTTGCCCAGGCTGGAGTGCAATGGCACAATCTTGGCCCACTGCAACCTCCACCTCCCAGGTTCAAGTGATCCTCCTGCCTCAGCCTCTCAGGCACCCACCACCATGCCCAGCTAATTTTTTGTATTTTTAGTAGAGACGGGTTTCACCATGTTGGCCAGGTTGGTCTCAAACTCCTGAACTCAGGTGATCCACCTGCCTTAACCTCCTAAAGTACTGGGATTACAAGCATGATCCATTGTTCCCGGCC	TTTTTTTTTTTTTTTTTTTTTTTTTTTTTGAGACGGAGTCTCGCTGTCACCCAGGCTGGAGTGCAGTGGCGCGATCTGGGCTCACTGCAAGCTCCACCTCCCGGGTTCACGCCATTCTCCTGCCTCAGCCTCCCCAGTAGCTGGGACTACAGGCGCCCGCCACCACGCCCAGCTAATTTTTTGTATTTTTAGTAGAGGTGGGGTTTCACCGTGTTAGCCAGGATGGTCTCGATCTCCTGACCTCGTGATCCGCCCGCCTCGGCCTCCCAAAGTGCTGGGATTACAGGCGTGAGCCACCGCGCCCGGCC	77.517	31	HR
chr19	54052271	54057388	DEL	chr19;54052116;54052425;AluY;SINE;+;Alu	chr19;54052116;54052425;AluY;SINE;+;Alu	SAME;Alu	GGCCGGGCGCAGTGGCTCACGCCTGTAATCCCAGCACTTTGGGAGGCCGAGGCGGGCAGATCACAAGGTCAGGAGATCGAGACCATCCTGGCTAACATGGTGAAACCCCGTCTCTACTAAAAATACAAAAAGTTAGCCGAGCGTGGTGGCGGGCCCCTGTAGTCCCAGCTACTCGGGAGGCTGAGGCAGGAGAATGGCGTGAACCCGGGAGGCGGAGCTTGCAGTGAGCCGAGATCGCGCCACTGCACTCCAGCCTGAGGGACAGAGCCAGACTCCGTCTCAAAAAAAAAATAAAAATAAAAATAAAAA	GGTGACTCACGCCTGTAATCCCAGCACTTTGGGAGGCCAAGGCAGGAGGATCACCTGAGCTCAGGAGTTCAAGACCAGCCTGGGCAACATAGATCCTGTCTCAACAAGTAATTTAAAAATTAGCCAGGCATGGTGGTGCTTGCCTGTACTCCCAGCTACTTGGGAGGCTGATGTGGGAAAATCGCTTGAGCCTGGGAGGTCGAGGCTGCAGTGAATTGTGTTCATGCCACTGCACTCCTGCCTGGGTGACAGAGCGAGATTCTGTCAAAAAAAAAAAAA	76.491	6	HR
chr19	54954014	54954535	DEL	chr19;54953720;54954034;AluY;SINE;+;Alu	chr19;54953720;54954034;AluY;SINE;+;Alu	SAME;Alu	GGCCGGGCGCGGTGGCTCACACCTGTAATCCCAGCACTTTCGGGGGCTGAGGCGGGTGGATCACACGGTCAGGAGATTGAGACCATCCTGGCTAACACGGTGAAACCATCTCTACTAAAAAAAAAAAATACAAAAAATTAGCTGGGCGTGGTGGCGGGCGCCTGTAGTCCCAGCTACTCGGGAGGCTGAGGCAGGAGAACGGCGTGAACCCGGGTGATGGAGCTTGCAGTGAGCGGAGATCGCGCCACTGCACTCCAGCCTGGGTGACAGAGCGAGACTCCGTCTCAAAAAAATAAAAAATAAATAAAAATAAA	GGCCGGGCGCGGTGGTCACGCCTGTAATCCCAGCACTTTGGGAGGCCGAGGCGGGTGGATCATGAGGTCAGGAGATTGAGACCATCCTGGCTAACACGGTGAAATCCCATCTCTACTAAAAAAAAATACAACTAATTAGCTGGGTGCGGTGGCGGGCGCCTGTAGTCCCAGCTACTCGGGAGGCTGAGGCAGGAGAATGGCCTGAACCCAGGAGGCGGAGCTTGCAGTGAGCCGAGATAGTGCCACTGCACTCTGGCCTGGTGAAAGAGCGAGACTCCGTCTCAAAAAAAAAAAAAAAAAAAAAAAA	89.423	6	HR
chr19	54975227	54975558	DEL	chr19;54975101;54975420;AluJo;SINE;-;Alu	chr19;54975101;54975420;AluJo;SINE;-;Alu	SAME;Alu	TTTTGTTTTTTTTTTTTTTTTTTTTTTTTTTTTTTTTTTTTTGAAACAGGGCTTCACTCTGTCACTTAGGCTGGAGTGGTGCAATCATGGTTCACTGCAGCCTTGACCTCCCAAGCTCTGGTGATCCTCCTGCCTCAGCCTCCTGAGTAGCTGGGACCACAGGCACTTGCCACCATGCCTGGCTAATTTTTTTCACTTTTTGTAGAGACAGGGTCTTGCTATGTTGCCCAGGCTGGCCTCGAATTACTAAACTCAATCAGTCCTCCTGCCTCACCCTCCCAAACTGCTGGGGTACAGGTGTGAGCCATGACACCTGGCC	TTATTATTATTTTTTTTTTTTTTGAGATAGAGTCTCTCTCTGTTGCCCAGGCTGGAGTGCAGTGGCGTGATCTCGGCTCACTGCAAGCTCCGCCTCCCGGGTTCATGCCATTCTCCTGCCTCAGCCTCCCGAGTAGCTGGGACTACAGGCGCCCACCACCACGCCTGGCTAATTTTTTTGTGTTTTTAGTAGAGACGGGGTTTCACCGTGTTAGCCAGGATGGTCTCGATCTCCTGACCTTGTGATCCGCCCGCCTCGGCCTCCCAAAGTGCTGGGATTACAGGCGTGAGCCACCGCGCCCGGCC	73.616	17	HR
chr19	58523838	58523932	DEL	chr19;58523663;58523899;AluY;SINE;-;Alu	chr19;58523663;58523899;AluY;SINE;-;Alu	OPP;Alu	TCTTTTTTGTTTGTTTGTTTGTTTTGAGATGGAGTCTCACTCTGTCGCCCAGGCTGGAGTGCAGTGGCGCAATCCTGGCTCACTGCAAGCTCCGCCTCCTGGGTTCACGTCATTCTCCTGCCTCAGCCTCCCGAGTAGCTGGGACTACAGGCGCCCGCCACCAGGCCCCGCTAATTTTTTTGTATTTTCAGTAGAGACGGGGTTTCACCGTGTTAGCCAGGATATGGACTCCATCT	GCTGGGCGTGGTAGCAGGGGCCTGTAGTCCCAGCTACTTGGGAGGCTGAAGCAGAAGAATCCCTTGAACCCAGGAGGTGGAGGTTGCAGTGAGCCAAGATCACGCCACTGCACTCCAGCCTGGGAGACTCTGTCTCAAAAAAAAAAAAAAAAAAAA	80.723	0	NHE
chr2	16131445	16133677	DEL	chr2;16131442;16131745;AluY;SINE;+;Alu	chr2;16131442;16131745;AluY;SINE;+;Alu	SAME;Alu	GGTCGGGCGCGGTGGCTCACGCCTGTAATCCCAGCACTTTGGGAGGCCGAGGCGGGCGGATCACGAGGTCAGGAGATTGAGACCATCCTGGCTAACACGGTGAAACCCTGTCTCCACTAAAAATACAAAAAATTAGCCAGGCGTGGTGGTGGGCGCCTGTAGTCCCAGCTACTCGGGAGGCTGAGGCAGGAGAATGGCGTGAACCCGGGAGACGGGGGTTGCAGTGAGTAGAGATCGCGCCACTCCACTCCAGCCTGGGCGACAGAGCGAGACTCCGCCTCAAAAAAAAAAAAAAAAAAAAAA	GGCCGGGCGCGGTGGCTCACGCCTGTAATCCCAGCACTTTGGGAGGCCGAGACGGGCGGATCACGAGGTCAGGAGATCGAGACCATCCTGGCTAACACGGTGAAACCCCGTCTCTACTAAAAATACAAAAATTAGCCAGGCATGGTGGCGCGCGCCTGTGGTTCCAGCTACACGGGAGGCTGAGGCAGGAGAATGGCGTGAACCTGGGAGGCGGAGCTTGCAGTGAGTCGAGATCGCGCCACTGCACTCCAGCCTGGGCGACAGAGCGAAACTCCGTCTCAAAAAAAAAAAAAAAAAAAAAAAAAAAAA	93.399	48	HR
chr2	35750918	35772076	DEL	chr2;35749012;35751135;L1PA4;LINE;+;L1	chr2;35749012;35751135;L1PA4;LINE;+;L1	SAME;L1	ATATCATACTGAATGGGCAAAAACTGGAAGCATTCCCTTTGAAAACTGGCACAACACAGGGATGCCCTCTCTCACCACTCCTATTCAACATAGTGTTGGAAGTTCTGGCCAGGGAAATCAGGAAGGAGAAGGAAATAAAGGGTATTCAATTAGGAAAAGAGGAAGTCAAATTGTCCCTGTTTGCAGATGACATGATTGTATATCTAGAAAACCCCATCGTCTCAGCCCAAAATCTCCTTAAGCTGATAGGCAACTTCAGCAAAGTCTCAGGATACAAAATCAATGTGCAAAAATCACAAGCATTCTTAGACACCAATAACAAACAGACAGCCAAATCATGAGTGAACTCCCATTCACAATTGCTTCAAAGAGAATAAAATACCTAGGAATCCAACTTAC…	GGGGGTGGAACCAAGATGGCTGAATAGGAACAGCTCCAGTCTACAGCTCCAGCTCCCAGCGTGAGAGATGCAGAAGACGAATGATTTCTGCATTTCCAACTGAGATACCGGGTGCATCTCACTGGGGATTGTCAGACAGTGGGTGCAGGACAGTGGGTGCAGTGCACCGAGCCTGAGCCAAAGCAGGGCAAGGCATTGCCTCACCTGGAAAGCACAAGGGGATGGGGAATTCCCTTTCCTAGCCAAGGAAAGGGGTGACGGACGGCACCTGGAAAATCGGGTCACTCCCATCCTAATATTGTGCTTTTCCAACAGTCTTAGCAAATGGCACACCAGGAGATTATATCCCGTGCCTGGCTCGGAGGGTCCTACACCCACGGAGCCTCGCTCATTGCTAGC…	94.638	40	HR
chr2	36105412	36115806	DEL	chr2;36105341;36106948;L1P1;LINE;-;L1	chr2;36105341;36106948;L1P1;LINE;-;L1	SAME;L1	ACTTCCTTATTTCTGCCTTCATTTCATTATGTACCCAGTAGTCATTCAGGAGCAGGTTGTTCAGTTTCCACGTAGTTGAGCGGTTTTGAGTCAGTTTCTTAATCCCGGGTTCTAGTTTGATGGCATTGTGGTCTGAGAGACAGTTTGTTATAATTTCTGTTCTTTTACATTTGCTGAGGAGAGCTTTACTTCCAACTATGTGGTCAATTTTGGAATAGGTGTGGTGTGGTGCTGAAAAGAATGTATATTATGTTGATTTGGGGTGGAGAGTTCTGTAGATGTCTATTAGGTCCGCTTGGTGCAGAGCTGAGTTCAATTCCTGGATATCCTTGTTAACTTTCTGTCTCGTTGATCTGTCTAATGTTGACAGTGGGGTGTTAAAGTCTCCCATTATTATTG…	TTTTTTTTTTATTATTATACTCTAAGTTTTAGGGAACATGTGCACATTGTGCAGGTTAGTTACATATGTATACATGTGCCATGCTGGTGCGCTGCACCCACTAACGTGTCATCTAGCATTAGGTATATCTCCCAATGCTATCCCTCCCCCCTCCCCCGACCCCACCACAGTCCCCAGAGTGTGATATTCCCCTTCCTGTGTCCATGTGATCTCATTGTTCAATTCCCACCTATGAGTGAGAATATGCGGTGTTTGGTTTTTTGTTCTTGCGATAGTTTACTGAGAATGATGGTTTCCGATTTCATCCATGTCCCTACAAAGGACATGAACTCATCATTTTTTATGGCTGCATAGTATTCCATGGTGTATATGTGCCACATTTTCTTAATCCAGTCTATC…	94.534	12	HR
chr2	48624051	48630813	DEL	chr2;48623360;48624055;L1PA17;LINE;+;L1	chr2;48623360;48624055;L1PA17;LINE;+;L1	OPP;L1	TCAAAATCACAATGAGATACCGTCTCACACTAGTCAGAATGGCTATTATTAAAAAACTGAAAAACAGATGTTGGTGAAGCTGCAGAAAAAAGGGACCACTTATGCACTGTTGGTGGGAATGTAAATTTGTTCAGCCACTGGAAAGCAGTTTGCAGATTTCTCAACTTAGAGCTACAATTCAACTCATCAGTTCTATTACTAGGCATTTACCCGAAAGAAAATAAGTTGTTCTAACAAAAAGACACCCACACTTGTATGTTTATTGCAGTACTACTCACATTAGCAAAGACATGGAATCAACTCAACCCATACATGGTGGATTGGATAAAGAAAATGTGGTACATATATACCATGGAATACTATGCAACCTTAAAAAAGAGAGAAAGAAATGTCCTTTGC…	TCTTGAGTTAATTTTTGTATGTGGTAAAAGGTAGGAGTCTAGTTCATTCTTCTGCATATGGCTACCAGTTGCCCCATCACCATTTATTGACTAGGGAGTCCTTTCCCCGTTGCTTATTTTTGTCGACTTTGTCAAAGATCAGATGGCTGTAGGTGTGTGGCTTTATTTCTGAGTTCTCTATTCTGTTTCATTGTTCTATGTTTATGTTTTTGTACTGTTGCTATGCTGTTTGGTTACTATAGACTTATAGTATGGGTGAAGTTCTGTAATATGATGCCTCCAGTTGTGTTCTTTTTTGCTTATGATTGTTTTGGCTGTTCAGGCTCCTTGTTGGTTCCATATGAATTTTAGAACAGTTTTTTTCTAGTTCTGTGAAAAATGACATTGGTGGTTTGATAG…	47.881	2	NHE
chr2	53330955	53332649	DEL	chr2;53330908;53331228;L1M5;LINE;+;L1	chr2;53330908;53331228;L1M5;LINE;+;L1	SAME;L1	AAATAATACATAGAATACTATCACAGAGGTAAGGCTCAAAATACAACAACAAGAAGATAATTAGACATTCCTGTGTTTTGAAACTTAAAAAATAGGTTAAAGAAGAAATAACAGAAAATAGAAAATATTCAGAAAGGAATACAACAAGAAGCTGCCTAATAGAATTTTTGGATATTTCTAAAGCAGTAATCAGAGAGAAAATGTCTTAAATACATATATTTGTTCAAAAAAAGGATAAAAGTCAATGAACTAAGCATCCATCTTAAAAAGTTACAAAAAATAAAATATACCCAAAGATACTGGAAAATAAAGAGAAATAA	ACAGAACTGAAACAATAAATAGGCAAATCGTGATAGAAGATTATAACACATTAATTTGAGAATAGAACAGGCTGACAAAGTATCAGTAAAAATACAGTTTACTTGAGCAATATTATTAAAATTGAGCTAATGAACAAATGAACAATCCACTCCAAATATTTCAAACATGCATGCTTTTTGTGCACACCTGGAATGTGTTTGGAAATTGACTACACAAGGACCAATAAAGGAGTCTCAAAAATGTTAAAGGATTAAAATCTACAATAACATTTTAAACCACAGTGCACTAATTTGAAAATACAATAACAAGAAGATAATTAGACATTCCTGTGTTTTGAAACTTAAAAAATAGGTTAAAGAAGAAATAACAGAAAATAGAAAATATTCAGAAAGGAATAC…	93.272	177	HR
chr2	77430542	77431894	DEL	chr2;77430439;77430746;AluSp;SINE;+;Alu	chr2;77430439;77430746;AluSp;SINE;+;Alu	SAME;Alu	GGCCCTGTGCAGCGGCTCATGGCTGTAATCCTAGCATTTTGGAAGGCCGAGGCGGGAGGATCACCTGACATCGGGAGTTCGAGACCAGCCTGACCAACACGGAGAAACCCTGTCTCTACTAAAAATACAAAATTAGACGGGCGTGGTGGCACATGCCTGTAATCCCAGCTACTTGGGAGGCTGAGGCAGGAGAATCACTTGAACCCAGGAGGCGGAGGTTGTGGTGAGCTGAGACCACGCCATTGCACTCCAGCCTGGGCAACAAGAGTGAAACTCTGTCTCAAAAAAAAAAAAAGAAAAAAGAAAA	GGCCAGGCACGGTAGCTCATACCTGTAATCCCAGCACTTTGCGAGGCTGAGGAGGGCGGATCATGAGGTCAAGAGATCGAGACCATCCTGGCCAACATGGGGAAACCCTGTCTCTACTAAAAATACAAAAATTAGCCGGGCATGGTGGCATGTGCCTGTAGTCCCAGCTACTTGGGAGGCTGAAGCAGGAGAATCACTTGAACCTGGGAGGCAGAGGTTGCAGTGAGCCTAGATGGTGCCACTGCAGTCCAGCCAGGCAACAGAGTGAGACTCCATCTCAAAAAAAGAAAAAAAGAAAGAAA	81.759	29	HR
chr2	97768844	97769240	DEL	chr2;97768601;97768899;AluSx;SINE;-;Alu	chr2;97768601;97768899;AluSx;SINE;-;Alu	SAME;Alu	TTTTTTTGAGACAGAGTCTCACTCTGTCACCCAGGCTGGAGTGCAGTGGCACGATCTTGGCTCACTGTAACCTCTGCCTCCCAGGCTCAAGCAATTCTCCTGCCTCAGCCTCCTGAGTAGCTGGGATTACAGGTGTGTGCCACCATGCTTGGTTAATTTTTGTATTTTTAACAGAGATGGGGTTTCACGATGTTGGTGAGGCTGGTCTCGAAGTCCTGACCTCCGGTGATCTGCCGTCCTTGGCCTCCCAAAGTGCTGGGATTACAGTGGGATTACAGGTGTGAGCCACCGTGCCCAG	TTTATTTATTTATTTACTGACAGGGTCTCAGTCTGTTGCTCAGGCTAGAGTGCAGTGGTGCAATCACGGCTCTCTGCAGTCTCTAACTCCTGGGCTCAACTCCTGAGTCTCTAACTCCTGGGCTCTATGCAGTCTCTAACTCCTGCCTCAGCCTCCCTAGTAGTTGGGACTACAGGTGTGTGCCATCACACCTGGCTAATTTAAAAGAAAAACTTTTTGTAAGATAAGGTCTTGCTATATTTTCCAGGCTGATCTTGAACTCCTGGGCTCAAGCAATCCTCCTGCCTTGACCTCCCAAAGTGCTGGGATTATAGATGTGAGCTACCACACCTGGC	61.947	21	HR
chr2	106263108	106269459	DEL	chr2;106262977;106263306;AluSz;SINE;-;Alu	chr2;106262977;106263306;AluSz;SINE;-;Alu	OPP;Alu	TTCTTTTTTTTTTTTTTTTTTTTTTTTTTTGAGACAGAGTCTCATTCTGTCTCCCAGGCTAGAGTGCAGTGGTGCAGTCTTGGCTCACTGCAACCTCTGCCTCCCAGGTTCAAGCGATTCTCCCACCTCAGCCTCCCAAGTAGCTGGAATTACAGGCACGTGCCACCACGTCCAGCTAATTTTTGTATTTCTTTCCTTTTTTTTTTTTTAGTAGAGATGGGGTTTCACTATGTTGGCCAGGCTGGTCTCGAACCCCTAACCTCAAATGATTCACCTGTCTCAGCCTCCCAAAGTGCTGGGATTACAGGCATGAACCACTGCGCCAAGCC	GGTCGGGTGCGGTGGCTCACGCCTATAATCCCAGCATTTTGAGAGGCTGAGGCGGGCAGGTCACGAGGTCAGGAGTTTGAGACCAGCCTGGCCAACAAGGTAAAACCCCGTTTCTACTGAAAAACAAAAATTAGCAGGGCGGTAGTGGTGCGGACCTGTAACCCCAGCTACTGGGGAGGCTGAGGCAGGAGAATCGCTTGAGCTTGGGAGGCGGAGGTTGCAGTGAGTCGAGATCGCACCAGTGCACTCCAGCCTGGGCGAGAGAGTGAGACTGTCTTGGAAAAAAAAAAA	75.641	2	NHE
chr2	121040229	121040823	DEL	chr2;121040035;121040318;AluSz;SINE;-;Alu	chr2;121040035;121040318;AluSz;SINE;-;Alu	OPP;Alu	TTTTAAGACAGGGTCTCACTCTGTCGTCCAGATGGGAGTGCAGTGGTGTAATCTCAGCTCACTGCAACCTCACCTCCCAGGCTCAAGTGGTTCTCCTGCCTCAACCTCCTGAGTAGCTGAGATTACAGGGGTGTGCCACTACTGCCTGGCTAATTTTTGTATTTTTAGTACAGACAGGGTTTCACCATGTTGGCCAGGCTGGTCTCGAACTCCTAACCTCAAATGATCCACCCACCTCAGCCTCCCAAAGTGTGGGATCACAGAAGTGAGCCACCGTGCCTGG	GCTGGGCGCAGTAGCTCATGCCTGTAATCTCAGCACTTTGGGAGGCCGAGGCGGGTGGATCACCTGAGGTCAGGGGTTTGAGACCAGCCTGGCCAACATGGCAAAACCCCATCTCTACTAACAACACAAAAATTAGCCAGGCGTGGTGGCAGGCACCTGTAATCCCAGCTACTTGGGAGGCTGAGGCAGGAAAATTGCTTGAACCTGGAAGGTGGAGGTTGCAGTGAGCTGAGATCGCGCCACTGCACTCCAGCCTAAGTGACAGAGTGAGACTCTGTCTCAAAAAAAAAAAAAAAAAAAAAA	81.915	4	NHE
chr2	130197356	130199830	DEL	chr2;130197208;130197522;AluJr;SINE;+;Alu	chr2;130197208;130197522;AluJr;SINE;+;Alu	SAME;Alu	GCTGGGTGTGGTGGCTCATTCCTGTAATCCCAGCACTTTGGAAGGCTGAGGTGAGAGGATCACTTGGGACCAGTTTGAGACCAGCCTGGGTAACATAGTGAGTCCCTGTCCCTATGAAAAATTTACAAATTAGCCAGGTGTGGTGGCACACACCTGTAGTACCAGCTACTCGGAAGGCTGAGGCGGGAGGACTGCTGGAAGCCAGGGGTTCAAGGCTGCAGGGAGCCGTGATCTTGCAACTGTGTTCCAGCCTGGGCAACAGAGCATTTATTGAGTGCTGTCTCAAAAAAAAAAAAAAAAGAAAAGAAAAGAAA	GGCCAGGCGTGGTGGCTCACACCTGTAATCCCAACACTTTGGGAGGCCAAGGTAGGAGGATCACTTGAGGTCAGGAGTTCGAGACCAGCCTGGCCAACATGATGAAACCCTGTTTCTACTAAAAATACAAAAATTAGCCAGGTATGGTGGTGAGCACCTATAGTCCCAGCTACTTGGGAGGCTGAGGTAGGATAATCACTTGAACCCAGGAGGCAGAGTTTGCAGTGAGCCAAGATCATGCCATTGCACTCCAGCCTGGGCAACAGAGTAAAACTCCATCTCAAAAAAAAAAAGAA	73.443	10	HR
chr2	159233939	159234244	DEL	chr2;159233717;159234005;AluSc;SINE;+;Alu	chr2;159233717;159234005;AluSc;SINE;+;Alu	SAME;Alu	GGCTGGGCGTGGTGGCTCATGCCTGTAATCCCAGCACTTTGGGAGGCCAAGGCGGGCGGATCACGAGGTCAGGAGATAGAGATCATCCTGGCCAACATGGTGAAACCCCGTCTCTACTAAAAATACAAAAATTAGCTGGGCGTGGTGGTGTACGCTTGTAGTCCCAGCTACTCAGGAGGCTGAGGCAGGAGAATCACTTGAACCCAGGAGGCAGAGGTTGCAGTGAGCCGAGATTGCACCACTGCACTCCAGCGCAAGTCTCAAAAAAAAAAAAAGAAAGAAAGAAAA	GGCCAGGCGTAGTGGCTCACGCCTGTAATCCCAGCACTTTGGGAGGCCAAGGTGGGCGGATCACAAGGTCAGGAGATGGAGACCCTCCTGGCTAACACATGGTGAAACCCCGTCTCTACTAAAAATACAAAAAATTAGCTGGGTGTGGTGGCGTGCACCTGTAGTCCCAGCTACTCAGGAGGCTGGGGCAGGAGAATGGCGTGAACCCAGATCGCTCCACTACACTCCAGCCTGGGTGACAGAGCGAGACTCCGTCTCAAAAAAAAAAAAAAAAAAAA	75.658	4	HR
chr2	172139520	172142752	DEL	chr2;172139341;172139633;AluJb;SINE;-;Alu	chr2;172139341;172139633;AluJb;SINE;-;Alu	SAME;Alu	TTTTACTTATTTGAGACAGAGTTTTGCTCCGTTGCCCAGGCTGGAGTGCAGTGGCATGATCACACCTCACTGCAGCCTCGACCTCCCTGGCTCAAACAATCCTCCTACCTCAGCCTTCCAAGTAGCTGGAACTACAGGCATGCACCACCATGCCTAGCTAATTAAAAAAATTTTTTTTTGTAGAGATGGGGTTTGGCCACGTTTCCCAGGCTGGTCTGGAACTCCTGGGCTCAAGTGATTCTCCTACTTCAGTGTCCCAAAGTGTTGGGATTACCGCTATGAGCCACCACGC	TTTTTTCTTTTGGATACGTCGTCTCGCTCTGTCACCCAGGCTGGATTGCAATGGTGCGATCTCGGCTCACTGCAACCTCCACCTCCTGGGTTCAAGCAATTCCCCTGCCTCAGCCTCCTGAGTAGCTGGGATTACAGGCACATGCCACCATGCCTGGCTAATTTTTGTATTTTTAGTAGAGATGGGGTTTCACCATGTTGGCCAGGCTGGTCTTGAACTGACCTCAGGAGTTCACCCACCTCGGCCTCCCAAAGTACTGGGATTACAGGCGTGAGTCACTGCGCCCAGCC	73.129	15	HR
chr2	179200620	179216831	DEL	chr2;179195944;179201918;L1PA3;LINE;+;L1	chr2;179195944;179201918;L1PA3;LINE;+;L1	SAME;L1	GGGAGGAGCCAAGATGGCCGAATAGGAACAGCTCCGGTCTACAGCCCCCAGCATGAACGACACAGAATACGGGTGATTTCTGCATTTCCATCTGAGGTACCGGGTTCATCTCACCAGGGAAGGCCAGACAGTGGGCGCAGGTCAGTGGGTGCACGCACCATGTGCAAAACGAAGCAGGGCGAGGCATTGCCTCACGCAGGAAGCGCAAGGGGTCAGGGAGTTCCCTTTCCTAGTCAAAGAACGGGGTGACAGATGGCACCTGGAAAATTGGGTCACTCCCACTCGAATCCTGCGCTTTTCCGACGGGCTTAAAAAACGGCGCACCAGGAGATTACATCCCGCACCTGGCTCGGAGGGTCCTACACCCACGGAGTCTCGCTGACTGCTAGCACAGCAGTC…	TCCGTTCCAAGATGGCTGAATAGGAACAGCTACAGTCTGCAGCCCCCAGTGTGATTGATGCAGAAGACATGTGATTTCTGCATTTCCAACTGAGGTACCTGGTTCATCTCACTGGGACTGGCTGGACAGTCAGTGTAGCACATGGAGGGCAAGCCGAAGCAGGGCGGGGAGTTGCTTCACCTAGGAAGCGCAAGGGGCCGGGGGATTTTCCTTTCCTAGCCAAGGGAAGCCATGACAGACTGTACCTGGAAAAACAAGACACTCCCACCCAAATACTTCACTTTTCCCAAGGTCTTAGCAACTGGCAGACAAGGAAATTCTCTCCTATGCCTGGTTCAGCAGGTCCCATGCCCACGGAGCTTGCTCACTGCTAGCGCAGCAATCTGAGATCAAACTGTG…	84.136	9	HR
chr2	193824777	193834041	DEL	chr2;193824747;193824991;HAL1;LINE;+;L1	chr2;193824747;193824991;HAL1;LINE;+;L1	OPP;L1	CTCATAGTTTCCAATGAGATGATTAATGATGAACTCTGACAAATAAGCAGAAAGCAAAGAATCATCAGACACTTGTGCAAAGTGTCTGTCAGGAAAGATATAGAGATACTGTCATGTGTAGGAAAGACACATTTTTGTGGGAAGAAGAAAAAATTCAAAACTATCATTAATATTATTTGAAAGAAAAATGCTACAGATGGAACAAAACTGAGTATTATAAAGGTGAATTATTCAAAGAACAAAA	TTTATTTTTTTTTAAATTATACTTTAAGTTCTAGGGTACATGAGCACAATGTGCAGTTTGGTACATATGTATACATCTGCCACGTTGGTGTGCTGCACCCATTAACTCGTCATTTACAGTAGGTATATCTCCTAATGTCATGCCTCCCCCCTCCCCCAACCCCATGACAGGCCCCAGTGTGTGACATTCCCCATCATGTGTCCAAGTGTTCTCATTGTTCAATTCCCACCTATGAGTGAGAACATGTGATGTTTGGTTTTCTGTCCTTACGATAGTTTGCTGAGAATGATGGTTTCCAGCTTCATCCATGTCCCTACAAAGGACATGAACTCATACTTTTTTATGGCTGCATAGTATTCCATGGTGTATATGTGCCACATTTTCTTAATCGAGTTTATC…	43.734	1	NHE
chr2	219188431	219191511	DEL	chr2;219188173;219188446;AluSz;SINE;+;Alu	chr2;219188173;219188446;AluSz;SINE;+;Alu	SAME;Alu	GTAATCCCAGCACTTTGAGAGGCCGAGGATGGCTCATTTGAGGTCAGGAGTTCAAGACCAGCCTGGCCAACCTAGTGAAACCCCGTCTCTACTAAAAATACAAAAATTAGCCGGGTGTGGTGGCGCATGCCTGTAGTCCCAGCTACTCAGGAGGCTGAGGTGGGAGAACCGCTTGAACCCGGGAGGCAGAGGTTGCAGTGAGCCGAGATCATGCCACAGCACTCCAGCCTGGGCGGCAGAGCAAGACTCCATCTCAAAAAAAAAAAAAAAAAA	GGCCGGGTGTGGTGGCTCACGCCTGTAATCCCAGCACTTTGGGAGGCTGAGGTGGGCAGATCACGAGGTCAGGAGTTCGAGACCATCCTGGCCAACCTGGTGACACCCTGTCTCTACTAAAATACAAAAATAAGCTGGGTGTGGTGGCATGTGCCTGTAATCCCAGCTACTCAGGAGGCTGAGACACAAGAATCGCTTGAACCTAGGAGGCGGAGGTTGCAGTGAGCCGAGATCGTGCCACTGCACTCCAGCCTGGGCGACACAGCAAGACTCCGTCTCAAAAAAAAAAAAAAA	86.813	15	HR
chr2	227404174	227405319	DEL	chr2;227404111;227404414;AluY;SINE;+;Alu	chr2;227404111;227404414;AluY;SINE;+;Alu	SAME;Alu	GCCGGGCGCAGTGGCTCATGCCTATAATCCTAGCACTTTGGGAGGCCAAGGCGGGCGGATCACGAGGTCAGGAGATCAAGACCATCCTGGCTAACACAGTGAAACCCCGTCTCTACTAAAAATACAAAAAATTAGCCGGGCGTGGTGGTGGGAGCCTGTAGTCCCAGCTACTCGGGCGGGTGAGGCAGGAGAACGGTGTGAACCAGGGAGGCGGAGCCTGCAGTGAGCCGAGATTGCGCCACCACACTCCAGCCTGGGCGGCAGAGCCAGACTCCGTCTCAGAAAAAAAAAAAAAAAAAAAAA	GGCTGGGCATGGTGGCTCATGCCTGAAATCCCAGCACTTTGGGAGGCCAAGGCGGGCGGATCATGAGGTCAGGAGATCAAGACCATCCTGGCCAACATGGTGAAACCCCGTCTCTACAAACAATACAAAAATTAGCCGAGTGTGGTGGCGCACGCCTGTAGTCCCAGCTACTAGGGAGGCTGAGGCAGGAGAATTGCTTGAACCCTGGAGGCAGAGGCTGCAGTGAGCCGAGATTGCGCCACTGGCCTCCAGCCTGGGTGACAGAGCAAGACTCCATTTCAAAACAAACAAACAAA	85.135	28	HR
chr20	453339	454108	DEL	chr20;453190;453486;AluSp;SINE;+;Alu	chr20;453190;453486;AluSp;SINE;+;Alu	SAME;Alu	GGCTGGGCGCAGTGGCTCACGCCTGTAATCCTCGCACTTTGGGAGGCCGAAGTGGGCAGATCATCTGAGGTCAGGAGTTCGAGACCAGCCTGACCAACATGGAGAAACCCCGTCTCTACTAAAAATACAAAAAATTAGCCGGGCGTGGCGGCGCATGCCTGTAATCCCAGCTACTCGGGAGGCTGAGGCAGGAGAATTGCTTGAACCTGGGAGGCAGAGGTTGCAGTGAGCCGAGATCATGCTATATGCCACTGCACTCTAGCCTGGGCGACAAGAGCGAAACTCCGTCTCAAAAA	GGCCAGGTGCGGTGGCTCACGCCTGCAATTCCAGCAGTTTGGGAGGCCGAGGTGGGCAGATCATGAGGTCAGGAGATCGAGACCATCTTGGCTAACACGGTGAAACCCTGTCTTTACTAAAAAAATACAAAAAAATTAGCCAGGCGTGGTGGCGGGCGCCTGTAGTCCCAGCTACTCGAGAGGCTGAGGCAGGAGAATGAGGTGAACCTGGGAGGCGGAGCTTGCAGTGAGCTGAGATCACACCACTGCACTCTAGCCTGGGTGACAAGTTCTGTCTCAAAAAAAAAAAAAAAA	80.936	4	HR
chr20	3914036	3914857	DEL	chr20;3913790;3914088;AluY;SINE;-;Alu	chr20;3913790;3914088;AluY;SINE;-;Alu	SAME;Alu	TTTTTTTTTTTTTTTTGAGACGGAGTCTTGGTCTGTCGCCCAGGCTGGAGTGCAGTGGCGTGATCTCGGCTCACTGCAAGCTCTAGCTCCTGGGTTCATGCCATTCTTCTGCTTCAGCCTTCCAAGTAGCTGGGACTACAGGTGCCTGCCACCACGCCCGGCTATTTTTTTTGTATTTTTAGCAGAGATGGGGTTTCACTATGTTGGCCAGGATGGTCTCGATCTGCTGACCTCATGATCCGCCCGCCTTGGCCTCCCAAAGTGCTGGGATTACAGGCGTGAGCCACTGCGCCTGGCC	TTTTTTTTGTGTGTGTGGCAGGGTCTCTCTCTGTTGCCCAGGCTGGAGTGCAGTGACACCATCTTATCTCACTGAAACCTCTACCTCCTGGGTTTTAGTGATTCTTCTGCTTCACCTCGCAAGTAGCTGGGATTACAGGCACACCTGTAAATTATGCCAACATGCCTGGCTAATTTCTGTAATTTTAGTAGAGATGGGGTTTGGCCATGTTGGCCAGGCTGGTCTCGAGCTCCTGACCTCAAGTGATCCACCCACCTTGGCCTCCCAAAGTGCTGGGATTACAGGTGTGAGCCACTGTGCCCAGCC	78.317	31	HR
chr20	4826754	4827500	DEL	chr20;4826627;4826931;AluY;SINE;+;Alu	chr20;4826627;4826931;AluY;SINE;+;Alu	SAME;Alu	GGCCGGGCGTGGTGGCTCACGCCTGTAATCCCAGCACTTTGGTAGGCCGAGGTTGGTGGATCACAAGGTCAGGAGATAGAGACCATCCTGGCTAACACGGTGAAACCCCGTCTCTACTAAAAATACAAAAAATTAGCCGGGCGTGGTGGTGGGCACCTGTAGTCCCAGCTACTCGGGAGTCTGAGGCAGGAGAATGGCGTGAACCCAGGAAGCGGAGCTGGCAGTGAGCCGAGATCGCGCCACTGCACTCTAGCCTGGGTGACAGAGCGAGACTCCGTCTCAAAAAAAAAAAAAAAAAAAAAAA	GGCCAGGTGCGGTGGCTCACGTCTGTAATCCCAGCACTTTGGAAGGCCGAGGCAGGAGAATCACCTGAGGTCAGGAGTTCGAGACCAGCCTGGCCAACATGGTGAAACCCCATTTCTAATACAATTACAAAAATTAGCCGGGCGTGGTGGTGGGCGCCTGTAATCCCAGCTACTCAGGAGGCTGAGGCAGGAGAATTGCTTGAACCTGCGAGGCGGAGGTTGCAGTGAGCAGAGATGGCGCTGTTGCACTCTAGCCTGGGCAACAGGAGCAAAACTGTCAA	82.168	27	HR
chr20	5648398	5649740	DEL	chr20;5648353;5648655;AluSz6;SINE;+;Alu	chr20;5648353;5648655;AluSz6;SINE;+;Alu	SAME;Alu	GGCTGGATGCAGTGGCTCATGTCTGTAATCCCAGCACTTTGGGAGGCCGAGGTGGGCAGATGACTTGAGGCCAGGAGTTTGAGGCCAGCCTGGCCAACATGGTGAAAGCCCATCTCAACCAAAAATATAAAAAGTAGCCGGGTGTGGTGGCGTGCGCCTGTAATTCCAGGTACTCGGGAGGCTGAGGCACGATAACTGCTTGAACCCAGGAGGCAGAAGTTGCAGCGAGCTGAGATGGCACCTCTGCACTCCAACCTGGGCAACAAAGTAAGTTCTTGTCTAAAAACAAAAACAAACAAAAA	GGCCGTGGTGGCTCACGCGTGGGCCTGTAATCCCAGCACTTTGGGACGCCGAGGCAGGTGGATCACGAGGTCAGGAGTTCAGACCAGCCTGACCAACATGGTAAAAACCCATCTCTACTAAAAATACAAAAATTAGCCTGACATGGTGGCTTGTGCCTATAATCCCAGCTACTTGGGAGGCTGAGACAGGAGAATCGCTTGAATCTGGGAGGCGGAGGTTGCAGTGAGCTGAGATCACGCCACTGCACTCCAGCCTGGGTGACAGAGCGAGACTCTGTCTCAAAAAGAAAAGAAAAGAAAAGGAACAACAA	77.852	7	HR
chr20	21305452	21308134	DEL	chr20;21305259;21305553;AluSx;SINE;-;Alu	chr20;21305259;21305553;AluSx;SINE;-;Alu	SAME;Alu	TTTGTTTATTTATTTAGAGACGGAGTCTCGCTATGTCTCTTAGGCTGGAGTACGGTGGCATGATCTCGGCTCACTACAACCTCTGGCCTCCTGGGTTCAAGCCATTCTTCTGCCACAGCGTCCAGAGCAGCTAGGACTACAGGTGTGCGCCGCCACGCCCAGCTGATTTTTTTTTAGTAGAGACGGAGTTTTGCCATGTTGGTCAGGCTGGTCTCGAACTCCTGACCTCAGGTGATCCGCCTGCCTCAGCCTCCACAGTGCTGAGACTACAGGCATGAGCCACCATACGTGGCC	TTTATTTCTTTTTTGTTTTTATTTTTTTTTGAGATGGAGTCTCGCTCTGTCGCCCAGGCTGGAGTGCAGTGGTGCGATCTCGGCTCACTGCAACCTCCACCTTCTGGGTTCAAGCAATTCTCCTGCCTCAGCCTCCCAAGCAGCTGGGATTACAGGCACATGCCACCACACCCGGCTAATTTTTGTATTTTTAGTAGAGATGGAGTTTCACCATGTTGGCCAGGCTGGTCTTGAACTCCTGACCTCAAGTATCTGCCTGCCTCG	80.709	9	HR
chr20	32739555	32740227	DEL	chr20;32739364;32739673;AluY;SINE;+;Alu	chr20;32739364;32739673;AluY;SINE;+;Alu	SAME;Alu	GCTGGGCGCGGTGTCTCACGCCTGTAATCCCAGCACTTTGGGAGGCTGAGGCGGGCGGATCACGAGGTCAGGAGATAAAGACCATCCTCACTAAAGCGGTGAAACCCCATCTCTACTAAAAATACAAAAAATTAGCAGGGAGTAGTGGCGGGTGCCTGTACTCCCAGCTACTCGGAAGGCTGAGGCAGGAGAATGGCGTGAACCCGGGAGGTGGAGCTTGCAGTGAGTCGAGATTGCACCACTGTACTCCAGCCTCGGTGACAGAGCAAGGCTCTGTATCAAAAAAAAAAAAAAAAAAAATACATAAAA	GGCCGGATGCGGTGGCTCACACCTGTAATCCCAAAACTTTGGGAGGCCGAGGTGGGCAGATCATGAAGTCAGGAGATCGAGACCATCCTGGCTAACACGGTGAAACCCCATCTCTATTAAAAATATAAAAAATCAGCCGGGCATGGTCGCAGGCAGCTGTAGTCCCAGCTACTTGGGAGGCTGAGGCAGGAAAATGGCGTGAACCCGGGAGGCGGAGCTTGCAGTGAGCCGAGATCACGCCACTGCACTCCAGCCTGGGCAACAGGGCCAGACACTGTCTCAAAAAAAAAAAGAAAA	83.446	20	HR
chr20	34654026	34656451	DEL	chr20;34653859;34654156;AluY;SINE;-;Alu	chr20;34653859;34654156;AluY;SINE;-;Alu	SAME;Alu	TTTCTTTTTTTTTTTTGAGACGGAGTCTCGCTCTGTCACCCAGGCTGGAGTGCAGTGGCACCATCTCGGCTCACTGCAAGCTCCGCCTCCCGTGTTCACGCCATTCTCCTGCCTCAGCCTCCTGAGTAGCTGGGACTACAGCCACCTGCCACCATGCCTTGCTAATTTTTTGTATTTTTAGTAGAGACGGGGTTTCGCCATATTGGCCAGGCTGGTCTCGAACTCCCGACCTTGTGATCCGCCCGCCTAGGCTTCCCAAAGTGCTGGGATTACAGGCGTGAGCCACCGTGCCCGGCC	TTTTTTTTTTTTTTTTTTTTGAGACGGAGTCTCGCTCTGTCACCCAGGCTGGAGTGCAGTGGTGCGATCTCGGCTCACTGCAAGCTCCACCTCCCGGGTTCGCGCCATTCTCCTGCCTCAGCCTCCCGAGTAGCTGGGACTACAGGCGCCCACTACCGCGCCCAGCTAATCTTTTGTATTTTCAGTAGAGACGGGGTTTCACCGTGTTAGCCAGGATGGTTTCGATTTCCTGACCTCGTGATCCGCCCACTTCGGCCTCCCAAAGTGCTGGGATTACAGGTATGAGCCACTGCACCCGGCC	87.205	11	HR
chr20	35128254	35129001	DEL	chr20;35128103;35128409;AluY;SINE;+;Alu	chr20;35128103;35128409;AluY;SINE;+;Alu	SAME;Alu	GGCTGGGCGTGGTGGCTCACACCTGTAATCCCAGCACTTTGGGAGGGCGAGGTGGGCGGATCACGAGGTCAGTGTTAGACCATCCTGCCTAACACGGTGAAACCCCATCTCTACTAAAAATACAAAAAAATTAGCTGGGTGTGGTGGCGGGCGCCTGTAATCCCAGCTACTCGGGAGGCTGAGGCAGGAGAATGGCGTGAATCCGGGAGGTGGAGTTTGTAGTGAGCGGAGATCACACCACTGCACTCCAGCCTGGGCAACAGAGCAAGACTCTGTCTCCAAAAAAAATAAAAACAAAAACAAAAA	GGCCAGGCATGGTGGCTCACGCCTCTAATCCCAGCACTTTGGGAGGCCAAGGTGGGTGGAGATCACCTGAGATCAGGAGTTTGAGACCAGCCTGGCCAACATGGTGAAAACCCATCCATCTCTACTAAAAATACAAAAATTA	79.167	5	HR
chr20	41277677	41278858	DEL	chr20;41277589;41277890;AluY;SINE;-;Alu	chr20;41277589;41277890;AluY;SINE;-;Alu	SAME;Alu	TTTTTTTTTTCTTTTTTTTTGAGACAGAGTCTCGCTCTGTCGCCCAGGTTGGAGTGCAGTGGTGTGATCTCCGCTCACTGCAAGCTCCGCCTCCCGGGTTCATGCCATTCTCCTGCCTCAGCCTCCTGAGTAGCTGGGACTACAGGCGCCCGCTACCATGCCTGGCTAATTTTTTGTATTTTTAGTAGAGACGGGGTTTCACCATGTTAGCCAGGATGGTCTCGATCTCCTGACCTCGTGATCTGCCCGCCTCGGCCTCCCAAAGTGCTGAGATTACAGGCGTGAGCCACCACGCCCGGCC	TTTTTTTTTGTTTTTGTTTTGAGACGGAGTCTCCCTCTGTCACCCAGGCTGGAGTGCAGTGGCATGATCTGGGCTCACTGCAAGCTCTGCCTCCCGGGTTCATGCCATTCTCCTGCCTCAGCCTCCTGAGTAGCTGGGACTACAGGTGCCCGCCACCACGCCCGGCTAATTTTTTTGTATTTCTAGTAGAGACAGACAGGGTTTCACCGTGCTAGCCAGGATGGCCTCAATCTCCTGACCTCGTGATTTGCCCACCTCGGCCTCTCAAAGTTCTGGGATTCCAGACGTGAGCCACTGCACCCAG	87.829	58	HR
chr20	43643224	43645948	DEL	chr20;43643204;43643503;AluSx;SINE;+;Alu	chr20;43643204;43643503;AluSx;SINE;+;Alu	SAME;Alu	GCTGGGTGTGGTGGCTCACACCTGTAATCCCAGCACTTTGGGAGGCCGAGGCAGGTGGTTCAGCTGAGGTCAGGAGTTTGAGACCAGCCTGGCGAACATGGTGAAACTCCATCTCTACTAAAAATATAAAAATTAACCAGGTGTGGTGGTGCACGCCTGTAATCCCAGCTACTAGGGAGGCCGAGGCAGGGGAATCTCTTGAACCCAGGAGGCGGAGGTTGCAGTGAGCCAAGATGGCACCACTGTACTCCAGCCTGGGTAAGAGAGTGAGACTCTGTCTCAAAAAAAAAACAAAAAAA	GGCCGGGCGCGGTGGCTCACGCCTGTAATCCCAGCACTTTGGGAGGCCGAGGCAGGAGGATCATGAGGTCAGGAGATCGAGACCATCCTGGCTAACATGTGAAACCCCGTCTCCACTACAAATACAAAAAAAAATTAGCCGCGCGTGGTGGCGGGCACCTGTAGTCCCAGCTACTCGGGAGGCTGGGGCAGGAGAATGGCATGAACCTGGGAGGCAGAGCTTGCAGTGAGCCGAGATCACGCCACTGCACTCCAGCCTGGGTGACAGAGCGAGACTCGTCTCAAAAAAAAAAAAAAAA	82.724	35	HR
chr20	44667838	44669250	DEL	chr20;44667587;44667870;AluSx;SINE;+;Alu	chr20;44667587;44667870;AluSx;SINE;+;Alu	SAME;Alu	GGCCGGGTGCAGTGACTCACGCCTGTAATTCCAGCACTTTGGGAGTCTGAGGCGGGTGGATCACCTGAGGTCAGGAGTTCGAGACCAGCCTGGCCAACATGGTGAAACCCCATCCATACTAAACATAAAAAAATTAGCTGGGCGTGGTGGCACATGCCTGTAATCCTGGCTACTTGGGAGGCTGAGGCAGGGGAATTGCTTGAATCTGGGAGGTGGACGTTGCAGTGAGCCAAGACTGCACCACTGCACTCCAGCCTGGGTGACAGAGAGAGACTCTGTCTCA	GGCTGGGCGGTGGCTCACACCTGTAATCCTAGCACTCTGGGAGGCTGAGGTGGGCAGATCACCTGAGGTTAGGAGTTTGAGACCAGACTGGCCAACATGGTGAAACCCTGTCTCTACTAAAAATACAAAAAATTAGCCAGGCGTGGTGGTGTGTGCCTGTAGTCCCAGCTACTTGGGAGGCTGAGGCAGAAGAATCACTTGAACCTGGGAGGTGGAGGTTGCAGTGAGCTGAGATCGCGCCACTGCACTGCAGCCTGGGTGACAGAGTGAGACTCTAAAAAAAAAAAAAAAA	84.173	17	HR
chr20	44677209	44680191	DEL	chr20;44677006;44677318;AluSx1;SINE;+;Alu	chr20;44677006;44677318;AluSx1;SINE;+;Alu	OPP;Alu	GGCTGGGCACAGTGGCTCATGCCTGTAATCCCAGCACTTTGGGAGGCTGAGGTGGGCGGATCACCTGAGGTCAGGAGTTCAAAGCCAGCCTGGCCAACATGGAGAAACCCCATCTCTATTAAAAGTACAACAATTAGTTGGGCATGATGGTGGGCACCTGTAATCCCAGCTACTTGAGAGGCTGAGGCAGGAGAATTGCTTGAGCCCGGGAGGCAGAGTTTGCAGTGAGCTGAGATCGTGTCACTGCACTCCAGCTTGGGTGACAGTGTGACACTCTGTCTCAAAAAATAAAATAAAATAATAAAATAATAA	TTTTTTTTTTTCTTTTGAGACAGGGTCTCCTTCTCTTGCCCAGGCTGGAGTGCAACAGTGCAATCACAGCTCACTGCAGCCTCGAACTCCAGGGCTCACATGACCCTCCCTGCTCAGCCTCCCAAGTAGCTGGGACCACAGTGCACCGCCATGCCCAGCAAATTTTTAAAAAATTGTTTGTAGAGATGGGTTCTCCCTATGTTGCCCAGGCTAGTCTAGAACTCCTGGGCTCAAGTGATCCTCCCACCCTGGCCTCCCAAAGTGCTGGGATTACAGGCATGAGCCAGTGCGTCCAGGCC	73.651	0	NHE
chr20	50768438	50771237	DEL	chr20;50768381;50768676;AluSp;SINE;+;Alu	chr20;50768381;50768676;AluSp;SINE;+;Alu	SAME;Alu	GGCCGGGCACGGTGGCTCACGCCTGTAATCCCAGCACTTTGGGAGGCCGAGGCGGGTGGATCACCTGAGGTCAGGAGTTTGAGACCAGCCTGACCAACATGGAGAAACCCCGTCTCTTCTAAAAATACAAAATTAGCCGGGCATGGTGGCGCATGCCTGTAATCCCAGCTACTTGGGAGGCTGAGGCAAGAGAATGGCTTGAACCCGGGAGGCGGAGTTTGCTGTGAGCCGAGATCTCGCCATTGCACTCCAGCCTGAGCAACAAGAGCGAAACTCCGTCTTAAAAAAAAAAAAA	GGCCGGGTGTGGTGGCTTACACCTGTAATCCTAGCACTTTAGGAGGCCAAGGTGGGCGGATCACCTGAGGTCAGGAGTTTGAGACCAGCCTGACCAACATGGAGAAACCCTGTCTCTACTAAAAATACAAAATTAGCCAGGCATGGTGGCTCATGCCTGTAATCCCAGCTACTCAGGAGGCTAAGGCAAGAGAATCGCTTGAACCTGTGAGGTGGAGGTTGCAGTGAGCCAAGATTGTGCCATTGCACTCCAGCCTGGGCAACAAGAGCAAAACTCTGTCTCAAAAAAAAAAAAAA	89.492	53	HR
chr20	52038162	52038995	DEL	chr20;52037884;52038181;AluSz6;SINE;+;Alu	chr20;52037884;52038181;AluSz6;SINE;+;Alu	SAME;Alu	GCTGAGCATAGTGGCTCACACCTGTAATCCCAGCACTTTGGGAGGCTGAGGGGGTCCGGATCGCTTGAGGCCAGGAGTTCAACACCAGCCTGGCTAACATGGTGAAACCCCGTCTCTACTAAACATACAAAAATTAGCTAGGTGTGGTCATTTTCACCTGTAATCCCAGCTACCTGGGAGGCTGATGCACGAGAATCACTTGCACCCAGGAGGCAGAGGCTGCGGTGAGCTGAGATTGCGCCACTGCACTCCAGCCTGGGTGACAGAGCGAGACTCTGTCTCAAAAAAAAAAAAAAA	GGCCAGGTGCCATGGCTCACGCCTGTAATCCCAGCACTTTGGAAGACTGAGGCGGGCGGATCATTTGGGGTTGGGAGTTCAAGACCAGCCTGGCTAACATGGTGAAACTCCGTCTCTACTAAAAAAACAAAAAAAAAAACAAAAAAAACTTTATCTGGGCGTGGTGGCACACGCCTGTAATCTCAGCTACTGGAGAGGCTGAGGCAGAAGAATCGCCTGAACCCAGGAGGCGGAGGTTGCAGTGAGCCAAGATCATACCACTGCACTCCAGCCTGGGTGACAGAGTGAAACTCCATCTCAAAAAAAAAAAAAAAA	77.922	19	HR
chr20	52142651	52144389	DEL	chr20;52142559;52142866;AluSg;SINE;+;Alu	chr20;52142559;52142866;AluSg;SINE;+;Alu	SAME;Alu	GGCCAAGTGCGGTGGCGCATGCCTGTAATCCCAGCACTTTGGGAGGCTGAGGCGGGCTGATCACAAGGTTAGGAGTTTGAGACCAGCCTGACCAACATGGTGAAACCCTGTCTCTACTAAAAATATAAAAATTAGCTGGGTGTGGTGGGGTGCACCTGTAATCCCAGCTACTCAGGAGGCTGAGGCAGGAGAATTGCTTGAACCCAGGAGGCGGAGGTTGTAGTGAGTTGAGATCATGCCATTGCACTCCACCCTGGGCGACAGAGTGAGACTCCATCTCAAAAAAAAAAAAAAAAAAAGCAAAAAA	GGCCAGGCATGGTGGCTCACACCTACAATCCCAGCACTTTGGGAGGCCAAGGCGGGCAGATCACGAGGTCAAGAGATCAAGACTATCCTGGTCAACATGGTGAAACCCCGTCTCTACAAAATATACAAAAAAATTAGCTGGGTGTGGTAGCGTGCACCTGTAGTCCCAGCTATTCGGGAGGCTGAGGCAGGAGAATCGCTTGAATTCGAGAGGTGGAGGTTGCAGTGAGCCGAGATCGCGCCACTGCACTCCAGCCTGGTGACAGAGCGAGACTCCGTCTCAAAAAAAAAAAAAAAAAAAAAAAA	83.117	16	HR
chr20	56672750	56679542	DEL	chr20;56672668;56672962;AluSq;SINE;-;Alu	chr20;56672668;56672962;AluSq;SINE;-;Alu	SAME;Alu	TTTTTTATTTTTGGAGATGGAGTTTCACTCTTGTTGCCCAGGCTGGAGTGCAGTGGCGCGACCTTGGCTCGCTGCAACCTCCGCCTCCTAGGTTCAAGCGATTCTCCTGCCTCGGCCTCCCAAGTAGCTGGGATTACAGGCACTGCCACCATGTCCAGCTAATTTTTGTATTTTTAGTAGAGACGGGGTTTCACCATGTTGGCCAGGCTGGTCTTGAACTCCTGCTCTCAAGTGTTCCCCCTCCTCAGCCTCCCAAAGTGCTGGGATTACAGGCGTGACCCACTGTGGCTGGCC	TTTTTTTTTTTTTGAGATGGAGTCTTGCTGTGTTGCCCAGGCTGGAATGCAGTGGCGCGATCTCGGCTCACTGCAAGCTCTGCCTCCCAGGTTGATGCCATTCTCCTGCCTCAGCCTCCTGAGTAGCTGGGACTACAGGCGCCCACCACCACGCCCGGCTAATTTTTTGTATTTTTAGTAGAGATGGGGTTTCACCGTGTTAGCCAGGATGGTCTCGATCTCCTGACCTCGTGATCCACCCGCCTCGGCCTCCCAAAGTGCTGGGATTACAGGCGTGAGCCACCACGCCCAGCC	83.165	6	HR
chr21	31544310	31544418	DEL	chr21;31544246;31544314;AluSx;SINE;+;Alu	chr21;31544246;31544314;AluSx;SINE;+;Alu	SAME;Alu	GTGGTGGCTCACGCCTGTAATCCCAGCACTTTGGGAGGCCCAGGTAGGCAGATTACATGAGGTCAGGA	AGGAGTTCAAGAGCAGCCTGGCCAACATGGTGAAACCCCACCCCTACAAAAATACAAAAATTAGCCAGGCACGATGGTGGGCGCCTGTAATCCCAGCTACTCAGGAGGCTGAGGCAGGAGAATCACTTGAACCCCGGTGGCAAAGGTTGCAGTCAGCTGAGATCACGCCATTGCACTCCAGCCTGGGTAACAGAGCAAGACTCCGTCTCAAAATAAATAAATAAACAAGCAAACAAA	55.67	4	HR
chr21	34700229	34701084	DEL	chr21;34700209;34700475;AluY;SINE;+;Alu	chr21;34700209;34700475;AluY;SINE;+;Alu	SAME;Alu	GGCCGAGGAGGGCGGATCACGAGGTCAGGAGATAGAGACCATCCTGGCTAACACGGTGAAACCCCGTCTCTACTAAAAATACAAAAAATTAGCCGTGCGTGGTGCCGGGCTCCTGTGGTCCCAGCTACTCCGGAGGCTGAGGCAGGAGAATGGCGTGAACCCGGGAGGCGGAGCTTGCAGTGAGCCGAGATCGCGCCACCGCACTCCAGCCTGGGCGACAGAGCGAGACTCCGTCTCAAAAAAAAAAAAAAAAGAAAAGAAAAGAA	GAGGCCGAGGCGGGTGGATCATGAGGTCAGGAGATCGAGACCATCCTGGCTAACAAGGTGAAACCCCGTCTCTACTAAAAATACAAAAAATTAGCCGGGCGCGGTGGCGGGCGCCTGTAGTCCCAGCTACTCGGGAGGCTGAGGCAGGAGAATGGCGTGAACCCGGGAAGCGGAGCTTGCAGTGAGCCGAGATTGCGCCACTGCAGTCCGCAGTCCGGCCTGGGCGACAGAGCGAGGCTCCGTCTCAAAAAAAAAAAAAAAAAAAAAAAAAA	90.741	13	HR
chr21	36303812	36304046	DEL	chr21;36303594;36303877;AluSx;SINE;-;Alu	chr21;36303594;36303877;AluSx;SINE;-;Alu	SAME;Alu	TTTTTTTTTTTTTTTTTTCTGAGATGGAGCCTCGCTCTGGAGACTGGAGAGCAGTGGCGCGATCTTGGCTCACTGCAACCTCTGCCTCCCAGGTTCAAGCAATTCTCCTGCCTCAGCCTCCTGAGTAGCTAGGGTTATAGGCATGCACCACCATGCCCGGGTAGTTTTTGTAGTTTTAGTAGAGACGGGGTTTCACCATGTTGGCCAGGCTGGTCTTGAACTCCTGACCTCTGGTGATCCACCTGCCTCGGCCTCCCAAAGTGCTGGGATTACAGGTGTGAGC	TTTGTATCTTTAGTAGAGGCGGGGTTTCACCATGTTGGCCAGGCTAGTCTGAAACTCCTGACCTCAAGTGATCCGCCGCCTCAGCCTCCCAAAGTCCT	87.879	13	HR
chr21	46359199	46359733	DEL	chr21;46359107;46359251;AluSz;SINE;-;Alu	chr21;46359107;46359251;AluSz;SINE;-;Alu	SAME;Alu	ATGCCCAGCTAATTTTTGTATTTTTAGTAGAGACAGGGTTTCACCATGTTGGCCAGGCTGGTCTCAAACTCCTGATCTCAAGTGATCTGCCCGCCTTGGCCTCCCAAAGTGTTGGGACTACAGGCGTGAGCCACCGAACCTGGC	TTTTTTTTTTGTTTTTTTTTTTTTTTTGAGACAGTGTCTCACTCTATCGCCAGGGTGGAGTGTAGAGGCGTGATCTTGGCTCACTGTACCCTCCGCCTCCTGGTTTCAAGCGATTCTGCTGCCTCAGCCTCCCGAGTAGCTGGGACTACAGGCACGTGCCACCACACCCGGCTAATTTTTGTATTTTTAATAGAGACGGGGTTTCATTATGTTGGCCGGGCTGGTCTCGAACTCCTGACCTCATGATCTGCCTGCCTCAGCCTCCCAAATTTTTGGGTTTACAGGCGTGAGCCACCGTACCCAGCC	85.816	4	HR
chr22	17409196	17410045	DEL	chr22;17409124;17409382;AluSc;SINE;-;Alu	chr22;17409124;17409382;AluSc;SINE;-;Alu	SAME;Alu	TTTTTTTTTGTTTGTTTGTTTGTTTTTGAGACGGAGTCTCACTCTGTCACCAGGCTGGAGTGCAGTGGCATGATCTTGGCTCACTGCAACCTCCACCTCGCGGGTTCAAGCGATTCGCGTGCCTCAGCCTTCTGAGTAACTGGGATTACAGGCGCCCGCCACCACACCCAGCTAATTTTTGTATTTTTAATAGAGACGGGGTTTCACCATGTTGGCCAGGATGGTCTCAGTCTCTTGACCTCGTGATCTGCCTGCCTC	TTGAGACAGAGTCTCACTCTGTCACCCAGGCTGGAGTGCAGTGGCAGTATCTCGGCTCACTGCAATCTCCACCTCCTGGGTTCAAGCGATTCTCCTGCCTCAGCCTCCCGAGTAGCTGAGATTACAGGCACGCACCACCACACCCAGCTAGTTTTTGTATTTTTAGTAAAGATGGGTTTTCACCATGTTGGCCAGGGTCTTGCACTCCTGACCTCAAGTGATCTGCCCACCTCGGCCTCCCAGAGTGCTGGGATTACAGACGTGAGCCACCGCGCCCGGCC	85.714	4	HR
chr22	23453185	23454354	DEL	chr22;23453065;23453397;L1MD;LINE;-;L1	chr22;23453065;23453397;L1MD;LINE;-;L1	SAME;L1	TGTAGCTTGTCCTTGTGTCTGCTTCACAGGCTCTTCCACTGTGCAATTTCCTAAAATTTTGGCGAGGCCCATTTATCCATTTTAATTTTATTCTATGGATTGTGCTTTGGTGTTGAGTGTCAGAGCTCTGCCTCATCCAGATCCTGAAGATTTCTTTTTTAAAATAATTCTGTGTTTTACATGTAAGTTCATGATACAGTTTGAGTTAAATTTTATATGAGATGTGAGGTTTCGGTCAAAAAAAAATTTTTTTTTAACTAAGTGTGTCCAGCTGCTCCGGCTCCAGCTGTAGCAAAGACAAGACTGCCCCTCCTCCACTGAAGCACCTTTGT	GCTGAGGTTTAGACAGCAATTACCTTAAAACCAAAGATCAATTTTGGAAAAATTGATTTACTATAAGTCTTCCAGTTCATAAACATTGTATCTATTTATACAAACATTCTTTTGATTCCTTTCATCAGTATTTCCTAACTTTCTGCAAACAGACACTATACAAGTTTTTGTTAGATTTATACCCAAGTATTTAAGATGTTCTGTAAATTATATTGCCTTTTAATTTTGTTTTTCACTTGTTTGCCATTGCTTTATAGAAATGTGGTTAATTTTTGTATGTTCATCTTATTTCCTGCAACCTTCGTGAACTCACTTAGTGTTCGAGGAGTTTTCTGCAGATTGCTCAGGATTTTCTACATGGGCTGTCACGTCATTCTAGGAGTTTTCTGCAGATTGCTT…	49.034	1	NHE
chr22	24660250	24661122	DEL	chr22;24660215;24660487;AluY;SINE;+;Alu	chr22;24660215;24660487;AluY;SINE;+;Alu	SAME;Alu	GCACTTTGGGAGGCGGAGGCGGGTGGATCACGATGTCAGGAGTTGGAGACCAGCCTGGCCAACATAGCGAAACCCCGTCTCTACTAAAACTACAAAAAATTAGCCGGGCGTCGTGGCGGGCGCTTGTAGTCCCAGCTACTCTGGAGGCTGAGGCAGGAGGATGGCGTGAACTCGGGAGGTGGAGCTTGCAGTGACCCGAGATCTCACCACAGCACTCCAGCCTGGGTGACAGTGCGAACCTCCATCTCAAAAAAAAGAGAGAGAGAGAGAGA	GGCCAGGCGTGGAGGCTCACGCATCCCAGCACTTTGGGAGGTCGGGGCGGGCGGATCACGAGATCAGGAGTTGGAGACCAGCCTGGCCAACATAGTGAAACCCCGTCTCTAGTAAAAATACAAATTTAGTCAGACATGGTGGCACGCGCCTGTAGTCCCAGCTACTCCGGCGGCTGAGACAGGAGAATCACTTGAACCCGGGGGCGGGGAAGGGATTTGTGATGCGCCGAGATCGCGCCCCTGCACTCCAGCCTGGGCAACAG	80.335	32	HR
chr22	25054080	25056685	DEL	chr22;25053906;25054262;AluSx;SINE;+;Alu	chr22;25053906;25054262;AluSx;SINE;+;Alu	SAME;Alu	GGCCAGGCACAGTGGCTCACGCCTATAATTCCAGCAGTTGGGGAGGCCTAGGCAGGCGATTCGCCTGAGCTCAGGAGTTCGAGACCAGCCTGGGCAACATGGTGAAACCCTGTTTCTACTAAAATACAAAAAAAAAAAAAAAAAAAAGAAGAATTAGACTGGCGTGGTGTTGCGTGCCTGTAATCTCAGCTACTCAGGAAGCTGAGGGGCAGGAGAATCACTTGATCCCAGCTACTCAGGAGGCTGAGGCAGGAAAATCGCTTGAACTCGGGAGGCGGAGGTTTTAGTGAGCTGAGTTTTCGCCACTGCACTCCAGCGTGGGTAACAGAGTGAGACTCCATCTCAAAAAAAAAGAA	GGCCGGGCGCAGTGGCTCACTCCTGTAATCCCAGCACTTTGGGAGACCGAGGCGGGGTGGATCATGAGGTCAGGAGATCAAGACCTGGTCAACATGGTGAAATGCCATCTGTACTAAAAATACAAAAATTAGCTGGGCATGGTGGCAGATGCCTGTAATCCCAGCTACTCGGGAGGCTGAGTCAGCAGAATCGCTTGAACCCGGGAGGTGGAGTTGCAGTGACCCAAGATCGGGCCACTGCACTCCAGCCTGGTGACAGAGTGAGACTCTGTCTCAAAAAAAAAAAAAAAAAAAAAA	65.097	11	HR
chr22	36747125	36751851	DEL	chr22;36746993;36747298;AluSx1;SINE;-;Alu	chr22;36746993;36747298;AluSx1;SINE;-;Alu	SAME;Alu	TTTATTTTATTTATTTTATTTTTTGAGATGGAGTCTTACCCTGTCACCCAGGCTGGACTGCAGTGGCGTAATTCCGGCTCACTGCAACCTCCACCTCCCAGGTTCAAGCAATTCTCCTGCCTCAGCTTCCCAAGTAGCTAGGATTACAGACGCCCGCCACCGCGCCCAACTAATTTTTGTGTTTTTAGTAGAGTTGGAGTTTCACCATGTTGGCCAAGTTGGTCTTGAACTCTTGACCTCCAGTGATCCACCCGCCTCAGCCTCCCAAAGTGCTGGGATTACAGGTGTGAGCCACTGCGCTCGGC	TCTCGCTCACTGTAACCTCCCCATCCTGGGTTCAAGAGATTCTCTTGCCTCAGCCTCCCGAGTAGCTGGGATTACAGCTGCCCACCATCATGCCTAGCTAATTTTTATATTTTTAGTAGAGATGGAGTTTCACCATGTTGGCCAGGCTGGTCTCGAACTCCTGACCTCAAGTGATCCGCCCACCTCAGCCTCCCAAAATGTTGAGATTACAGTCGTGAGCCACTGCACCTGGCC	83.262	7	HR
chr22	38340634	38341950	DEL	chr22;38340625;38340934;AluY;SINE;+;Alu	chr22;38340625;38340934;AluY;SINE;+;Alu	SAME;Alu	GCTGGGCGCGGTGGCTCACGCCTGTAATCCCAGCACTTTGGGAGGCTGAGGCAGGCGGATCACGAGATCAGGAGATCGAGACCATCCTGGCTAACACGGTGAAACCCCGTCTCTACTAAAAACACAAAAAATTAGCCAGGGGTAGTGGCGGGCACCTGTAGTCCCAGCTACTCGGGAGGCTGAGGCAGGAGAATGGTGTGAACCCGGGAGGCACAGCCTGCAGTGAGCCGAGATCGCGCCACTGCACTCCAGCCTGGGCCACAGAGCAAGACTCTGCCTCAAAAAAAAAAAAGAAAAAAAAAAAAGAAA	GGCCAGGTGTGGTGGCTCACGCCTGTAATCCCAGCACTTTGGGAGGCCAAGGCCGGTGGATCACGAGGTCAGGAGTTCCAGATCAGCCTGGCCAACATGGTGAAACCCTGTCTCTAGTAAAAATACAAAAATTAGCAGGGCATGGTGGTGGGTGCCTGTTATCCCAGCTGCTTGGGAGGCTGAGACAGAAGAATCACTTGATCCCGGGAGAGGGAGGTTGCAGTGAGCAGAGATTGCACCACTGCACTCCAGCCTGGGCAACAGAGCAAGACTCCTTCTCAAAA	82.456	37	HR
chr22	43984831	43986241	DEL	chr22;43984636;43984929;AluSx3;SINE;-;Alu	chr22;43984636;43984929;AluSx3;SINE;-;Alu	SAME;Alu	TTATTATTTTGAGACAGAGTCTCGCTCTGTCGCCCAGGCTGGAGTGCAGTGGCACGATCTCGGCTCACTGCAACCTCCGCCTCCCGGGTTCACACGATTCTCCTGCCTCAGCCCCCTGAGTAGCTGGGATTACAGGCACACACCACCACGCCTGGCTAACTTTTTGTGTATTTTTAGTAGAGACGGGGTTTCATTATGTTGGCCAGACTGGTCTTGAACTCCTGACCTCGTGATCCACCGGCCTTGGCCTTCTAAAGTGCTGGGATTACAGATGTGAGCCACTGCGCCTGGCC	TTTTCTTTCTTTCTTTTTTTTTTTTTTTTTGAGATGGAGTCTTGCTCTGTTGCCCAGACTGGAGTGCATTGGCGCAATCTCAGCTCACTGCAACCTCCACCTCCCAGGTTCAAGTGATTCTCCTGCCTCATCCTCCTGAGTAGCATGATTACAGGTGCCCGCCACCATGCCCGGCTAATTTTTCTATTTTTATTAGAGACGGGGTTTCTCCATGTTGGCCAGGCTGATCTCAAACTCCTGACCTCGTGATTTGCCCGCCTTGGCCTCCCAAAGTGCTGGGATTACAGGTGTGAGCCAGCACGCCTGGCC	82.993	11	HR
chr22	45257968	45260929	DEL	chr22;45257771;45258073;AluSx1;SINE;+;Alu	chr22;45257771;45258073;AluSx1;SINE;+;Alu	SAME;Alu	GCTGGGCGTGGTGCTTCATGCCTGTAATCCCGGCACTTTCGGAGGGTGAGATCGGCAGATCACCTGAGGTCAGGAGTTTGAGACCAGCCTGGCCAACATAGTGAAACCCTGTCTCTGCTAAAAATACAAAAATCAGCCAGGCGTGGTGGCAGGCACCTGTAGTCCCAGCTACTCAGGAGGCTGAGGCAGGAGAATCACTTGAACCTGGGAGGCGGAGGTTGCAGTGAGCCGAGATGGCTCCACTGCACTCCAGCCTGGGCAACAGAGTGAGACTCTGCCTCAAAACAAAACAAAACAAAAAA	GGCTGGGTGCGGTGGCTCACGCCTGTAATTCCAGCACTTTGGGAGGCCGAAGTGGGCGGATCACCTGAGGTCAGGAGTTCAAGACCAGCCTGGCCAACATAGTGAAACCCTGTCTCTCCTAAAAATACAAAAGTTAGCCGGGTGTGGTGGCAGGCACCTGTAATCCCAGCACTTGGGAGGCTGAGGCAGGAGAATCGCTTGAACCCAGGAGGCAGAGGTTGCAGTGAGCCAAGATCGCGCCACGGCACTCCAGCCTGGGTGACAGAGTGAGACTTTGTCTCAAAAAAAAAAAAAAAAAAGAAA	86.424	8	HR
chr22	49908358	49908782	DEL	chr22;49908247;49908558;AluSc5;SINE;+;Alu	chr22;49908247;49908558;AluSc5;SINE;+;Alu	SAME;Alu	GGCCGGGCGCAGTGGCTCATGTCTGTAATCCCAGCACTTCGGGAGGCCAAGGTGGGTAGATCACGAGGTAAAGAGATCGAGACCATCCTGGCCAACATGGTGAAACCCTGTCTCTACTACAAATACAAAAATTAGCTGGGCATGGTGGCATGTGCCTGTAATCCCAGCTACTCAGGAGGCTGAGGCAGGAGAATCACTTGAACCAGGGAGTTGGAGGTTGCAGTGAGCCGAGATCATGCCACTGTACTCCAACCTGGCGACAGAGTGAGACTCTGTCTCAAAAAAAAAAAAAAAAAAAACCAAAAAACAAA	GGCCGGGCGTGGTGGCTCACACCTGTAATCCCAGCACTTTGGGAGGCCAAGGCAGGTGGATCACCTGAGTTCAAGAGTTCAAGATCAGCCTGACCAACATGGTAAAACCCCACCTCTACTAAAAATACAAAAATTAGCCAGGTGTGGTGGCGTGCGCCTATAGTCCCAGCTACTCATGAGGCTGAGGCAGGAGAATTGCTTGAACCAGGGAGGTGGAGGTTGCAGTGAGCCAAGATCATACCACTGTACTCCAGCCTGGGCGACAGAGCGAGACTCAGTCTCAAAAAAAAAAAAAAAAAA	86	8	HR
chr3	187088	192721	DEL	chr3;186960;187253;AluY;SINE;+;Alu	chr3;186960;187253;AluY;SINE;+;Alu	SAME;Alu	GCCGGGCATGGTGGCTCACGCCTGTAATCCCAGCACTTTGGGAGGCCGAGGCGGGTGGATCACGAGGTCAGGAGATCGAGACCATCCTGGCTAACACGGTGAAACCCCGTCTCTACTAAAAACACAAAAAATTAGCCGGGTGTGGTGGCGGGCGCCTGTAGTCCCAGCTACTCGGGAGGCTGAGGCGGGAGAATGGCGGGAACCCGGGGGGCGGAGCTTGCAGTGAGCCAAGATGGCGCCACCGCACTCCAGCCTGGGCGACAGAGCCAGACTCTGTCTCAAAAGAAAAAGAA	GGCCGGGCGCCATTGGCTCTCGCCTGTAACCCCAGCACTCTGGGAGGCCGAAGCGGGCGGATCACGAGGTCAGGAGACCATGCTGGCTCACATGGTGAAAATCAGTCTCTACCAAAAATACAAGAAGAAATGAGCCGGGCGGGTTGGCGGGCGCCTGTGGTCCCAGCTACTCCCGGGGCCGAGGCGGGAGAATGGCGGGAACCCGGGGGGCGGAGCTTGCGGGGAGCCGAGGTCGCGCCACCGCACTCCAGCCTGGGCGACAGGGCCAGACTCCGTCACATACAACAACAACAAAAACAACAAAAAA	81.759	4	HR
chr3	9980228	9982164	DEL	chr3;9980014;9980313;AluSx;SINE;-;Alu	chr3;9980014;9980313;AluSx;SINE;-;Alu	SAME;Alu	TTTTTTTTTTTTTTTTTGAGATGGAATCTCACTCTGTCTCCCAGGCTGAACTGCAATGGCGCAATCCCAGCTCAGTGCAACCTCTGCCTCACGAGTTCAAGCAATTCTCCCGCCTCAGCCTTCAGAGTAGCTGGGGTTACAGGCGCGCACCACCATGCCCAGCTAATTTTTGTATTTTTAGTAGAGATGGGGTTTCACCATGTTGGCCAGGCTGGTCTCGAATTCCTGACATCAGATGATCCGCCTGCCTCAGCCTCTCAAAGTGCTGGGATTACAGGCATGAAAAACCATGCCCAGCC	TTTTTTTTTTTTTTGAGACATTGTCTCATCTTGCTCTGTCACCCAGGCTGGAGTACAGTGGCGTGATCTCGGCTCACTGAAACCTCTGCCTCCTGGGTTCAAGAGATTCTCCTGCCTCAGCCCGCAGAGTAGCTGGGACTACAGGCGTGCACCACCACCCCAGCTAATTTTTGTATTTTTAGTAGAGATGGGGTTTCGCCATGCTGGCCAGCCTTGTCTCGAACTCCTGACCTCACGTGATCCACCTGTCTCAGCCTCCCAAAGTGCTGGGATTACAGGCTTGAGCCACCATACCTGG	83.221	8	HR
chr3	11740772	11742802	DEL	chr3;11740579;11740864;AluSq2;SINE;-;Alu	chr3;11740579;11740864;AluSq2;SINE;-;Alu	SAME;Alu	TTTCTTTTTCTTTTTTTTTTGAGACGGAGTTTTGCTCTTGTTGCCCAGGCTAGAGTGCAATGGTGTGATCTTGGCTCACCACAACCTCCGCCTCCTGGGTTCAAGCCTCCCGAGTAGCTGGGATTAGGGGCGCCCGCCACCGCGCCCGGCTGATTTTTGTATTTTTAGTAGAGACAGGGTTGCACCATGTTGGCCAGGCTGGTCTCGAACTCCTGACCTCAGGTGATCCGGCTGTCTTGGCCTTCCAAAGTGCTGGGATTACAGGCGTGACGACTGTTCCCAGCC	TTTTTTTTTTTTTTTTCCTGAGACAGGGTCTTGCCCTGTTATGCTGGAGGGCAGTGGCATGATCATAGTTCACTGCAGCCTTTAACTCCTGGACTGAAGCAATCATCCTACCTCAGTCTCCTGAATAGCGGGGACTACAGGTGTGCACCACCACACCTGGCTAATTAAAACAATTTTTTTTTTTTGGTAGAGACAGGGGTCTCGCCATGTTGTCCAGGCTGGTCTCGAACTCCAGGACTCAAGCGATCTTCCTGCCTTGGCCTCCCAAAGTGCTGGGATTGCAGGCATGAGCCACTGTGCTCAGC	69.579	20	HR
chr3	24989402	24990758	DEL	chr3;24989337;24989637;L1ME3Cz;LINE;-;L1	chr3;24989337;24989637;L1ME3Cz;LINE;-;L1	SAME;L1	GTGCTGGAGTCTTTCTCAGGTAAATACTTGAAAGTAGGAATTGTTGTTACGTAGGAAAACATTACTGAATTAGAATTTTCTCTCTAATATTGTAATATCGATTTTCACTCCCACCAGCAATATACTCGAGTTTCCACTTCCCTACATCCTCACAAATGCTTGATATTGCAAGGTATTTTAATGTTTGCCTGGCTGCTAGGTTTGAAATATCATCTCCCCTTGATGTTTAATATATATTTTTCTGATTATTAGTGAAGTTGAGCGTCATTTTTTAACCAGATTATCTCATCTTTTATTTCT	TTCTGCAACCTACATTCCATTCTATTTTGTTTATTTGTCTAGATCTCAAACAGTATCCCTGTGTTTCTTTTAGTGTTTTTTATTACACCCTGCTCTTTGGCTTGTATAGTCCTGCCTCCTCATTATTACTCTTCTTCAAATTTTCTTTTGACTCTTCTTTTACCTTTACCTTTTAATATAAACTTCAAATTTGACAAGCATCCAACAAATCCCACATGGGATTTTGGTTTGGAACTGCATTGAATTATGTATTAATTTAAGATAAAATTGACATCATTAAATAGTAAAGCAAAGTTTAAAATTTTGGCCTATAAAGGTCTTGGACATTTTTGTTAGGTTGATATCTAAATATTTCATGGCTCTTGTTGCTATTGTGAATGGAGTCATTTTAAAAATTAC…	44.676	0	NHE
chr3	32765254	32766569	DEL	chr3;32765044;32765330;AluSx4;SINE;+;Alu	chr3;32765044;32765330;AluSx4;SINE;+;Alu	SAME;Alu	GCCAGGCACAGTGGCTCATGCCTCCCAGCACTTTGGGAGGCCGAGGCAGGCGGATCATGAGGTCAGGAGTTTGAGACCAGCCTGGCCAATATGGTGAAACCCCATCTCTACTAAAAATACAAAAATTAGCCAGGTTGGTGGCACGCACCTGTAGTCCCAGCTACTCGGGAGGCTGAAGCAGGAGAATCGCTTGAATCCGGGAGGCGGAGGTTGCAGTGAGCCAAGATTGTGCCACTGTACTCCAGCCTGGGCAACAGAGCGAGACTCCGTCTCAAAAAAAAAAAAA	GGCCAGGCACGGTGGCTCATGCCTGTAATCCCAGCACTTTGGGAGGCCGAGGTGGGCGGATCATGAGGTCAGGAGATCAAGACCATCCTGGCTAACACGGTGAAACCCTGTCTCTACTAAAAATACAAAAAAATTAGCCAGGCGTGGTGGCATGTGCCTGTAGTCCCAGCTACTCGGGCGGCTGAGGCAGGAGAATGGCATGAACCCGGGAGGTGGAGCTTGCAGTGAGCCAAGATCGCGCCACTGCACTCCAGCCCGGGCAACAGAGCGGGACTCTGTCTCAAAAAAAAAAAAAAAAA	87.415	17	HR
chr3	45568376	45568792	DEL	chr3;45568234;45568434;L1PA14;LINE;-;L1	chr3;45568234;45568434;L1PA14;LINE;-;L1	SAME;L1	TTTTATTTTAGATTTAGGGGTACATGTGAAGGTTTGTTACATAGGTAAGCATGTGTCACAAGGGTCTGTTGTACAGATTGTTTCATCACCCAGCTATTAAGCCCAGTACCCAATATTTTTTCTGCTCCTCTCCCTCCTCCCACCCTCCACCCTCAAGCACGCCCCAGTGTCTGTTGTTCCCTTCTTTGTGTCCATAGTCC	ATTAAGCCCAGTACCCAATAGTTATCTTTTCTGCTCCTCTCCCTCCTCCCTCCCTCCACCCTCAAGCAGGCCCCAGTGTCTGTTGTTGCCTTCTTTGTGTCCATAAGTTCCTACCATTTAGCTCCTATGTGTAGGTGAGAACATGCAGTATTTGGTTTTGTGTTCCTACATTAGTTTGCTAAGAATAATAGCCACCAGCTCCAATCCA	90.909	17	HR
chr3	48492350	48496172	DEL	chr3;48492188;48492482;AluYk2;SINE;+;Alu	chr3;48492188;48492482;AluYk2;SINE;+;Alu	SAME;Alu	GGCCAGGCGCGGTGGCTCACGCCTGTAATCCCAGCACTTTGGGAGGCCGAGGCGGGCGGATCACGAGGTCAGGAGATCAAGACCATCCTGGCAAACACGGTGAAACCCTGTCTCTACTAAAAATACAAAAAATTAGCCGGGCGCGGTGGCGGGCGCCTGTAGTCCCAGCTACTCAAGAGGCTGAGGCAGGAGAATGGCGTGAACCCGGGAGGCGGAGCTTGCAGTGAGCCGAGATCGGGCCACTGCAGTCCCGCCTGGGTGAAAGAGCGAGACTCCGTCTCATAAGAAAAAAAA	GGCCGGGCGCAGTGGCTCAAGCCTGTAATCCCAGCACTTTGGGAGGCCGAGGCAGGCGGATCACAAGGTCAGGCGTTCGAGACCAGCCTGGCCAACATGGTGAAACCCCATCTCTGCTAAAAAAAAAAAATGCAAAGATTAGCTGGGCATGGAGGCGTTCCCCTGTAATCCCAGCTACTCAAGAGGCTGAGGCAGGAGAATCACTTGAACCCGGGAAGCGGAGGTTGCAGTGAGCCGAGATTGTGCCACTGTACTCCAGCCTGGGCAACAGAGTGCGACTCCGTCAAAAAAAAAAATACAAAAA	83	33	HR
chr3	49480508	49480976	DEL	chr3;49480263;49480591;AluY;SINE;-;Alu	chr3;49480263;49480591;AluY;SINE;-;Alu	SAME;Alu	TTTCTTTTTTTTTTTTTTTTTTTTGGGAGACGGACGGAGTCTCGCTCTATCGCCCAGGCTGGAGTGCAGTGGCGCGATCTCGGCTCACTGCAAGTTCCGTCTCCTGGGTTCACACCATTCTCCTGCCTCAGCCTCCCGAGTAGCTGGGACTACAGGTGCCTGCCACCACGCCCGGCTAATTTTTTGTATTTTTTTAGTAGAGACGGGGTTTCACTGTGTTAGCCAGGAGACCTGTTAGCCAGAAAGGTCTCGATCTCCTGACCTCGTGATCCGCCCGCCTTGGCCTCCCAAAGAGCTGGGATTACAGGCGTGAGCCACTGCGTCCGGC	TTTTTTTTTTTTTTTTTTTTTTGAGACGGAGTCTCGCTCTGTCACCCAGGCTGGAGTGCAGTGGCACGATCTCGGCTCACTGCAAGCTCCGCCTCCCGGGTTCACGCCATTCTTCTGCCTCAGCCTCCCGAGTAGCTGGGACTACAGTTGCCTGTAGCCACACCTGGATAATTTTTTGTATTTTTAGTAGAGAGGGGGTTTCACCCTGTTAGCCAGGACGGTCTCGATCTCCTGACCTCGTGATCCGCCCGCTTCGGCCTCCCAAAGTGCTGGGATTACAGGCGTGAGCCACCACGCCCGGCC	85.185	33	HR
chr3	50305498	50310521	DEL	chr3;50305233;50305542;AluY;SINE;-;Alu	chr3;50305233;50305542;AluY;SINE;-;Alu	SAME;Alu	TTCTGTTTTTTTTTTATTTTTATTTTTTGAGACGGAGTCTCGCTCTGTCGCCCAGGCTGGAGTGCAGTGGTGCGATCTCAGCTCACTGCAAGCTCTGCCCCCCGGGTTCATGCCATTCTCCTGCCTCAGCCTCCCGAGTAGCTGGGACTACAGGCGCCCGCCACCACGCCTGGCTAATTTTTTGTATTTTTAGTAGAGACGAGGTTTCACCGTGTTAGCCAGGATGGTCTCGATCTCCTGACCTTGTGATCTGCCTGCCTCAGCTTCCCAAAGTGCTGGGATTACAGGTGTGAGCCACCGCGCCTGGCC	TTTTTTTTTTTTTTTTTGAGACAGAGTCCCGCTCTGTCACTCAGGCTGGAGTGCAGTGGCAGGGTCTCAGCTCACTGAACCTCCGCCTCTCAGGTTCACGCCATTCTCCTGCCTCAGCCTCCTGAGTAGCTGGGACTACAGGCAACCACCACCACGCCCGGCTATTTTTTTTTTGTATTTTTAATAGAGATGGGGTTTCACCGTGTTAGCCAGAATGGTCTCGATCTCCTGACCTCGTGATCTGCCCGCCTCGGCCTCCCAAAGTGCTGGGATTACAGGAGTGAGCCACTGCAATCGGCC	86.711	23	HR
chr3	77760582	77764606	DEL	chr3;77756444;77762685;L1PA7;LINE;+;L1	chr3;77756444;77762685;L1PA7;LINE;+;L1	OPP;L1	GTGACTGGCAAGATGGCTGAATAGGAACAGCTCCAGTCTGCAGCTTCCAGCAAGATCAACACAGAAGGTGGGTAATTTCTGCATTTCCAACTGAGGCCCCTGACTCATATCACTGGGACTGGTTAGACAGTGGGTGTAGCCACCGGAGGGTGAGCTGAAGCAGGGTGGGGCACTGCCTCACCCAGGAAGTGCAAGGGGTTGGGGAAGTCCCTCCCCTAGACAAGGGAAGCCATGAGGGACTGTGCCCTGAGGAACGGTGCACTCCAGCCCAGATACTATGCTTTTCCCATGGTCTCAGCAACCCACAGACCAGGAGATTCCCTCGGGTGCCTACACCGCCAGGCCCTGGGTTTCAAGCACAAAACCGGGCAGCCATTTGGGCAGACACCGAGCTAGCTG…	TTTTTTTTTTTTTATTATACTCTAAGTTTTAGGGTACATGTGCACATTGTGCAGGTTAGTTACATATGTATACATGTGCCATGCTGGTGCGCTGCACCCACCAACGTGTCATCTAGCATTAGGTATATCTCCCAATGCTATCCCTCCCCCATCCCCCGACCCCACCACAGTCCCCAGAGTGTGATATTCCCCTTCCTGTGTCCATGTGATCTCATTGTTCAATTCCCAACTATGAGTGAGAATATGCGGTGTTTGGTTTTTTGTTCTTGCGATAGTTTACTGAGAATGATGGTTTCCAATTTCATCCATGTCCCTACAAAGGACATGAACTCATCATTTTTTATGGCTGTATAGTATTCCATGGTGTATATGTGCCACATTTTCTTAATCCAGTCTATC…	75.446	3	NHE
chr3	108880316	108881168	DEL	chr3;108880265;108880568;AluYk3;SINE;+;Alu	chr3;108880265;108880568;AluYk3;SINE;+;Alu	SAME;Alu	GCCAGGCGCGTGGCTCACGCCTGAAATCCCAGCACTTCGGGAGGTCGAGGCGGGCGGATCACGAGGTCAGGAGATCGAGACCATCCTGGCTAACACGGTGAAACCCCGTCTCTACTAAAAATACAAAAAATTAGCCGGGCGCGGCGGCGGACCTGTAGTCCCAGCTACTCGGGAGGCTGAGGCAGGAGAATGGTGTGAACCCGGGAGGCAGAGCTTGCAGTGAGCCCAGATAGCGCCACTGCACTCCGGCCTGGGCGAAAGAGCAAGACTCGGTCTCAAAAAAAAAAAAAAAAAAAAAAAAAA	GGCGGGGGGCGGTGGTTCATGCCTGTAATCCCAGCACTTTGGGAGGCTGAGGTGGGCGGATCACGAGGTCAGGAGATTGAGACCATCCTGGCTAACATGGTGAAACCCCGTCTCTACTAAAAATACAGAAATAGCCGGGCGTGGTGGCGGGTGCCTGTAGTCCCAGCTACTCGGGAGGCTGAGGCAGGAGAATGGCGTGAACCCGGGAGACGGAGCTTGCAGTGAGCCGAGATCACGCCACTGCACTCCAGCCTGGGCGACAGAGCGAGACTCCGTCTCAAAAAAAAAAAAAAAAA	89.726	24	HR
chr3	116804542	116807976	DEL	chr3;116804203;116804744;L1ME3Cz;LINE;+;L1	chr3;116804203;116804744;L1ME3Cz;LINE;+;L1	SAME;L1	CATGTTTGTTTGAATAACTTAGATTAACAGACAAAAATCTCCTAAAACCAGTGAATACATATTACAGATTCTTTACAAGCACATAGGGAGCATTTACAAAAATTAATTATAAACTGACCCATAAAAAATCATAAATAAATTCCAAAGATTCATCATTATTCGGATTATATTATCTGACAAAAATACAATAAAATTAGAAATTATTCATAAAAGAAGAGCCAAAATACTATAATCACCTGGAAATGACCCAAAAATATCTGTTTCTAAACAACTCTTTGACTAAAGAGAAAATCTTAAGGGAATTAAAAAAAAAAACTTAAGTAGCATTTAAAATAGTATATTTAAAAATGTGTGGGGGCACAGATGAATTGTTACATAAAAATTATCGGTTTAAGTGCT…	AGTCAATCCTAAGCCAAAAGAACAAAGCTGGAGGCATCACCCTACCTGACTTCAAACTATACTACAAGGCTACAGTAACCAAAACAGCATGGTACTGTTACCAAAACAGAGATATAGACCAATGGAACAGAACAGAGCCATCAGAAATAATGCCACATATCTACAACTATCTGATCTTTGACAAACCTGACAAAAACAAGAAATGGGGAAAGGATTCCCTATTTAATAAATGGTGCTGGGAAAACTGGCTAGCCATATGTAGAAAGCTGAAACTGGATCCCTTCCTTACACCTTATACAAAAACCAATTCAAGATGGATTAAAGACTTAAACGTTAGACCTAAAACCATAAAAACCTTAGAAGAAAACCTAGGCAATACCATTCAGGACATAGGCATGG…	43.671	0	NHE
chr3	125217451	125218319	DEL	chr3;125217333;125217462;FLAM_C;SINE;-;Alu	chr3;125217333;125217462;FLAM_C;SINE;-;Alu	SAME;Alu	TTGTTGTTGTTCTGGTAGAGACAGGGTCTCTGTTGCCCAGGCTGGTCTCAGGCAATTCTCCTGCCTCAGCCTCCCAAAGTGCTGGGATTATAGGCATGAGCCGCCAAACCAGTCAATTCTGGATTTTTA	TTTTTTTTTTGAGACGGAGTTTCGCTTTTGTTGCCCAGGCTGGAGTGCAATGGCACAATCTTGGCTCATGGCAACCTCCACCTCCTGGGTTCAAGTGATTCCCCTGCCTCAGCCTCCCGAGTAGCTGGAATTACAGGCATGCACCACCATGCCCAGGTGATCTTGTATTTTTAGTAAAGATGGGGTTTCACCATGTTGGCCAGGCTGGTCTTGAACTCCCGAGCTCAGGTGATCCACCTGCCT	55.056	0	NHE
chr3	128595428	128596230	DEL	chr3;128595219;128595521;AluSx3;SINE;+;Alu	chr3;128595219;128595521;AluSx3;SINE;+;Alu	SAME;Alu	GGCCAGGAGAGGTGGCTCAAGCCTGTAATCCCAGCACTTTGGGAGGGCGAGGCAGGCAGATCACAAGGTCAGGAGTTTGAGACCAGACCAGCCAATATGGTGAAACTCCATCTCTACTAAAAATTAGCTGGACGTAGTCGTGAGCGCCTGTAGTCCCAGCTCCTCGGGAGGCTGAGGCAGGAGAATTGCTTGAACCCGGGAGGCAGAGGTTGCAGTGAGCCAAGATCGTGCCACTGCACTCCAGCCTGAGTGACAGAGTGAGACTCTGTCTCAAAAAAAAATAAAAATTAAAAAAAAAAAAA	CTGGGTGCTGTGGCTCACACCTGTAACTCCAGCACTTTAGGAGGCCGAGGCAGGCGGATCACTTGAGGTCAGGAGCTCGAGACCAGCCTGGTCAACATGGCAAAACCTCATCTTTACTAAAAAATACAAAAATTAGCCAGGTATGGTGACCTGTGCCTATAATCCCAGCTACTCGGGAGGCTGAGGCAGGAGAATTGCTTGAACCCAGGAGGCAGAGTTTGCAGTGAGCCAAGATTGTGCCACTGCACTCCAGCCTGGGCCACAGAGCGAGACTGTCTGAAAAAAAAAAAAAAAATTAGAAAA	80.328	17	HR
chr3	132141342	132142206	DEL	chr3;132136909;132141753;L1PA3;LINE;+;L1	chr3;132136909;132141753;L1PA3;LINE;+;L1	SAME;L1	TACAGCTCCCAGCCTGAGCGACGCAGAAGATGGGTGATTTCTGCATTTCCATCTGAGGTACTGGGTTCATCTCACTAGGGAGTGCCAGACAGTGGGCGCAGGTCAGTGGGTGCGCGCACCGTGCGCAGGCCAAAGCAGGGTGAGACATTGCCTCCCTCGGGAAGCGCAAGGGGTCAGGGAGTTCCCTTTCCTAATCAAAGAAAGGGGTGACGGACGGCACCTGGAAAATCGGGTCACTCCCACCCGAATACTGCGCTTTTCCGATGGGCTTAAAGGTGCACCACGAGATTATATCCCGCACCTGGCTCGGAGGGTCCTACGCCCACCGAGTCTCGCTGATTGCTAGCACAGCAGTCTGAGATCAAACTGCAAGGCGGCAGCGAGGCTGGGGGAGGGGCG…	AAAGACTTAAACGTTAGACCTAAAACCATAAAAACCCTAGAAGAAAACCTAGGCATTACCATTCAGGACATAGGCATGGGCAAGGACTTCATGTCTAAAACACCAAAAGCAATGGCAACAAAAGACAAAATTGACAAATGGGATCTAATTAAACTAAAGAGCTTCTGCACAGCAAAAGAAACTACCATCAGAGTGAACAGGCAACCTACAGAATGGGAGAAAATTTTCCCAACCTACTCATCTGGCAAAGGGCTAACATCCAGATTCCACAATGAACTCAAACAAATTTACAAGAAGAAAACAAACAACCCCATCAAAAAGTGGGCAAAGGATATGAACAGACACTTCTCAAAAGAAGACATTTATGCAGTCAAAAAACACATGAGAAAATGCTCATCA…	36.092	1	NHE
chr3	132270247	132276206	DEL	chr3;132270115;132270397;AluSz6;SINE;+;Alu	chr3;132270115;132270397;AluSz6;SINE;+;Alu	SAME;Alu	GGCCGGGTGTGGTGGCTCACGCCCGTAATCCCAACACTTCGGGAGGCCGAGGTGGGCTGATCACTTGAGGTCAGAATGTTTGAGACTCTGTCTCTACAAAAATACAAAATAAGCTGGGCGCAGTGGAGTGCGCCTGTAGTCCCAGCTACTCGGGAGGCTGAGGCAGAATTGCTTGAACCAGGAGGCAGAGGCAGAGGTTGCAGTGAGCTGAGATAGCACCACTGCACTCCAGCCTGGGCAACAGAGTGAGACTGTGTCTCAGAAAAAAAAAAAAAAAAAAAA	TAGCCAGTCATGGTGGCATGCACCTGTAGTCCCAGCTACTCGGGAGGCTGAGGCAGGGGAATCATTTGAACCCGGAAGGTGGAGGTTGCAGTGAGCCAAGATCACACCACTGCACTCCAGCCTGGTGACAGAGCAAGGCTCCACCTAAAAAAAAAAAAAAAAA	76.608	34	HR
chr3	136302171	136307356	DEL	chr3;136301712;136302425;L1M4c;LINE;-;L1	chr3;136301712;136302425;L1M4c;LINE;-;L1	OPP;L1	TGGTAACTCTAGAAGTCAGATTCTCCCTCTTCCCTAGGGTTTGCTGTTTTCTGTTATTGTTTTTGTCTTTTTTATTCTTGTAGTCTCTTCCTGCACCAAGGATTAGCCTGAGATGTAACCTTAAGGTCTTCCTTAGGTCTTTTCTGAGCCTTTGCAGGGGCACGTGCAATCACTTTCTAATTTTCCCTGCATATGCAGTTGTTTTTGAGTGTCCTAGTTGTTAACGTCTGGCTCCCAAAAGTAGAAAAAGAGAAAAAAAATGAAGATGGTAAAAAGATGTCAGCCCTTTAAATTCCTTGGAAGTCAGTTCAGCCCAAAGCAGGAGAGCCTCGCAACAGTGTGGGGAGTTGTAGCAACAGTGACCACCCATCTCTTTGCACCTCTGTGATCAGAAGCAGC…	TGAATATGCTAGAAAAGAGTCAAAGCAGTGACTTTAGAAGCTACTTAAGAGTGCACACACAAATCAATACGGTAGTCAGGGGAAGGCATTACTTCTGGGGAAGAAGAGTACAAAGGAAAGAGAGAGGTACCTTTGGAAATTGTGAAGGGAAAATGAAGCAAGGGGGTTACATTTATGTACCTGCAAGACATACAAAATCGAATACACTGAAGGACACTACATCTTTCCCCATCACCCTCCCTAAAATTAGTCACCCATGAACTAAACTGCACTTTGCTATACTGACAGAAGAGGGTGCTCTTGAACTAGGATTTTTGTTCATTTGTTCATCTGCCAGCTTTGGAGAATGCAGATACAAATAGTTTTCATTTATATAAAGCTACAATAAGAAAACAAAAA…	38.655	0	NHE
chr3	156984624	156985790	DEL	chr3;156984394;156984684;AluSx1;SINE;+;Alu	chr3;156984394;156984684;AluSx1;SINE;+;Alu	SAME;Alu	GGCCGGGCGCAGTGCCTCATGCCTGTAATCTCAACACTTTGGGAGGCTGAGGCGGGTGGATCACCTGAGGTCAGGAGTTCGAGACCAGCCTGACCAATATGGTGAAACCTCGCCTTTACTAAAAATACAAAAATTAGCCAGGCATGGTGGCAGGTGCCTGTGGTCCCAGTTACTCGGGAGGCTGAGACAGGAGAATTGCTTGAACCCGGGAGGCAGAGGTTGCAGTGAGCCAAGATTGCGACACTGCACTCCAGCCTGGGTGACAGAGCGAGACTCGGTCTCAAAAAAAA	GGCCAGGCGTAGTGGCTCATACCTGTAATCCCAGCATTTTGGGAGACTGAGGCGAGGCAGGTGGATCCCTTTAGGCCAGGAGTATGACTTGGCCACCATGGTGAAACCCTGTCTCTATTAAAAAATACAAAAATTAGCTGGGTGTAATGGCACACACCTGTAATTCCAGCTACTCAGGAGGCTGAGGCACAAGAATCTCTTGAAACCTGGAGGCAGGGAGGCAGAGGCAGTAGTGAGGCAAGATCGCACCACTGCACTCCAGCCTGGGCAGCAAAGCGAGACTCTGTGTCAAAAAAAAAAAAAAAAAAAGAA	74.342	6	HR
chr3	184159027	184159615	DEL	chr3;184158762;184159076;AluSz;SINE;-;Alu	chr3;184158762;184159076;AluSz;SINE;-;Alu	SAME;Alu	TTTTTAAATTTTTTTTCTTTTTTTTTTTTTTTTGAGGAGTTTTGCTCTCGTCACCCAGGCTGGAGTGCAGTGGCGCAATCTCGGCTCACTGCAACCTTCGCCTCCCGGGTTCAGGTGATTCTCCTGCCTCAGCCTCCCAAGTAGCTGGGATTACAGGCATGAGCCACCATGCCTGGCTAATTTTAGTATTTTTGGTAGAGATGGGGTTTCACCACGTTGGCCAGGCTGGTCTGGAACTCCTGACCTCAAGCAATCCACCCACCTCGGCCTCCCCAAGTGCTGGGATTACAGGTGATGAGCCACCGCGCCTGGCC	TTATTTTATCCTTTTTTTTTTTTTTTGAGATGGAGCCTGGCTTTGTCACCCAGGCTGGGGTACAGTGGTGCGACCTTGGCTCACTGCAACCTCTGCCTCCCGGGTTCAAACGATTCTCCTGCTTCAGCCTCACAAATAGCTGGGACTACTGGTGTGTGCCACCACACCTGGCTAATTTTTGTATTTTAAATAGAGATGGGGTTTTGCTACGTTAGCCAAGCTAGTCACGAACTCTTGACCTCAAGTGATCCGCCCACCTTGGCCTCCCAAAGTGCTGGGATTACAGGTGTGAGCCACCGTGCCTGG	83.062	8	HR
chr3	189374198	189382284	DEL	chr3;189374112;189374202;L1ME3Cz;LINE;+;L1	chr3;189374112;189374202;L1ME3Cz;LINE;+;L1	OPP;L1	CAGTTAATACTTATAAACAAAAGTTGCATATATCAATATGGACACATCTCAAAAATAGAATGTGGAATTTGTGCATTAAAAGTAAGGCAG	TAGATTTGAGTTTTGAACCTTTCTTCTTCTTCTCCTTGATGTTAAAAAATGTCTTTTAACATTTCTTGCAAGGCAGATACACGTAACAAATCCCATCTTTCTGGCTAAGAAAATGTATATTTCTCCTTCACTTTTGAAGAATAATTTAACAGACAGAATTCTGGTCGGCTGGTTGGCGTTTTTGTTTTTCAAACATATCAACTGTTTAAATATTTAACTCAACTTTATGTTTTCATAGTTTCTGAGAAGAAGTTTAATGTAATTCTTGTTCTCTTTTCTCTATAGATGAAGTGATTTTTCTCCGGCATCCTTAAAGATTTTTTTCTTTATCTCTGATTTTCTAAAATTTGAATATGACATACCTACGTGTAGTTTTGCTTTCTTTGGGCATTTATTCTG…	55.238	3	NHE
chr3	194569554	194569799	DEL	chr3;194569477;194569705;AluSz6;SINE;+;Alu	chr3;194569477;194569705;AluSz6;SINE;+;Alu	SAME;Alu	GGCCGGGCACAGTGGCTCATGCCTGTAATCCCAGCACTTTCGGAGGCAGAGACTGGTGGATTGGTCAGGCTTGAGGCCAGGAATTCGAGACCAGCCTGACCAACGTGGCGAAAATCCATCTCTACTAAAAAATACAAAAATTTAGTCGTGGTGCACACCTGTAAATTCCAGCTACTCAGGAGGCTGAGGCACAAGAATCGCTTGAACCCAGGAGGCAGAGGTTGCAAT	GGTCAGGCGCGGTGCTTCATGCCTGTAATCCCAGCACTTTGGGAGGCCAGGCGTGTGGGTCACCTGAAGTCAGGAATTCGAGACCAGCCTGACCAACATGGCGAAAACCTGTCTCTACTAAAAAGACAAAAATTAGCTGGACATGGTGGCAAATGCCTGCTACTCGGGAGGCTGAGGCAGGAGAATCACCTGAGCCTGGGAAGTGAAGGTTGCAGTGAGCCGAGATAGCACCACTGCACTCCAGCCTGGGTGACAGAGCAAGATCTTGTCTCAAAAAAAAAAAAAAA	75.325	27	HR
chr3	195842345	195843061	DEL	chr3;195842244;195842539;AluSq2;SINE;+;Alu	chr3;195842244;195842539;AluSq2;SINE;+;Alu	OPP;Alu	GGCCAGGCATGGTGGCTCATGCCTATAATCTCAGCACTTCGGGAGGCCGAGGTGGGCGGATCACTTGAGGTCAGGAGTTCAAGACCAACTTGGCCAACATGGTGAAACCCCGTCTCTACTAAAAATACAAAAATCAGCCGGGCGTGGTGGCGGGCGCCTGTAATCCCAACTACTCAGGAGACTGAGGCAGGAGAATCGCTTGAACCCAGGAGGCAAAGGTTGCAGGGAGCCGAGATCAAGCCATCGCACTCCAGCTTGGGTGGCAAGAGCAAGACTCTGTCTAAAAAAAAAAGAA	TTTGTTCCTTTTCTTTTTTTTTTTTTTTTTTAATGAAGTCTCGCTCTGTCCCCCAGGCTGCAGTGCAGTGACATGATCTCTGCTCACTGCAACCTCACCTCCCTGGTTCAAGCGATTTTCCTGCCTCAGCCCCCCAAGCAGCTGGGACTACAGACGCCTGCCACCACGCCCAGCTAATTTTTTGTATTTTTAGTAGGGACGGGGTTTCATCATGTTGGGCAGGCTGGTCTCGAACTCCTGACCTCAGGTCATCCGCCTGCCTCGGCCTCTCAAAGTGCTGGGATTACAGGCGTGAGCCACCGCACTCGGCC	81.667	1	NHE
chr3	196047041	196048104	DEL	chr3;196046960;196047273;AluSq2;SINE;+;Alu	chr3;196046960;196047273;AluSq2;SINE;+;Alu	SAME;Alu	GGCCAGGTGCGGTGGCTCACGCCTTTAATCCCAGCACTTTGGGAAGCCAAGGCGGGCGGATCACCTGAGGTCAGGAGTTCGAGACCAGCCTGGCCAACATGGCGAAACCCCATCTCTACTAAAAATACAAAAATTAGCCGAGCATGGTGGCATGCACCTGTAATCTCAGCTACTGGGGAGGCTGAGGCAGGAGAATCGCTTGAACCTGGAAGGCAGAGGTTGCAGTTAGCTGAGATCACGCCATTGCACTCCAGCCTGGGCAACAAGAATGAGACTCCATTTCAGAAAAAAAAAAAAAAGAAAAGAAAAGAAA	GTGGTGGCTCACACCTGTAATCACACACTTTGGGAGGCTGAGGTGGGCAGATCACTTGAAGTCAGGAGTTCAAGATCAGCCTGGCCAACATGGTGAAACCCCATCTCTACTAAAAATACAAAAATTAGCCAGGCGTGGTGGCCCACACTTGTAATCCCAGTTGCTCAGGAGGCTGAGGCAGGAGAATCACTTGAACCCAGGAGGTGGGGGTTGCGGGGAGCCGAGATAGCGCCACTGCGCCCCAGCCTGGACGACAGCAAAGATTCTGTCTCAAAAATAAATAAAA	78.644	3	HR
chr3	196329047	196329975	DEL	chr3;196328946;196329241;AluSc8;SINE;-;Alu	chr3;196328946;196329241;AluSc8;SINE;-;Alu	SAME;Alu	TTTTTTTTTTTTCTTGAGACGGAGTCTCGCTCTGTTGCTCAGGCTGGAGTGCAGTGGCGCGATCTCAGCTCACTGCAACCTCTGCCTCCCAGGTTCAAGCGATTCTCCTGCCTCAGCCTCCCAAGTAGCTGGGATTACAGGTGCCCGCCACCATGCCCGGTAATTTTTTGTATTTTTAGTAGAGACGGGGTTTCACCGTGTTAGCCAGGACGGTCTTGATCTCCTGACCTCGTGATCCGCCTGTCTCGGGCTCCCAAAGTGCTGGGATTACAGGCATGAGCCACCGCGCCCGGCC	TTGTTTTGTGTTGTTTTGTTTTTTTTTTTTGAGACAGAGTCTTGCTCTGTCAGCCAGGCTGGAGTGCAGTGGCGCAATCTCAGCTCACTGCAACCTCTGCCTCCTGGGCTCAAGCAATTCTCCTGCCTCAGCCTCCCAAGTAGCTGGGACTACAGGCATGTGCCACCACGCCTGGCTAATTTTTGTATTTTTAGTAGAGACAGGGTTTCACTATGTTGGCCAGGCTGGTCTTGAACTCCTGACCTCAGGTGATCTGCCCGCCTCGGCCTCCCA	86.26	33	HR
chr3	197207701	197212376	DEL	chr3;197207204;197207871;L1M5;LINE;+;L1	chr3;197207204;197207871;L1M5;LINE;+;L1	SAME;L1	TTTACGCAAAGTTACACAAACTTTACGCAAAGTTAAATCTCTGATTTAAACTAATAATAAGCAATTAGATGGTACAAGGAAATAGAAGGCCATATCTGAAATAGAAACAAAAAAGATAAAATGCCCAGGAATAAAACCAAAGTATCCAAATGTCCGGCTTTACCAAATGAAAAGAAGACAGACCACGTTCTTGGCAGAAAGAATCAAGTCAAAGATATCATCTCCTTCCTAAGTTTATCTATACTTTTATCTTTAACATAATCCCAATAAAAAGGCCAACAGAAAATTTATTCATTTATTCAAATATTTATGCAGGAATTAGAAGAGGTAACTGAAATTCTTGTAAAAAACCAGCAAGAAAAAAAGAAAGTCTATAGATAAGGAGTAAGTGTGCACAAT…	CCTACCGCTAATGCACACAATGGTGATATGTTCAACATTAAGATGGAGGAAAGGATGCTTACTTGCCTCACTTGTTTTCAACATTATGCTGGAGGCCCTAATTGTGGCTGGAAGGCAGGCAAAAGAAAGTAAAAGTGTAACAGCCAGTAAAGATTAAGTAAAACTGTCTCTATTTGCAAATGACATGACTGTTCGCACTGAAAACCCTAAGGAATTTACAAGA	48.057	1	NHE
chr4	6895622	6898671	DEL	chr4;6895457;6895755;AluSq2;SINE;+;Alu	chr4;6895457;6895755;AluSq2;SINE;+;Alu	SAME;Alu	GGCCAGGCGCAGTGGCACATGCCTGTAATCTCAGCACTTTGGGAAGCCAAGACTGGCAGATCATCTGAGGTCAGGAGTTTGAGACCAGCCTGGCCAACATGGTGAAACCCCATCTCTACTAAAAATACAATAAAATTAGCTGGGCATGGTGGCGGGCGCCTGTAATCCCAGCTACTCGGGAGGCTGTGGCAGGAGAATCGTTTGAACCAGGGAGGTGGAGGTTGCAGTGAACCAAGACCGCGACATTGCACTCCAGCCTGGGCAACAAGAGCAAGACTCCATCTCAAAAAAAAAAGAA	GGCCAGGCATGGTGGCTCACGCCTGTAATCTCAGCACTTTGGGAGGCTGAGGAAGGTGGATCACGAGGTCAGGAGATCGAGACCATCCTGGCTAACACGGTGAAACCCCGTCTCTACTAAAAATACAAAAAATTAGCCGGGTGTTGTGGCGGGCGCCTGTAGTCCCAGCTACTCGGGAGGCTGAGTCAGGAGAATGGCGTGAACCCAGGAGGCGGAGCTTGCAGTGAGCTGAGATCGCACCACTGCACTCCGGCCTGGGCAACAGAAAGAGACTCTGTCTCCAAAAAAAAAAAAAAAAAATTAAAA	82.274	21	HR
chr4	10390815	10400549	DEL	chr4;10389977;10392797;L1MA3;LINE;-;L1	chr4;10389977;10392797;L1MA3;LINE;-;L1	SAME;L1	TTAAGTTTTATGGGTACATATACATATCAGGTACATAAAACATTTTGATACAGGCATACCATGTAAAATCACATCAAGGTAAATGGGATATTTACCCCAAGCATTTATCATGTTTTTGTGTTATGAGCTTTCCAATTATATAATAGTTATTAAGTGTACAGTAAATTATGCTGTTGTGCTATCAAATACTAGATCTTACTCATTTAACTATATTTTTGTTCCCATTACCCATCCTTACTTCCCCTACTCTCTTCACTATCCTTCTCAGCTTCTGGTAACCATCATTCTACTCTCTACCTCCGTGAGATTAATTGTTTTAATTTTTAGCTCCCACAAATGAGTGAGATCATGTGACATTTGTCTTTGTGCCTGGCTTATTTCACGTAACATAATGACTTC…	CGCTAACTTCTATTTTATTATTTGGCTTGGGATTTGGTTAAGCTTCACAAGTCTGGATTGGTGTTTTGTTTTTTTTTTAGTTTTGAGAATTTTTGGTAATTATCTCTTCAGTCTCAAATAGTATTGCCTTTGCCCTGTGTTTTAAGCTGTTTAACTCCAAATAGACATTTAAAGACACTCTTACTCAGTCTTCCATGTTTCCCAAAGTCTCTCTCCTGTTTTGATCTGTCTTTACACTGCAATTTCTTCAGCTCCATCTTCTAGCTCACTATTTCTCTCAGCCTTATTTAATGTTATTTAACCCAATCCCTGAGTT	47.991	0	NHE
chr4	38262656	38263849	DEL	chr4;38262535;38262842;AluY;SINE;-;Alu	chr4;38262535;38262842;AluY;SINE;-;Alu	SAME;Alu	TTTTATTTTATTTTATTTTTGTTTTGAGACGGAGTCTCGCTCAGTCGCCCAGGCTGTAGTGCTGTGGCACGATCTGAGCTCACTGCAAGCTCCGCCTCCCGGGTTCACGCCATTCTCCTGCCTCAGCCTCCCGAGTCGCTGGGACTACAGGCACCCGCCACTACGCCCGGCTAATTTTTTTGTATTTTTAGTAGAGACGGAGTTTCATTGTGTTAGCCAGGATGGTCTCGATCTCCTGACCTTGCGATCCGCCCGCCTCAGCCTCCCAAAGTGCTGGGATTACAGGCGTGAGCCACCGTGCCTGGCC	TTTTTTGTTTTTGTTTTTGTTTTAGATGGAGTCTCGCTCTGTCACCCAGGCTGGAGCACAGTGGCACAATCTTGGCTTACTGCAACCTCTGCCTCCCAGGTTCAAGCAATTCTCCTGGCTCAGCCTCCCGAGTCGCTGGGACTACAGGTGTGCGCCACCATGCCTGGGTAATTTTTGTATTTTTAGTAGAGACGGGTTTCATCGTATTGGCCAGGCTGGTCTCAAACTCCTGACCTCATGATCCACCCACCTCAGCCTCCCAAAGTGCTGGGATTATAGGCGTGAGCCACGGTGCCCAGCC	84.262	30	HR
chr4	42760660	42767525	DEL	chr4;42760330;42760768;L1PA16;LINE;+;L1	chr4;42760330;42760768;L1PA16;LINE;+;L1	SAME;L1	TCATTCTACCAAAAGATACATGCACTCACATGTTCATTGCAGCACTATTGACAATAGCAAAGACATGGAACCAATCTATGTGCCCAACAACAGTGGATTGGATAAAGAAAATGTGGTTCATATACATCATAGAATACTATGCAACCATCAAAAAGAATGAGATCATGTATTTTGCAGCCATAAGGATTAAGCTGGAGGCCATTATCCTAAGTGAACTAACATAGGAACAGAAAACCAAATACTGCATGTTCTCACTTATAAGTGGGACCTAAACATTGGGTACTCATGGACAAAAAGTTTGCAACAATAGAAACTACAGATTACTAGAGGGGAGAGGGAGAGAAGGAGCAAGGGTTGAAAAACTAACTATTGGGCACTATACTCAGTACCTGGGTGATG…	AAAATGGAGGATGGGAGGCAGGACCAACTTGCTTCTCCCACCTGGATGGACAGAGCGGCGTGTGGAGACTCACATCATGAACTTTTGCTCCAAGAATTACCACAGGTACATACCAGGAAAGCCAAAAGAATCTACAGACCCTTTAAAGGAACTGACTTGCCGCCACAGGCTCTGTGAGACAGCCGCAAAACTGTAGGCGCCTTAAGTGTGTAAGGGGGAACGTCTCTCCCCGAAAACACATCCTCAACAGGGAACACGAAGGTCCAAATCACAGGAGAAGGATTTAACCTTACCTGGATTTGAGACAAATTTAGAGAGCTGAGCTAAGTATAAGGGTTGAGGAAGCAGTGGGAAGACCCCCGTGGGCACTTTTGGTCCCCAAGGAAGCCATTTATGACT…	44.311	1	NHE
chr4	56673800	56678541	DEL	chr4;56673729;56674004;AluSx;SINE;-;Alu	chr4;56673729;56674004;AluSx;SINE;-;Alu	SAME;Alu	AGTCTCGCTCTGTCACCCAGACTGGAGTGCAGTGCTGTGATCTTGGCTCCCTGCAGCCTTCGCCTCCCGGGTTCAAGCGATTTTCCTGCCTCAGCCTCCTGAGTAGCTGGGATTACAGGCATGCACCAACATGCCCATCTAATTTTTGGATTTTTAGTAGAGACGGGGTTTCACCATGTTGGCCAGGCTGGTCTTGAACTCCTGACCTCAGGTGATCCGGCCACCTCATCCTCCCAAAGTGCTGGGATTACAGGCATGAGCCACTGCACCCAGCC	TTTTTTTTTTTTTTTTTTTTTTTTTGAGACGGAGTCTTGCTCTGCCACCCAGGCAGGAGTGCAGTGGCACGATCTCCGCTCACTGCAACCTCTGCCTCCCAGATTCAAGCGATTTTCCTGCCTCAGCCTCCCAAGTAGCTGGGATTACAGGCGCTCACCACAATGCCCAGAATAATTTTTGTATTTTAGTAAAGATGAGGTTTCACCATGTTGGTCAAGCTGGTCTCGAACTCCTGACCTTAGGTGATCCACCCGCCTCAGCCTCTCAAAGTGCTGGGGTTACAGGCATGAGCCACCATGCCCTGCC	83.453	28	HR
chr4	59423014	59430602	DEL	chr4;59419693;59425790;L1PA5;LINE;+;L1	chr4;59419693;59425790;L1PA5;LINE;+;L1	SAME;L1	GTGCCCAGATGGCCAAACAGGAACAGCTTCAGTCTGCAGCTCCCAGTGTGAATGATGCAGAAGATGGGTGATTTCCGCATTTCCAACTGAAGTACCAGGTTCATCGAACTGGGGCTTGCCAGACAAGTGGGTGCAGCCCATGGAGGAGGGTGGGGCATTTCCTCACCCAGGAAGTGCAAGGGGTTGGGGAATTCCCTTTCCTAGCAAAGGGAAGCCATGACAGACAGCACCTGGAAAATCGGGAGACTCCCAATCTAATACTGCGCTTTAGCAACAGCCTTAGCAAACGGCACACCAGGAGATTATATCCCGCCCCTGGCTCAGAGGGTCCCACGCCCACGGAGCATTGCTCACTGCTAACACAGCAGTCTGAGATCAAACTGCAAGGCTTCAGCGAGG…	TAGATCGCTAGCAAGACTGATACAGAAGAAAAGAGAGAAGAATCAAATAGACACAATAAAAAATGATAAAGAGACTGTCACCACCAATCCCACATTAATACAAACTGCAATCAAAGAATACTATAAACATCTCTAAGCAAATAAACTAGAAAATCTAGAAGAAATGGATAAATTCCTGGACACATACACCCTGCCAAGACTAAACCAGGAAGAAGTGGGATAGCTGAATAGACCAATAGCAGGCTCTGAAATTGAGGCAATAATTAGTAGTCTAACAACCAAAAAAGTCCGGGACCAGATGGACTCCCAGCCAAATTCTACCAGAGGCACAAAGAGGAGCTGGTACCATTCCTTCTGAAACTATTACAATCAATAGAAAAAGAGGGAATCCTCCCTAAC…	91.821	56	HR
chr4	69601758	69607084	DEL	chr4;69600999;69601919;L1PBa;LINE;+;L1	chr4;69600999;69601919;L1PBa;LINE;+;L1	SAME;L1	GTGGGGAAGGCTTATGACCTGGGGCATTTTTGAGTTTTGAGAGGAGTGTGCCTGGAATCCAGTTACCTGATGCTAGTGGAATACTGCAAATGTGAGAACTGCCTTGCCAAGCATGTAGGAGCCAGGTGAGGTTTACTTCCTGCTGCTACACATACTCCCCATGTGGATTCTTCTGTGCAGCAGAGGCGGCTGCACTTCTCCCTGGAACATTACCCCAACAGCCAGAGAGCTTCCCTCTGATCCTCACTGTGACCACTACTCATGCCTACATAGGGGGAGCCAGAGCACAGACTTGACTGACCCAGCCTCGTGTTCTTGCTCCTGCACCTGCCCTGGTGGCTTAACAGAAAGGACAGAGAATTTGGGGAGCTCCATGCCCTTCCCCGCCCCCCGGAGTAC…	GGACAGCTCCTTACCCAAAACCCCATCTCTACATCACCATCATCAAAGACCAAAGGTAGATAAAACCACAAAGATAGGGAAAAAACAGAGCAGAAAAACTGGAAACTCTAAAAATCAGAGTGCCTCTCCTCCTCCAAAGGAAAGCAGCTCCTCACACGCAACAGAACAAAACTGGACGGAGAATGACTTTGACGAGCTGAGAGAAGAAGGCTTCAAACGATCAAACTGCTCCGAGCTACAGGAAGAAGTTCAAACCCATGGCAAAGAGGTTAAAAACCTTGAAAAAAAATTAGACGAATGGCTAACTAGAATCACCAATGAAGAAAAGCCCTTAAAGGACCTGATGGAGCTGAAAACCAAGGCACAAGAACTACGTGACAAATGCACAAGCCTCAGTAG…	40.381	0	NHE
chr4	75674870	75676490	DEL	chr4;75674718;75675022;AluSg;SINE;-;Alu	chr4;75674718;75675022;AluSg;SINE;-;Alu	SAME;Alu	TTTTTTTTTTTTTTTTTTTTTTAAGATGGAGTCTCTCTGTGTCGCCCAGGCTGGAGTGCAATGGCACGGTCTTGGCTCACTGCAACCTCCGCCTCCCGGGTTCAAGCGGTTCTCCTGCCTCAGGCTCCCTAGTAGCTGGGACTACAGGCGCATGCCACCACACCCAACTAATTTTTATATTTTTAGTAGAGACGAGGTTTCACTATGTTGGCCAGGCTGGTCTCGAACACACCTGACCTCGTGATCCGCCCGCCTTGGCCTCCTAAAGTGTTGGGATTACAGGCGTGAGCCACCGCACCCGGCC	TTTTTTTTTTTTTTTTTTTTTTTTGAGATGGAGTCTCGCTCTGTCATCCAGGCTGGAGTGCAATGGCATGATCTGGGCTGACTGCAACCTCCACCTCCCAGGTTCAAGCCATTCTCCTGCCTTGGCCTCCCAAGTGGCTAGGACTACAGGCATGTGCCACCACGCCCATCTAATTTTTCTATTTTTAGTAGAGACGAGGTTTCACCATGTTGGCCAGGTTGATCTCGAACTCCTGACCTCAAGTGATCCACCCACTTCG	85.714	9	HR
chr4	75821862	75823399	DEL	chr4;75821673;75821967;AluY;SINE;-;Alu	chr4;75821673;75821967;AluY;SINE;-;Alu	SAME;Alu	TTTCTTTTTTCTTTTTTGAGACAGAAGCTCTGTTGCCCAGGCTGGAGTGCAGTGGCACGATCTCGGCTCACTGCAAGCTCCGCCTCCCAGGTTCACGCCATTCTCCTGCTTCAGCCTCCCGAGTAGCTGGGACTACAGGCGCCGGCCACCACGCCTGGCTAATTTTTTGTATTTTTAGTAGAGATGGGGTTTCACCATGTTAACCAGGATGGTTTCGATCTCCTGACCTCGTGATCTGCCCGCCTCAGCCTCCCAAAGTGCTGGGATTACAGGCGTGAGCCACCACGTCTGGCC	TTCTTTTTTTTTTTTTTTAAGATGGAGTCTTGCTCTGTCGCCCAGGCTGAAGTGCAATGGCGTGATCTAGGCTCACTGCAACCTCCTGCTGGGTTCCAGCGATTCTCCTGCCTCAGCCTCCAGAGTAGCTGGGATTACAGGTGCGCGCCACCATGCCCAGCTAATTTTTTTTGTATTTTTAGTAGAGATGGGATTTCACCATGTTGGTCAGGCTGGTCTCGAGCTCCTGACCTTGTGATCCGCCCACCTTGGCCTCCCAAAGTGCTGGGATTACAGGCGTGAGCCAGCGTGCCCGGC	81.605	12	HR
chr4	81188650	81189388	DEL	chr4;81187832;81189036;L1PA3;LINE;+;L1	chr4;81187832;81189036;L1PA3;LINE;+;L1	SAME;L1	AACTGGATCCCTTCCTTACACCTTATACAAAAATCAATTCAAGATGGATTAAAGACTTAAACGTTAGACCTAAAACCATAAAAACCCTAGAAGAAAACCTAGGCATTACCATTCAGGACATAGGCATGGGCAAGGACTTCATGTCTAAAACACCAAAAGCAATGGCAACAAAAGCCAAAATTGATAAATGGGATCTCATTAAACTAAAGAGCTTCTGCATAGCAAAAGAAACTACCATCAGAGTGAACAGGCAACCTACAAAATGGGAGAAAATTTTTGCAACCTACTCATCTGACAAAGGGCTAATTTCCAGAATCTACAATGAACTCAAACAAATTTACAAGAAAAAAACAAACAACCCCATCAAACAGTGGGTGAAGGACATGAACAGACACTTCT…	AAGAAAATGTGGCACATATACACCATGGAATACTATGCAGCCATAAAAAATGATGAGTTCATGTCCTTTGTAGGGACATGGATGAAACTGGAAATCATCATTCTCAGTAAACTATCGCAAGAACAAAAAACCAAACACCGCGTATTCTCACTCATAGGTGGGAATTGAACAATGAGAACACATGGACACAGGAAGGGGAACATCACACTCTGGGGACTGTTGTGGGGTAGAGGGAGTGGGGAGGGATAGCTTTAGGAGATATACCTAATGCTAAATGACGAGTTAATGGGTGCAGCACACCAGCCTGGCACATGTATACATATGTAACTAACCTGCACGTTGTGCACATGTACCCTAAAACTTAAAGTATAATAAGAATAA	94.488	87	HR
chr4	103604752	103604845	DEL	chr4;103603861;103604815;L1PA7;LINE;+;L1	chr4;103603861;103604815;L1PA7;LINE;+;L1	OPP;L1	GAACTACAAACCACTGCTCAAGGAAATAAGAGAAGACACAAACGGAAAAACATTCCATGCTCATGGATAGGAAGAATCAGTATCTTGAAAATGGCCATACTGCCCAAAGTAATTTATAGATTCAATGCTATCCCCATCAACTACCATTGACTTTCTTCACAGAATTAGAAAAAACTATTTTAAATTTCATATGGGACCAAAAAGGAGCCCATATCTCCAAGACAATCCTAAGCTAAAAGAACAAAGCCGGAGGCATCAGGCTGCTTGACTTCAAATTATACTGCAAGGCTATAGTAACCAAAACACCATGGTACTGGTACCAAAACAGATATACAAACCAATGCAACAGAACAGAGGCCTCAGAAATAACACCACACATCTACAACCATCTGATCTTTG…	TTTTCTTTTTATTATTATACTTTAAGTTTTAGGGTACATGTGCACATTGTGCAGGTTAGTTACATATGTATACATGTGCCATGCTGGTGCACTGCACCCACTAACTCGTCATCTAGCATTAGGTATATCTCCCAATGCTATCCCTCCCCCCTCCCCCCACCCCACAACAGTCCCCAGAGTGTGATGTTCCCCTTCCTGTGTCCATGTGATCTCATTGTTCAATTCCCACCTATGAGTGAGAATATGTGGTGTTTGGCTTTTTTTTGCGATAGTTTACTGAGAATGATGATTTCCAATTTCATCCATGTCCCTACAAAGGACATGAACTCATCATTTTTTATGGCTGCATAGTATTCCATGGTGTATATGTGCCACAGTTTCTTAATCCAGTCTATCATT…	88.866	1	NHE
chr4	108799896	108801059	DEL	chr4;108799708;108800008;AluSq2;SINE;-;Alu	chr4;108799708;108800008;AluSq2;SINE;-;Alu	SAME;Alu	TTCTTCTTTTTCTTTTTGAAACCAAGTTTCGCTCTTTTTTGTCCAGGCTGGAGTGCAATAGCATGATCTCAGCTCACTGCAACCTCTGCCTCCTGGGTTCAAGTGACTCTCCTGCCTCAGCCTCCTGAGTAGCTGGGATTACAGGCACACACCACCACACCCGGATAATTTTGTATTTTTACTAGAGATGGGGTTTCACCATTTTGGCCAGGTTGGTCTCGAACTCCTGACCTCAGGTGATCTGCCTGCCTTGGCCTACCAAAGTGCTCAGATTACAGGCGTGAGCCACCGCACCCAGCC	ACCTCTGCCTCCCGGGTTCAAGCGATTCTCCTGCCTCAGCCTCCCGAGTAGCTGGGATTACAGGCATGCGCCACCACGCCCAGCTAATTTTTGAATTTTTGGTAGAGCTGGGGTTTCACCATGTTGGCCAGGCTGGTCTTGAACTCCTGACCTTGGGTCCTCCACCCGCCTCGGCCTCCCAAAGTGCTGGGATTACAGGCATGAGCCACTGCGCCTGGCC	84.545	14	HR
chr4	114253969	114262679	DEL	chr4;114251553;114258231;L1PA17;LINE;+;L1	chr4;114251553;114258231;L1PA17;LINE;+;L1	SAME;L1	TTGTTTCTTCAAGATGGCTGACTAGTGATGTTGAATGCCAGTTCTCCTCAGAAAGTAGATCAAAGTAATAGAGGATTGGCCACGGTCCAAGTGGAAAACCGAGGGAAGAGAGCAATGATCTGTCAGAGAGCCCATGTGAAGAAGCTGGGATGCAGAAAAGCAAAGGGTAGGTGGAGTTGCTTCTCTGCTCCCCTCATCCCTGGGACAATCTGCTGACTGCTAAATTGCTGGAGAGTTTTCTTCACCCTCACAACCTGGCTATGATGGTGGCAATTTGGAGACTTCCCAGAGACAGAGAACCAGGTTGCCACCTCATGCAGGGGAACCCACATTCCCTCAGGCCTTAACTGAGATAGAGGGCAACATACTGTTTTTATACCTACTGTGGGCTACTGCCCT…	CACAAACAAATGGGGGAACATCCATGCTCATGGATAGGAAGAATCAGTATTGTGAAAATGGCCATACTACCCAAGGTAATGTATAGATTCAATGCTATCCCCATCAAGCTACCACTGAATTTTTTCACAGAATTGGAAAAAACTACTTTAAATTTCATATGGAACCAAAAAAGAGCCTACACAGCCAAGACAATGCTAAATAAAAAGAACAAAGCTCAAAGCATCATGCTACCTGACTCCAAACTACACTACAAGGCTACAGTAACCAAAACAGCATGGTACTGGTACCAAAACAGATATATAGACCAACAGAACAGAACAGAGGCCTCAGAAATAAGACCACACATCTACAACCATCTGATCTTTGACAAACCTGACAAAAACAAGCAATGGGGAAAG…	69.715	3	NHE
chr4	120165932	120166137	DEL	chr4;120165823;120165938;L1PB3;LINE;+;L1	chr4;120165823;120165938;L1PB3;LINE;+;L1	SAME;L1	TTGGCCTAGGCAAAGAATTTATGACTGATCTCAAAAGCAAATGCAACAAAACAAAAATAGACAAATGAGACTCAAACTGAAAAGCTTTTCCACAGCAAAAGAAATAGTCAGCAGA	AAAAGAAATAGCAGAATAAACAGACAACCTATCAAAAGGAAGAAAAGTATTTGCCAACTATGTATCTGACAAAAGGGTAATATCTAGAATTTACAAGTAATTAAAATAACTCAACAAGAAAAATACAAATAACCCCATTAAAAAGTGGACAAAGGACATGAGCATTTTTCAAAAGAATACATACAGGCAGCAACAAACGTGAAAAAAAAGTTCAACATCGCAAATCATCAGTGAAATGCAAATTGAAACCACAATGAGATAGCACCTTTCACCTGTCAGAAAGGCTTTTATTAAAAAGTCAAGAAAACGTAGATATTGGTGAGGATGAGGAGAAAAGAGAATGCTTATACACTGTTGGTGGGAATGTAAATTAGTACAACCTCTATGGAAAACAGTGTG…	43.258	6	HR
chr4	132259577	132261821	DEL	chr4;132255580;132260145;L1PA5;LINE;+;L1	chr4;132255580;132260145;L1PA5;LINE;+;L1	SAME;L1	GAACCAATTTGTAAAACATATTTTTGGATATCATCTACAAGAATTTTCCCAACCTAGGTAGAGAGGCCGACATTCAAATTCAGCAAATGTATAGAACCCCAGTAACATACTTCACAAGAAGGTAATCCCGAAGACACATCAACATCAGATTCTCCTGGGTCGAAATGAAATAACAAATGTTAAAGTCAGCTAGAGAGAAAGGTCAGGTCACCTACAAAGGGAAGCTCATCAGACTAACAGCAAACTCCTCAGCAGAAATGCTACAAGTCAGAAGAGATGGGGGCCAATATTCAACATTCTTAAAAAAAACAAAAAAGAAATTCCAACCCATAATTTCATAACTGGCTAAACTAAGCCTTATAAGCAAAGGAAAAATAAGATCCTATTCAAGCAAACAAC…	TATTGGTGGGACTGTAAACTAGTTCAACCATTGTGGAAGACAGTGTGGCGATTCCTCAGGGATCTAGAACTAGAAATACCATTTGACCCAGCCATCCCATTACTGGGTATATACCTAAAGGATTATAAATCACGCTGCTATAAAGATACATGTACACGTATGTTTATTGTGGCACTACTCACAATAGCAAAGACTTGGAACCAACCCAAATGTCCATCAATGATAGACTGGATTGAGAAAATGTGACACATATACACCATGGAATACTATGCAGCCATAAAAAATGATGAGTTCATGTCCTTTGTAGGGACATGGATGAAACTGGAAACCATCATTCTCAGCAAACTATCACAAGATAAAAGA	94.505	45	HR
chr4	139281079	139287228	DEL	chr4;139280793;139281102;AluSz;SINE;+;Alu	chr4;139280793;139281102;AluSz;SINE;+;Alu	SAME;Alu	GGCCGGGCACAGTGGCTCACGTTTATAATCCCAGCACTTTGGGAGGCCGAGGCAGGCGGATCACTTGAGGTCAGGAGTTGGAGAGCAGCCTGGGCAACATGGTGAAACCCCGTTTCTACTAAAAATACAAAAAATTAGCCGGGAGTGGTGGCGCGGGCCTGTAATCCCAGCTACTCGGGACGCTAAGGCAGGAGAATCGCTTGAACCCGGGAGGCGGAGGTCGCAGTGAGCCGAGATCATGCCACTACATTCAAGCCTGGGTGACAGAGCAAGACCCTGTCTCAAAAGCAAAACAAAACAAAACAAAAA	GGCCAGGCACGGTGGTTCACGCCTGTAATCCCAGCACTTTGGGAGGCTGAGGCAGGCAGATCACCTGAGGTCAGGAGTTTGAGACTAGCCTGGCCAACGTGGTGGAACCCCCTCTCTATTACAAATGCAAAAATTAGCTGGGCATGGTGGTGGGTGCCTGTAATCCTAGCTACTCGGGAGGCTGAGGTAGAATTCCTTGAACCCAGGAGATGGAGGTTGCAGTGAGCTGAGATCACGCCACTGCACTCTAGCCTGGGTGACAGAGCAAGACTCTGTCTCCAGGAAAAAAAAA	82.886	0	NHE
chr4	145998426	146006588	DEL	chr4;145997754;146000000;L1PA4;LINE;-;L1	chr4;145997754;146000000;L1PA4;LINE;-;L1	SAME;L1	TTTTATTATTATTATACTTTAAGTTTTAGGGTACATGCGCACAACGTGCAGGTTTGTTACATATCTATACATGTGCCATGTTGGTGTGTTGCACCCATTAACTCGTCATTTAGCATTAGGTATATATCCTAATGCTATCCCTCCCCCCTTCCCCCACCCCACAACAGTCCCTGGTGTGTGATGTTCCCCTTCTTGTGTCCATGTGTTCTCATTGTTCAATTCCCACCTATGAGTGAGAACATGCGGTGTTTGTTTTTTTGTCCTTGCGATAGTTTGCTGAGAATGATGGTTTCCAGTTTCATCCATGTCCCTACAAAGGACATGAACTCATCATTTTTTTATGGCTGCATAGTATTCCATGGTGTATATGTGCCACATTTTCTTAATCCAGTCTATTGT…	GAAGGGATACTGAATTTTATCAAATGGGTTTTCTGTGTCTATTGAGATGATAATATGGTTTTTGCCTTTCATTCTGTTGATAGAATATATCATGTTTTGCATATGCTACTTCACTTTTGCATCCCTGGTATAAATCCTACTTGATCATGGTGTATAATCTTTTTGATGTTCTATCGGATTTGGTTTTCTAGTGTTTTGTTGAGTATTTTTAAAAACATGTTCATCAGGAATATTGGCCTGTAGTTCTCTCTCTCTCTTTTTTTTTTTTTGTATCCTTATCTGGTTTTGGTATCAGGGTAATGCTGTCCTTGTAAAATGGAGTTTGGAAAAATTCCCTTTACTTTGCTTTTTTTAAAACAGTTTAAGAATAGGTGTTAGTTATTCTTTAAAAGCCTGGGT…	46.429	3	NHE
chr4	165081465	165083903	DEL	chr4;165081388;165081689;AluY;SINE;-;Alu	chr4;165081388;165081689;AluY;SINE;-;Alu	SAME;Alu	TTTTTTTTTTTTTGAGACGGAAACTTGCTCTGTTGCCCAGGCTGGAGCACAGTGGTGCGATCTCAGCTCACTGCAAACTCCGCCTCATGGGTTCATGCCATTCTCCTGCCTCAGCCTCCTGAGTAGCTGGGACTATAAGCGCCCATCATCACGCCCGGCTAATTTTTTTTTTTTTGTATTTTTCAGTAGAGATGGGGTTTCACCATATTAGCCAGGATGGTCTCGATATCCTGACCCCATGATCCACCCGCCTCGGCCTCCCAAAGTGCTGGGATTACAGGCGTGAGCCACCGTGTCCGGC	TTTTTTGTTGTTGTTGTTTTGTTTCGAGACAGAGTCTTGCTCTGTTATCCAGGCTGGAGTGCAGTGGCGCAATCTTAGCTCACTGCAACCTCCGCCTCACAGGTTCAAGCGATTCTCCTGCCTCAGCCTCCTGAGTAGCTGGGACTACAGGTGTGCATCACTTTGCCCAGCTAATTTTTGTATATTTAGTAGAGATGGGGTTTCACCATATTGGTCAGGCTGGACTCAAACTCCTGACCTCGTGATCTGCCCACCTCAGCCTCTTAAAAGTGCTAGGATTACAGGCATGAGCCACCGCGCCCAGTC	79.667	10	HR
chr4	183753115	183754575	DEL	chr4;183753003;183753300;AluY;SINE;-;Alu	chr4;183753003;183753300;AluY;SINE;-;Alu	SAME;Alu	TTTTTTTTTTTTTTTTGAGAGGGAGTCTCGCTCTGTCGCCCAGGCTGGAGTGCAGCGGCGCGATCTCGGCTCACTGTAAGCTCCGCCTCCCGGGTTCACGCCATTCTCCTGGCTCAGCCTCCCGAGTAGCTGGGACTACAGGTGCCTGCCACCGCGCCCGGCTAATTTTTTGTATTTTTTAGTAGAGACGGGGTTTCACCGTGTTAGCCAGGATGGTCTCAGTCTCCTGACCTCGTGATCCGCCCGCCTCGGCCTCCCAAAGTGCTGGGATTACAGGTGTGAGCCACTGTGCCAGGC	TTTTTTTTTTTTTTTTTTTTTTTTTGAGACGGAGTCTCGCACTGCCGCCCAGGCTGGAGTGCAGTGGCGAGATCTCGGCTCGCTGCAAGCTCTGCCTCCTGGGTTCAGGCCATTCTCCTGCCTCAGCCTCCCGAGTAGCTGGGACTACAGGCGCCCGCCACCACGCCCGGCTACATTTTTTGTATTTTTAGTAGAGATGGGGTTTCACTGTGTTAGCCAGGATGGTCTTGATCTCCTGACCTTGTGATCCGCCCGCCTCGGCCTCCCAAAGCGCTGGGATTACAGGCATGAGCCACCGCGCCCTGCC	90.268	30	HR
chr4	185427668	185427994	DEL	chr4;185427477;185427781;AluSx1;SINE;+;Alu	chr4;185427477;185427781;AluSx1;SINE;+;Alu	SAME;Alu	GGCCGGGCGCGGTGGCTCACGCCTGAAATCCCAGCACTTTAGGAGGCCGAGGCAGGTGAATCACTTGAGGTCAGGAGTTTGAGACCAGCCTGACCAACATGGTGAAACCCCGTTTCTACTAAAAATACAAAAATCAGCCGGGCGTGGTGGCAGGTGCCCGTAGTCCCAGCTACCTGGGAGGCTGCGGCAGGAGAATTCCTTGAACCCAGGAGGCGGAGGTTGCAGTGAGCTGAGATAGCGCCTCTGCATTCCAGCCTGGGCGACAGAGCGAGACTCCATCTTAATAAGCAAAGAAATAAATAAA	GCCGGGCGCGGTGGCCCACTCCTGTAATCCCAGCACTTTGGGAAGCCGAGGCAGGTGGATCACCTGAGGTCAGGAGTTCAAGACCAGCCTGGCCAACATGGTGAAACCCCGTCTCTACTAAAAAATACAAAGTTAGCTGGGCGTGGTGGCAGACGCCTGTAATCCCAGCTACTTGGGAGGCTGAGGCAGAAGAATCGCTTGAACCTGGGAAGCGGAGGTTGCAGTGAGCCGAGATCGCGCTATTGCACTCCATCCTGGGCTACAAGAGCGAAACTCTGTCTCAAAAAAAAAAAAAAAA	83.882	5	HR
chr4	186292800	186293583	DEL	chr4;186292502;186292830;AluSc;SINE;+;Alu	chr4;186292502;186292830;AluSc;SINE;+;Alu	SAME;Alu	GGCCGGGTGCGGTGGTTCACGCCTGTAATCCCAGCACTTTGGGAAGCCGAGGCGGGCGGATCACGAGGTCAGGAGATCGAGACCATCCTGGCCAACATAGTGAAACGCCGTCTCTACTAAAACACACAAAATTAACCAGGCGTGGTGGTGGCACCTGTAGTCCCAGCTGCTCAAGAGGCTGAGCACGGGAATCGCTTGAACCCGGGAGGCCGAGGTTGCAGTGAGCCGAGATCGTGCCACTGCACTCCAGCCTGGGCCACTGCACTCCAGCCTGGGCAACAGAGTGAGACTCCATCTCAAAAAAAAAAAAAAAAAAAAAAAAAGGAAA	GGCCGGGCACGGTGGCTCACGCCTGTAATCCCAGCACTTTGGGAGGCTGAGGCGGGCGGATCACAAGGTCAGGAGATCGAGACCACCCTGGCTAACATGGTGAAACCCCATCTCTACTAAAAATACAAAAAATTAGCCAGGCGTGGTGGCGGGTGCCTGTAGTCCCAGCTACTCGGGAGGCTGAGGCAGGAGAATGGTGTGAACCCGGGAGTCAGAGCCTGGGCGACAGAGCAAGACTCCGTCTCAAAAAAAAAAAAAAAAAGAAAGAAAA	71.779	15	HR
chr5	2769309	2769526	DEL	chr5;2769229;2769479;L1MB7;LINE;-;L1	chr5;2769229;2769479;L1MB7;LINE;-;L1	OPP;L1	TGACCAATTTTTTTGTTTGTTTGTTTTGTTTTTCGACGTCCTTCATCAGGTTGAGAAAGTTTCCCTCTATCTAGTTTTCTAAGAATTTGTATCATGAGTGGAGGGCTGCACTTTTTCTGGAAATTATTTTTCCACACCTATTAAGATAAACATTTTTTTTTATTTACTTCTATTATTATAATATGGTGTGCTACATTAATTGATCTTCAAATGTTAAGCCAACCTTGAATTTGAGATGAATACCACTTAG	AATATCTCTCATGAACATAGAAAGAAAAATCATCAAATACATGAGTGAATCATGGTCAGTAGCATACCACAGGCTAACACACTATGCACAAATTGGGTTCATCCCAAGAATTTAAGATTAACACCATTTTGGAAAATCAATCCATGTAAGTCACCATCTGAATAGAATAAAGAAGAAAAACCATATAACCATTTCAATAGATGCAAAAAGAGCTGTTGACAAAATTTACAACTCCTTCATTAAGAACACACAGAAAACTGGGTAGAGTCAAATTTCTCATTCTGACAAAAGACATCAGCAAAACATCTAGAGCTGACATCATTGTTCATTATGAAATATTGAGTGCTTTTAAAGATTGGGAGCAGGGTAAAAACGTCTACTTCTATTCAACAATGTACT…	61.278	5	NHE
chr5	32085198	32085693	DEL	chr5;32084948;32085250;AluSz;SINE;-;Alu	chr5;32084948;32085250;AluSz;SINE;-;Alu	SAME;Alu	TTTTTTTTTTTTTTTTTTTTTTTTTTGAGACAGAGTCTTGCTCTGTTGCCCAGGCTTGAAGGCAGTGGTGCAATCTCAGCTCACTGACCTCTACCTCCTGGGTTCAAGCGAATCTCGTGCCTCAGCCTCCCAAGTAGCTGGGATTACAGGTGCATGCCACCATGCCTGGTTAATTTTTGTATTTTTCGTAGAGATAGGGTTTCACCATGTTGGCCAAGCTGGTCTCAAACTCCTGACAAGTGATCCACCTGCCTTGGCCTCCCAAAGTGCTGGGATTACAGGCGTGATCCACCGTGCCCAGC	TTTTTTTTTTTTGAGACGGAGTCTTGCTCTGTTACTCAGGCTGGAATACAATGGCATGATCTTGGCTCACTGCAACTCCACCTCCCAGGTTCAAGCGATTCTCCTGCCTCAGCCTCACAAGTAGCTGGGATTACAGGCGTGTGCCACCACACTCAGCTAATTTTTGTATTTTTAGTAGAGACGGGAATTTCACCATGTTGGCCAGGCTGGTCTCGAACTCTTGACCTCAGGTGATCCACCCGCCTTGGCCTCCCAAAGTGCTGGGATTACAGGCGTGAGCCACCATGCCCAGCC	84.797	37	HR
chr5	32160991	32162416	DEL	chr5;32160785;32161093;AluY;SINE;+;Alu	chr5;32160785;32161093;AluY;SINE;+;Alu	SAME;Alu	GGCCAGGCGCGGTGGCTCACGCCTGTAATCCCAGCACTTTGGGAGGCCAAGGCGGGCGGACCACGAGGTCAGGAGATCGAGACCATCCTGGCTAACACAGTGAAACCCCGTCGCTACTAAAAATACAAAAAATTAGCCAGGCGTGGTGGCGGGTGCCTGTAGTCCCAGCTACTCGGGAGGCTGAGGCAGGAGAATGGCGTGAACCTGGGAGGCGGAGCCTGCAGTGAGCCGAGATCGCGCCACTGCACTCCAGCCTGGGTGACAGAGCGAGACTCCGTCTCAAAAAAAAAAAAAAAAAAAAAAAAAAA	GGCCAGGCGTGGTGGCTCACGCCTGTAATCCCAGCACTTTGGGAGGCCAAGGTGGGCGGATCACGAGGTCAGGAGATAGAGACCATCCTGGCTAACACGATGAAACCCCGTCTCAACTAAAAATACAAAAATTTAGCCAGGCGTGGTGGCAGGCGCCTGTAGTCCCAGCTACTCAGGAGGCTGAGGCAGGAGAATGGCATGAACCCGGGAGGCGGAGCTTGCGGTGAGCAGAGATTGGGCCACTGCACTCCAGCCTAGGCAACAGAGCAAGACTCCGTCTCAAAAAAAAAAAAAA	92.203	12	HR
chr5	50938546	50943630	DEL	chr5;50938064;50940352;L1PB2;LINE;+;L1	chr5;50938064;50940352;L1PB2;LINE;+;L1	SAME;L1	AAGATGGTGGATAGGAGGCAGTGTTAGAGTGCCTCTCCCACTTGGAAGGAGAGAAGCATGAAGAGAGTCACACTGTGAACTTTTGTTCCAAGAACTACTGCAGGAATTTACCAGGAAAACTGAAAGAATTTACACATCCTTTAAAAGAAGTAGCATGCCAAGGCAAACTCTGTGAGACAGGCAAAAAACTGTGAGTTCCCAGAGTGGAAGATGGGGAGAGCCTGCCCTTGAACATACATCCCCACTGAGGAATCTGAAAATCCAGATCACAGGAGAAGGTTTCAACCTTACCTACAGCTGGAATGAATTAGAGAGTGGCATGAAATATAAAAAAGTAGAAGCATCAGTGGAAAGAATCTTGTAGGTATTCCCAGTCTCCAGCTGGAGCCCAGGGAAGCC…	GACACCCTGTTCAATAAATGGTGCTGGAATAACTGGCAAGCCACATGTAGAAGAATGAAACTGGATCTTCCTCTCTCACCATATACAAACATCGATTCAAGATGGATTAAAGACTTAAATCTAGGACCTGAAACCATAAAAATTCTAGAAGATAACAATAGTAAAACTCTTCTAGATACTGGCTTAGGTGATCAAATTATGAATAAGACCCCAAAAACAAATGCAACAAAAGCAAAAATAAATAAATGGTACCTAATGAAACTAAAAAGCTCCTGCACAGCAAAAGAAATAATCAGCAGGGTAAACAGACTACCCACAGAGTGAGAGAAAATATTCACAAACTATGCAGCCAACAAAAAATTAGTATCCAGAATCTACAAGGAACTCAAACAAATCAGC…	42.97	3	NHE
chr5	56133379	56134519	DEL	chr5;56133158;56133453;AluSg;SINE;+;Alu	chr5;56133158;56133453;AluSg;SINE;+;Alu	SAME;Alu	GGCCGGGCACGATGGCTCATGCCTGTAATCCCAGCACTTTGGGAGGCTGAGGTGGGCAGATCACAAGGTCGGGAGTTCGAGACCAGCCTAGCCAACATGGTGAAACCCCATCTCTACTAAAAATACAAAAACTAGCTGGGCATGGTGGTGCATGCCTGTAATCCCAGCTACTGGGGAGACTGAGGTAGGAGAATGGCTTGAACCTAGGAGGCGGAGGTTGTAGTGAGCCGAGATTGTGCCACTGCACTCCAGCCTGGGTGACAGAGGAAGACTCCGTCTCAAAAAAAAAAAAAAA	GGCTGGGTGCGGTGGCTTACGCCTGTTATCCCAGCACTTTGGGAGGCCGAGACAGGTGGATCACCTGAGGTCAGGAGTTCGAGACCAGCCTGGCCAACATGGCGAAACCTGGTGTCTACTGAAAATACAAAAAATTAGCCTGGCGTGGTGGCAGGCGCCTGTAATCCCAGCTACTTGGGAAGCTGGGGCAAGAGAATTGCTTGAACCCGGGAGTTGGAGGTTGCAGTGAGCCGAGATCGTGTCATTGCACTCCAGCCTGGGTGACAGAGTGAGAGACTCTGTCTCAAAAAAAAAAAAAAA	82.45	13	HR
chr5	81389770	81390745	DEL	chr5;81389518;81389826;AluSx;SINE;-;Alu	chr5;81389518;81389826;AluSx;SINE;-;Alu	SAME;Alu	TTTTTCTTTCTTTCTTTTTTTAAATTGGAGACAGAGTCTCACTCTGTCATCCAGGCTGGAGTGTGGTGGCACAATCTTGGCTCACTGCAACCTCCGCCTCCTGGGTTCAAGAGATTCTCCTGCTCAGCCTCCTGAGTAGCTGGGAATACAGGCGTGCGCCACCATGCCCAGCTAATTTTTGTATTTTTAGTAAAGATGGGATTTCACCATGTTGGCCAGGCTGGTCTTGAACTTCTGACCTCAGGTGATTTGCCTGCCTCAGCCTCCCAAAGTACTGGGATTACAGGTGTGAGCCACCAGGCCCAGCC	TTTTTCTTCTTTTTCTTTTTCTTTTGAGATGGAGTCTCATTCTCAAATGAGACTCCAGCACTGGCTGGAGTGCAGTGGTACAATCTCGGCTCACTGCAATCTCCACCTCCCAGATTCAAGTGATTCTCCTGCCTCAGCCTCCTGTGTAGCTGGGATTAAAAGCACCTGCCACAACACCCGGCTAATTTTTGTATTTTTAGTAGACAGGGTTTCATCATGTTGACCAGGCTGGTCTTGAACTCCTGACCTCAAGTGATCCACCTGCCTCAGCCTCCCAAAGTGCTGGGATTACAG	79.801	21	HR
chr5	91328411	91330325	DEL	chr5;91328165;91328467;AluSg;SINE;-;Alu	chr5;91328165;91328467;AluSg;SINE;-;Alu	SAME;Alu	TTTTATTTTATTTTATTTTTTGAGATGGAGTCTCGCTCTGTTGTCCAGGCTGGAGTGCAGTGACATGATCTCAGCTCACAGCTACCTCCACCTCCTTGGTTCAAGCGGTTCTCCTGCCTCAGCCTCCCCAGTAACTGGGATTACAGGCACATGCCACCACACCCGGCTAATTTTTGTATTTTTAATAGAGACGGGGGTTTCACCATGTTGTCCAGGCTGGTCTCCAATTCCTGACCCCATGATCTGCCCGCCTCAGCCTCCCAAAGTGCTGGGATTACAGGCATGAGCCACCACACCCGGCC	TTTCCTTTTTTTTTTCTTTTGAGATGGAGTTTTGCTCTTGTCGCCCAGGCTGGAGTGCAGTGGCACCATCTCAGCTCACTGCAACCTCCACCTCCCGGGTTCAAGTAATTCTCCTGCCTCAGCCTCCCAAGTAGCTGGGATTACAAGCATGCGCCACCACGCCTGGCTAATTTTGTAATTTTAGTAGAGACAAGGTTTCTCCATGTTGGTCGGGCTGGTCCCGAACTCCTGACCTCAGGTGATCCTCCCGCCTCAGCCTCCCAAAGTGCTGGGATTACAGTCGCGAGCCACTGCACCTGGCC	82.895	34	HR
chr5	119702378	119705996	DEL	chr5;119699737;119703532;L1PB2;LINE;-;L1	chr5;119699737;119703532;L1PB2;LINE;-;L1	SAME;L1	ACAGTTTCTTTATCCACTCATTGACTGATTGGCATTTGGGTTGGTTCCACGATTTTGCAATTGTGAATTGTGCTGCTATAAACATGTGTGTGTATATATCTTTTTCATGTAATAACTTCTTTTTCCCTAGGTAGATATCTAGTTGTGGGATTGCTGGATTCAATGGTAGTTCTACTTTTTTTCTTTAAGGAATCTCCACACTGTTTTCTATAGTGGTTGTTCTAGTTTACATTCCCACAAGCAGTGTAGAAGTGTCCCCTGATCACTGCATCCATGCCAACATCTACTGTTTTTTGATTTTTTTGATTGTGGTCATTCTTGCAGGAATAAGGTGGTATTGCATTGTGGTTTTGATTTGATTTTCCCTGATCATTAGTGACGTTGAGCATTTTTTCTTAT…	GCAATAATCTTTTTGTGATGAATTTCCCAGGTGTTCTTTGTGATGCTTGTATTTGGATGTCTAGGTCTCTAGCAAGGCCAGGGAAGTTGTCCTCAATTATTCCCCCAAGTTTTTAGAATTCTTTTCTTCCTCAGGAACACTGATTATTCTTAGGTTTGGTCATTTAACATAATCCCAGACTTCTTGGAGGCTTTGTTCATATTTTCTTATTCTTTTTTTTTTGTCTCTGTTGGAATGGGTTAATTCACAGACCTTGTCTTCAAGCTCTGAATTTCTTTCTTCTCCTGTTCAGTTCTATTGCTGAGACTTTCCAGAGCATGTTGCATTTCTAAAAGTGTGTCCAAAGTTTCCTAAATTTTTTATTGTGTTTTCTTTAAGCTATCTATTTCCTTGAATATT…	41.63	4	NHE
chr5	137518986	137520702	DEL	chr5;137518892;137519192;AluSz;SINE;-;Alu	chr5;137518892;137519192;AluSz;SINE;-;Alu	SAME;Alu	TTTTTTTTTTTTTTTTTGAGACAGAGTCTCACTCTGTGGCCCAGGCTGGAATGCAGTGGCATGATCTCGGCTCACTCTAACCTCCGCCTCCCAGGTTCAAGCAATTCTCGTGCCTCAGCCCCCCAAGTAGCTGGGATTACAGGCCTGTGCCACCACGCCCAGCTAATTTTTTGTATTTTTCATAGAGACAGGGTTTCACCATGTTGGCCAGGCTGGTCTCAAACGCCTGACCTCAAGTGAGCTGCCCACCTTGGCCTCCCAAAGTGCTGGAATTACAGGCATGAGCCACTGCGCCCAGCC	TTCTTCCTTTTTTTGAGATGGAGTCTTGCTTTGTCACCCAGGTTGGCATGGTCTCAGCTCCCTGTAACCTCCGCCTCCCACGTTCAAGCAATTCTCGTGCCTCAGCCTCCCAAGTAGCTGGGGTTACAGGCAGGTGCTTGCCTAA	79.592	26	HR
chr5	146412871	146413846	DEL	chr5;146412610;146412919;AluSx4;SINE;-;Alu	chr5;146412610;146412919;AluSx4;SINE;-;Alu	SAME;Alu	TTTTTTTTTTTTTTTTTTTTTTTTTTTTTGAGATGGAGTCTTGCCGTGTCACCCAGGCTGGAGTGCAGTGGCACGATCTCGGCTCACTGCAACCTCTGCCTCCCAGGTTCAAGCGAGTCGCCTGCTTCAGGCTTCCGAGTAGCTGGAACTACAGGCGCCCACCACCACACCCGGCTAATTTTTGTATTTTTAGTAGCGACGGGGTGTCACCATACTGGCCAGGCTGGTCTCAAACTCCTGACCTCGTGATCCGCCCGCCTCGGCCTCCCAAAGTGCTGGGATTACAGGTGTGAGCCACCGTACCCGGCC	TTTTGTTTTTTTTTGAGACAGGGTCTCGAGAGCTCTGTTGCCCAGGTTGTAGTGCAGTGGCTCAGTCTCGGCTCACTGCAACCTCTGCTTCCCAGGTTCAAGCAATCCTCCTGCCTCAGCCTCCCTAGTAGCTGGGACTACAGGTGCATGCCACCATGCCCAGCTAATTTTTTTGTATTTTTAGTGGAGACGGGGTTTTGCCATGTTGGCCAGGCTGGTCTCGAGCTCCTGACCTCAGGTCTTCCGCTCGCCATGGCCTCCCAAAGTGCTGGGATTACAGGCCTGAGCCACTGCGCTGGGCC	79.801	27	HR
chr5	150516688	150518799	DEL	chr5;150516676;150516960;AluSx1;SINE;-;Alu	chr5;150516676;150516960;AluSx1;SINE;-;Alu	SAME;Alu	TTTTTTTGAGACAGAGTCTCGCTCTATTGCCCAGGCTGGAGTACGGTGATGTGATCTCACCTTACTGCAGCCTCTGCCTCCTGGGTTCAAGTGATTCTCTTGCCTCAGCCTCCCGAGTAGCTGGAATTACAGGTGCCTGCTACCATGCCTAGCTAATTTTTGTATTTTTAGTGGAGATGGGGTTTCACCATGTTGGTCAGGCCGGTCTTGAACTCCTGACCTTAAGTGATCTGCCCACCTCGGCCTCCCAAAGTGCTGGGATGACAGGCGTGAGCCACCACACC	TTTTTTTTTTTTAGATAGAGTCTCGCTCTGTCGCCCAGGCTGCAGTGCAGTGACGTGATCTCGGCTCACTGCACCCTCCGCCTCCCAGGTTCAAGTGATTCCCCTGCCTCAGCCTCCTGGGTAGCTGGGACTACAGGTGTGTGTCACCACGCCCGACTAGTTTTTGTATTTTTAGTAGAGATGAGGTCTCACCATGTTGCCCAGGCTGGTCTTGAACTCCTGACCTCAAGTGATCCACCCACCTCGGCCTCCCAAAGTTCTGGGATTACAAGCATGAGCCACCACGCCCGACC	84.507	13	HR
chr5	154425815	154427644	DEL	chr5;154425714;154426013;AluSx1;SINE;+;Alu	chr5;154425714;154426013;AluSx1;SINE;+;Alu	SAME;Alu	GACCAGGTGCTGTGGCTCACACCTGTAAGTAATCCAGCACTTTGGGAGGCCGAGGCAGGCAGCTCACCTGAGGTCAGGAGTTGGAGACCAGTCTGGCTAACATGGTGAAACCCCATCTCTACTAAAAATACAAAAATTAGCCAGGCATGGTGGCGGGCACCTGTACTCCCAGCTACTTGGGATGCTGAGGCAGGAGAATCACTTGGACCTGGGAGGTGGAGGTTGCGGTGAGCCAAGATCATGCCACTGCACTCCAGTCTGGGCAACAGAGTGAGACTCCATCTCAAAAAAAAAAAAAA	GGCCAGGCGCAGTGGCTCATGCCTGTAATCTCAGCACTTTGGGAGGCCAAGGCGGGTGGATCACGAGGTCAGGAGTTCAAGACCAGCCTGGCCAAGATGGTGAAACCCCATCTCTACTAAAAATACAAAAATTAGCCGGGTGTGGTGGCAGGCGCATGTAATCCCAGCTACTCGGGAGGCTGAGGAAGGAGAATCGCTTGAACCCGAGGGGCAGAGGTTGCAGTGAGCCAAAATCACGCCACTACACTCCAGGCTGGACAACAGAGCGAGACTCCATCTCAAAAAAAAAAAAAAAAAAAACAGAAAAAAA	84.333	41	HR
chr5	161161792	161163298	DEL	chr5;161161671;161161849;AluSx3;SINE;-;Alu	chr5;161161671;161161849;AluSx3;SINE;-;Alu	SAME;Alu	TTTCCTTTTTTTTCTTTTTTTTTTTTTCTGAGACTGAGTCTTGCTCTCTCATCCAGGCTGAAGTACAATGGCATGATCTTGGCTCACTGCAACCACTGCCACCCGGGTTCAAGCGATTCTCCTGCCTCAGCATCCTGAGTAGTTGGGACTACAGGCATGCACCACCACACCTGGCTAA	TTTTTTTTTTTTTTTTTTTTCGACAGAGTTTTACTCTGTTGCCCAGGGTGGAGTGCAGTGGCATGATCTTGGCTCACTGCAACCTCCGCCTCACAGGTTGAAGTGATTCTTCTGCCTCAGCCTCCCGAGTAGCTGGGACTCCAGGTGTGCACCACCACGCCTGGCTAATTTTTTTTTTTTTTTTGTATTTTTAGTAGAGGTGGGGTTTCACCATATTGGCCAGGCTGGTCTTGATCTCCTGACCCTGTGATCTACCCACCTTCACCTCCCAAATGCTGGGATTACAGGTGTGAGCCCCCACACCCAGTC	82.456	10	HR
chr5	174703016	174705001	DEL	chr5;174702762;174703064;AluSx;SINE;-;Alu	chr5;174702762;174703064;AluSx;SINE;-;Alu	SAME;Alu	TTTTTTTTTTTTGAGATGGAGTCTCACTCCCATTGCACAGGCTGGAGTACAGTGGTATGATCTCGGCTCACTGCAACCTCGACCCTCCACCTCCCAGGCTCAAGTGATTCTCTTGGCTCGGCCTCCCAAGTAGCTGGGATTACAGGCATGTGCCACCACATCTGGCTAATTTTTGTATTTTTAGTAGAGACGGGGTTTTGCCATGTTGGCCAGGCTGGTCTCGAACTCCTGACCTCAGGTGATCCACCCGCCTCCGCCTCCCAAAGTGCTAGGATTACAGGCGTGAGCCACAGCACCTGGCC	TTTTTTTTTTTTTTTTTTTTTTTGAGATGGAGTCTCACTCTGTTGCCCAGGCTCGAGTGCAGTGGTGTGATCTCGGCTCACTGCAAGCTCTGCCTCCCGGGTTCACGCCATTCTCCTGCTTCAGCCTCACAAGTAGCTGGGACTACAGACGCCCCCACCATGCCCGGCTAATTTTTTTTTTTTTGTATTTTTAGTAGAGATGGGGTTTCACCATGTTAGCCAGGATGGTCTCGATCCCCTGACCTCGTGATCCACCCACCTTGGCCTCCCAAAGTGCTGGGATTACAGGCGTGAGCCACCGTGCCCAGCC	78.914	0	NHE
chr5	178609627	178609853	DEL	chr5;178609400;178609711;AluSq4;SINE;+;Alu	chr5;178609400;178609711;AluSq4;SINE;+;Alu	SAME;Alu	GGCCAGGCGCGGTGGCTCATGCCTGTAATCCCAGCACTTTGGGAGGCCGAGGCGGGTGGATCACCAGGTTGGCAGTTCGAGACCAGTCTGACCAACATGGTGAAACCCCGTCTCTACTAAAAATACAAAAAAATTAGCTGGGCGTGGTGGCAGACGCCTGTAATCCCAGTGACTTGGGAGGCTGAGGCAGGAGAATGGCTTGAAACCGGAAGGCAGAGGTTGCAGTAAGCTGAGATTGCGCCACTGCACTCTAGCCTGGGCAATAAAAGCAAAACTCCATCTCAAAAAAATAAATAAACAAATAACAAAAA	ATATATAAATTAGTTGGGTGTGGTGGTGTGCACTTGTAATCCCAGCTACTCAGGAGGCTGAGGCAGGAGAATCGCTTGAACCCGGGAGGCAGAGGTTGCAGTGAGCTGAGATTGCACCACTGCACTCCAGGCCAGGCAACAGAGTGAGACTCTGTCTCAAAAAATAAATAAATAAA	79.67	12	HR
chr5	178959780	178964295	DEL	chr5;178959608;178959904;AluY;SINE;-;Alu	chr5;178959608;178959904;AluY;SINE;-;Alu	SAME;Alu	TTTCCTTTTTTTTTTGAGACGGAGTCTCGCTCTGTTGCCCAGGCTGGAGTGCAGTGGCACAATCTCAGCTCACTGCAAGCTCCACCTCCTGGGTTCACGCCATTCTGCTGCCTCATCCTCCTGAGTAGCTGGGACTACAGGCGCCCACCACCACGCCTGGCTAATTTTTTGTATTTTTAGTAGAGACGGGGTTTCACCGTGTTAGCCAGGATGGTCTCGATCTCCTGACCTCGTGATCCACCCGCCTCGGCCTCCCAAAGTGCTGGGATTACAGGCATGAGCCACCGTGCCCGGCC	TTTTTTTTTTTTTGAGACGGAGTCTCACTCTGTCACCCAGGCTGGAATGCAGTGGCGCGATCTCGGCTCACTGCAAGCTCCGCCTCCCGGGTTCACACCATTCTCCTGCCTCAGCCTCCTGAGTAGCTGGGACTACAGGCTCCCACCACCACGCCCGGCTAATTTTTTGCATTTTTAGTAGAGACGGGGTTTCACCGTGTTAGCCAGGATGGTCTCGATCTCCTGACCTCGTGATCCACCCGCCTTGGCCTCCCAAAGTGCTGGGATTACAGGTGTGAGCCACAACGCCCAGCC	91.892	75	HR
chr5	181253074	181254413	DEL	chr5;181253035;181253334;AluSp;SINE;-;Alu	chr5;181253035;181253334;AluSp;SINE;-;Alu	SAME;Alu	TTTTTTTTTTTTTTTTTGAGATGGAGTTTCATTCTTGTTGCCCAGGCTGGAGTGCAATGGTGCGATCTCGGCTCACTGCAACCTCCTCCTCCCAGGTTCAAGTGATTCTCCTGCCTCAGCCTCCTGAGTAGCTGGGATGACAGGCATGCGCCACCATGCCTGGCTAATTTTGTATTTTTAGCAGAGACAGGGTTTCTCCATGTTGGTCAGGCTGGTCTGGAACTCCCGACCTCAGGTGATCTGCCTACCTCGGCCTCCCAAAGTGCTGGGATTACAGGCATGAGCCACCGTGCCTGGCC	AGACAGAGTCTCGCTCTGTCGCCCAGGCTGGAGTGCAGTGACGGCGATTTCGGCTCACTGCAACCTCCGCCTCCCGGGTTCAAGTGATTCTCCTGCCCAGGCCTCCTGAATAGCTGGGACTACAGGTGCACGTCACCATGCCTGGCTAATTTTTTGTGTTTTTAGTAGAGACGGGGTTTCACTGTGTTAGCCAGGATGGTCTCGATCTCCTGACCTCGTGATCCACCCGCCTTGGCCTCCCAAAGTGCTGGGATTACAGGCGTGAGCCACCGCGCCCGGCC	82.927	17	HR
chr6	17376517	17381047	DEL	chr6;17376503;17376817;AluY;SINE;+;Alu	chr6;17376503;17376817;AluY;SINE;+;Alu	SAME;Alu	GGCCAAGCGCGTTGGCTCACGCCTGTAATCCCAGCACTTTGGGAGGCTGAGGCGGGCAGATCACGAGGTCAGGTGATCGAGACCATCCTGGCTAACACGGTGAAACCCTGTATCTACTAAAAATACAAAAAAAAAAAATTAGCTGGGCCTGGTGGCGGGCGCCTGTAGTCCCAGTTACTCGGGAGGCTGAGGCAGGAGAATGGTGGGAACCCGGGAGGCAGAGATTGCAGTGAGCCGAGATCGTGCCACTGCATTCTAGCCTGGGTGACAGAGCGAGACTCCGTTTGGAAAAAAATAAAATAAAATAAAATAAA	GGCTGGGCGCGGTAGCTCACGCCTGTAATCCCAGCACTTTGGGAGGCCGAGGCGGGTGGATCACCTGAGGTCAGGAGTTCCAGACCAGCCTGGCCAACATGGCGAAACCCCATCTCTACTAAAAATACAAAAATTAGCCAGGTGTGGTGGCTCACTCTTGTAATCCCAGCTACGTGGGAGGCTGAGGCAGGAGAATCACTTGAACCCGGGAGGCGGAAGTTGCAGTGAGCCGAGATTGCACCTCTGCACTCCAGCTTGGGTGACAGAGCAAGACTCCGTCTCAAAAAAAGAAGAAGAAGAAAAAAGAAA	79.18	33	HR
chr6	19676085	19677127	DEL	chr6;19676080;19676388;AluY;SINE;+;Alu	chr6;19676080;19676388;AluY;SINE;+;Alu	SAME;Alu	GGCCAGGCACGGTGGCTCACACCTGTAATCCCAGCACTTTGGGAGGCCAAGGCGGGCGGATCACGAGGTCAGGAGATGGAGACCATCCTGGCTAACATGCTGAAAACCCGTCTCTACTAAAAAATAGAAAAAATTAGCCAGGCCTGGTGGTGGGCGCCTGTAGTCCCAGCTACTCGGGAGGCTGAGGCAGGAGAATGGCGTGAACCCAGGAGGGGAAGCTTTCAGTGACGATCGTACCACTGCACTCCAGCCTGGGCAACAGAGCGAGACTCCGTCTCAGAAAAAAGAAAAAATAAAATAAAATAAAA	GGCCGGGCACGGTGGCTGACACCTGTAATCCCAGCACCTTGGGAGTCCAAGGCGGGCGGATCATGAGGTCAGGAGATGGAAACCATCCTGGCTAACACGGTGAAACCCCGTCTCTACTAAAAATACAAAAAATTAGCCAGGCGCGGTGGCGGGCGCCTGTAGTCCCAGCTACTCGGGAGGCTGAGGCAGGAGTATGGCGTGAACCCAGGAGGCGGAGCTTGCAGTGAGCCGAGATCGTGCCACTGCACTCCAGCCTGGACAACAGAGTGAGACTATGTCTCAAAAAAAAAAAAAAAGAAAGAAAGAAAGAA	88.462	12	HR
chr6	22050711	22054117	DEL	chr6;22050609;22050900;AluSc8;SINE;-;Alu	chr6;22050609;22050900;AluSc8;SINE;-;Alu	SAME;Alu	TTTTTTTTTTTTTTTGAGACGGCTCGTTCTGTTGCCCAGGCTGGAGTGCAGTGGTGCGATCTTGGCTCACTGCAAGCTCTACCTCCTGGGTTCAAGTGATTTTCCTGCCTCAGCCTCCCGAGTAGCTGGGTCTACAGGCGCTTGCCACCACGCCTGGCTAATTTTTGTATTTTTAGTAGAGTCAGGGTTTCACCGTGTTGTCAGGATGTTCTCTATCTCCTGACCTTGTGATCTGCCTGCCTTGGCCTCCCAAAGTGCTGGAATTACAGGCGTGAGCCACTGTGTCTGGCC	TTCTTTATTTTTTCAACTTTTATTTGATTTTTTTTTCTTTTTTCTTTTTTTTTTTTTTTTTTGAGACAGAGTCTTGCTCTGTTGCCCAGGCTGGAGTGCATTGGTGTGATCTCGGCTCACTGCAACCTCTGCCTCCCGGGTTCAAGTGATTCTCCTGCTTCAGCCTCCCAAGTAGCTGGGATTACAGGCATGCACTACCATGCGCGGCTGATTTTTATATTTTTAGTAGAGATGGGGTTTCATCATGTTGGCTAGGCTGGTCTCCAACTCCAGACCTCAGATGATCCACCTGCCTTGGCCTCCTCCCAAAGTGCTGGGATTACAGGCGTGAGCCACTGTGCCTAGC	82.724	6	HR
chr6	30240031	30240450	DEL	chr6;30239857;30240152;AluY;SINE;+;Alu	chr6;30239857;30240152;AluY;SINE;+;Alu	SAME;Alu	GGTCTGGTGCGGTGGCTCACGCCTGTAATCCCAGCACTTTTGGAGGCCGAGGCGGGCGGATCACAGGGTCAGGAGATCGAGACCATCCTGGCACACACAGTGAAATCCTGTCTCTACTAAAAATACAAAAAATTAGCCGGGCGTGGTGGCGGGCGCCTGTAGTCCCAGCTACTCGGGAGGCTGAGGCAGGAGAATGGCGTGAACCCGGGAGGCGGAGCTTGCAGTGAGCCGAGATCGCGCCACTGCACTCCAGCCTGGGCGACAGAGCGAGACTCCATTTCAAAAAAAAAAAAAA	GGCCAGGCTTGGTGGCTCACATCTGTAATCCTAGCGCTTTGGGAGGCTAAGGCAGGTGAATCACTTGATGTCAGGGACTCAAGACCAGCCTGGCCAACATGGCAAAACCTCATCTCTACCAAAATTCAAAAATTAGCCAGGCATGGTGGCATGCACCTGTAATCCCAGCTACTTGGGAGGCTGAGGCAAGAGAATCGCTTGAACCCAGGAAGCGGAGCTTGCAGTGAGCCAAGATTGTGCCATTGCACTCCAGCCTGGGCAGCAGTGTGAGACTTTGTCTCAAAAAAAAAAAAAAAAAAAAAAGAAAAGAA	80.066	14	HR
chr6	33325095	33327588	DEL	chr6;33325084;33325381;AluSx;SINE;+;Alu	chr6;33325084;33325381;AluSx;SINE;+;Alu	SAME;Alu	GGCTGGGCGCGGTGGCTCATGCCTGTAATCCCAGAACTTTGGGAGGCCGAGGCGGGCGGATCACCTGAGGTCGGAAGTTTGAGACCAGCCTGGCCAACATGGTGAAACCCCGTCTCTACTAAAAACACAAAAATTATCTGGGCTTGGTGGCACGCGCCTGTAGTCCCAGCTACTCGGGAGGCTGAGGCAGGAGAATCGCTTGAACCCGGGAGGCGGAGGTCGCAGTGAGCTGAGATCAGCCACTGCACTCCAGCCTGGCGACAGAGCAAGACTCTGTCTCAAAAAAAAAAAAAAAAA	GGCTGGGCGCAGTGGCTCATGCCTGTAATCCCAGCACTTTGGGAGGCTGAGGTGGGCGGATCACTTGAGGTCAGGAGTTCCAGACCAGCCTTGCCAACATGATGAAACCTTGTCTCTACTAAAAATACAAAAATTAGCTGGGCACGGTGGCACACACCTGTAGTCCCAGCTATTTGGGGGCCTGAGGCAGGAGAATCGCTAGAATCTGGGAAGTGGAGGCAGGCTGCAGTGAGCAGAGATCACTGCCACTGCACTCCAGCCTGGGCAACAGGAGACTCTGTCACAAAAAAAAAAAAAAAAAAAGA	85.574	23	HR
chr6	34210783	34211171	DEL	chr6;34210724;34210783;AluYg6;SINE;+;Alu	chr6;34210724;34210783;AluYg6;SINE;+;Alu	SAME;Alu	GGCCAGGTGTTGTCGCTCCCGCCTGTAATCCCAGCACTTTGGGATGCCAAGACAGGTGG	ATAATTTGAGACCAGGAGTTCAAAATCAGCCTGGGCAATATGGTGAAACCATGTCTCTACAAAAAATACAAAAATT	53.333	NA	NHE
chr6	41897032	41897593	DEL	chr6;41896878;41897181;AluSc5;SINE;+;Alu	chr6;41896878;41897181;AluSc5;SINE;+;Alu	SAME;Alu	GGCCGGGCACGGTGGCTCACGCCTGTAATCCCAGCACTTTGGGAGGCCAAGGCAGGTGGATCATGAGGTCAGGAGATCAAGACCAGCCTGGCCAACATGGTGAAACTCCGTCTCTACTAAAAATACAAAAATTATCCGGACGTGGTGGCGTGTGCCTGTAATCCCAGCTACTCAGGAGGCTGAGGCAGGAGAATTGCTTGAACCAGGGAGTTGGAGGTTGCAGTGAGCTGAGATCGTGCCACAGCACTCCAGCCTGGCAACGGAGTGAGACTCCATCTCAAAAAAAAAAAAAAAAAAAAAAAA	GGGTGCAGTGGCTCACACCTGTAATCCCAACACTTTGGGAGGCCAAGGCAGGTGGATCACTTGAGGTCAGGAATTCGAGACCAGCCTGGCCAACATGGTGAAACCCCTCTCTCTACTAAAAATACAGAAATTAGCTGGGCGTGGTGGCACGCACCTGTAATCCCAGCTACTCGGGAAGCTGAGGCAGGAGAATCACTTGAACCTGGGAGGCAGAGGTTTCAGTGAGCCGAGATCGCACCACTGCACTCCAGCCTAGGCAACAGAGTGCGACACTGTCTCAAAAAAAAAAAAAAAAAAAA	86.622	19	HR
chr6	44543808	44548001	DEL	chr6;44543731;44544012;AluJo;SINE;+;Alu	chr6;44543731;44544012;AluJo;SINE;+;Alu	SAME;Alu	GGCTGGGCATGGTGGCTCACAACTGTAATCATAGCACTTTGGGAGGCCAAGGTAGAAGGATTGCTTGAGCCCAGTTGTTTGAGATCAGCTTGGGCAACATAGCAAGACCCTGTGTCTACAAAAAGAAAAAAAAATTAGCCAGGCGTGGTGGTGCACACCTGTAGTCCTAGATACTCAGGAGGTTCAGGTGGGAGGATTGCTTGAGCCCGGGAGGTCAAGGCTGCAGTGAACCATGATCATACCATTGCACTCCAGCCTGGGCACCCGTGAGACTCTGTTTC	GGCTGGGTGTAGTGGCTCATGCCTGTAATCCCAGTATTTGGGGAGGCCAAGGCAGGAGGATCACTTGAGGTCAGGAGTTTGGATAGTAGCCTAAAGTAACATAGTGAGACCCTACCTCTATAAAAAAATTTTTTTTTAAATTAGCCAGATGTGATGGTGCATGCCTATAAGCCAGATGTGATGGTGCATGCCTATAGTCAGGAGATTGAGGTGGGAGGATTGCGTCAGCCCAGGAGTTCGAGGCTGCACTGAGCTATGATCAAGGCGCTGCACTCTAGTCTGGG	68.881	3	NHE
chr6	51871311	51872006	DEL	chr6;51870726;51871682;L1ME1;LINE;+;L1	chr6;51870726;51871682;L1ME1;LINE;+;L1	SAME;L1	ATAAAAAAGCGAGCTATTGACTAAGAGAAAATATTTGCCAATCACACATATGACAAAGGACCTATATCCAGAATATAGAAAGAACTCTTAGGTTTCAACAGCAAGAAAATAGACAACGCAATTCAAAAATCAGGAAAAAAAAACCTTCAAAAGATAACCCAGAAAAGAAAATATACAGATAGCAAATAAGCACAGAAAAAAAAAATGTTCAACATCATTATTCACTAGGGAAATGCAAATTAAGATCACACTAAAATATACTATGCACCTATTGAATGAATAAATAAAAATACAGTGACAATAGTAAGTGCTGATGAGGATGAGAAAGTATTAAAACTCTCCTGTTTCTAGTGGAATGCAAAATGAGACAGCCACTGTGGAAAACTTTGGCAGTTTCTT…	TCCAATCAAGCTGCTAGTGCCTCACTGTTCCATTGTTAAAAATAGTCTTACATTTGAGGATTACCAGAATTTTTGCAATCACTCCCAACATGAAAAATGATGAAACAATAAACAAATAGCAGAAAAGAAACTCAGTGGACACAAAGCTAGTCTAGAAATCAGAAGAAAACAAAAACTATAATTAATGGCCTTGGAGAAATAAGTATATTATATCCATGAAACAAATAGAAGCCTAAAATATTATTTTTAGAAAAAAAAGGAAATAGGAGAGTAGAAAAAAGGAATTCAATATCATAGAAAGTAGAACAAAAAGACAAAGAGATGGAAAATCAGTAAGAACATTAAGATGAGAAAAACATTCCAGGAGGCCCAATATTTAAATAATCATAGCTTTAAGGA…	44.3	2	NHE
chr6	64636686	64639812	DEL	chr6;64636030;64637603;L1PA4;LINE;+;L1	chr6;64636030;64637603;L1PA4;LINE;+;L1	SAME;L1	TTCAATCCCATCCCCATCAAGCTATCAATGACTTTATTCACAGAATTGGAAGAAATTACTTTAAAGTTCATATGGAACCAAAAAAGAGCCTGCATCACCAAGTCAATCCTAAGCCAAAAGAACAAAGCCAGAAGCATCACGCTACCTGACTTCAAACTATACTACAAGGCTACAGTAACCAAAACAGCATGGTACTAGTACCAAAACAGAGATATAGATAAATGGAACAGAACAGAGCCCTCAGAAATAATGCCACATATCTACAACCATCTGATCTTTGACAAATCTGACAAAAACAAGAAATGAGGAAAGCGTTCCCTATTTAACAAATGGTGCTGGGAAAACTGGCTAGCCATATGTAGAAAGCTGAAACTGGATCCCGTCCTTACATCTTATACA…	TTCCTTACACCTTATACAAAAATTAATTCAAGGATTAAAGACTTAAACGTTAGACCTAAAACCATAAAAACCCTAGAAGAAAACCTAGGCATTACCATTCAGGACATAGGCATGGGCAAGGACTTCATGTCTAAAACACCAAAAGCAATGGCAACAAAAGACAAAATTGACAAATGGGATCTCATTAAACTAAAGAGCTTCTGCACAGGAAAGGAAACTACCATCAGAGTGAACAGGCAACCTACAGAATGGGAGAAAATTTTCGCAACCTGTTCATCTGACAAAGGGCTAATATCCAGAATCTACAATGAACTCAAACAAATTGACAAGAAAAAGACAAACAACCCCATCAAAAAGTGGGCAAAGGATATGAACAGACACTTCTCAAAAGAAGACATT…	96.315	138	HR
chr6	73340624	73342003	DEL	chr6;73340543;73340845;AluSx1;SINE;+;Alu	chr6;73340543;73340845;AluSx1;SINE;+;Alu	SAME;Alu	GGGCAGGTGCGGTGGCTCAAGCACATAATCCCAGCACTTTGGGAGGCCAAGGCAGGTGGATCACCTGAGGTCAGGAGTTCAAGACCAGCCTGCCCAACATGGTGAAACCCCATCTCTACTAAAAATACAAAACTTAGCTGGGCGTGGTGGTGGGTGCCTGTAATCCCAGCTACTAGGGAGGCTGAGGCAGAAGAATCGCTTGAACCTGGAAGGCAGAGGTTGCAGTGAGCCGACACCAAGCTACTGCACTCCAGCCTGGGCGACAGGGTAAGACCTTGTCTCAAAAAAAAAAAAAAAAACAA	GCCGGGTACGGTGGCTCACATCTGTAATCCTAGCACTTTGGGAGGCTGAGGTGGGTGTATCACCTGAGGTCAGGAGGTCGAGACCAGCCTGGCCAACATGGTAAAACCCCATCTCTACTAAAAATACAAAAGTTAGCCGGGCATGGTGGCGGGTGCCTATAATCCCAGCTACTCAGGAGACTGAGGCAGGAGATCACTTGAACCCAGGAGGCAGAGCTTGCAGTGAGCCAAGATCACACCACTTGACTCCAGCCTGGGCAAAAGGGCAAAACTCCGTCAAAAAAAAAAAAGAAAAAAAGAAAAAGAAA	82.026	11	HR
chr6	80797283	80803406	DEL	chr6;80796596;80797686;L1PA3;LINE;+;L1	chr6;80796596;80797686;L1PA3;LINE;+;L1	SAME;L1	TGCAGAAAAGGCCTTTGACAAAATTCAACAACCCTTCATGCTAAAAACTCTCAATAAATTAGGTATTGATGGGACGTATCTCAAAATAATAAGAGCTATCTATGACAAACCCACAGCCAATATCATACTGAATGGGCAAAAACCGGAAGCATTCCCTTTGAAAACTGGCACAAGACAGGGATGCCCTCTCTCACCACTCCTATTCAACATAGTGTTGGAAGTTCTGTCCAGGGCAATTAGGCAGGAGAAGGAAAGAAAGGGTATTCAATTAGGAAAAGAGGAAGTCAAATTGTCCCTGTTTGCAGATGACATGATTGTATATCTAGAAAACTCCATTGTCTCACCCCAAAATCTCCTTAAGCTGATAAGCAACTTCAGCAAAGTCTCAGGATACAAAAT…	TAGACTCCCACACATTAATAATGGGAGACTTTAACACCCCACTGTCAACATTAGACAGATCAACGAGACAGAAAGTCAACAAGGATACCCAGGAATTGAACTCAGCTCTGCACCAAGTGGACCTAATAGACATCTACAGAACTCTCCACCCCAAATCAACAGAATATACATTTTTTTCAGCACCACACCACACCTATTCCAAAATTGACCACATACTTGGAAGTAAAGCTCTCCTCAGCAAATGTAAAAGAACAGAAATTATAACAAACTATCTCTCAGACCACAGTGCAATCAAACTAGAACTCAGGATTAAGAATCTCACTCAAAGCCACTCAACTACATGGAAACTGAACAACCTGCTCCTGAATGACTACTGGGTACATAAAGAAATGAAGGCAG…	84.121	3	NHE
chr6	82625290	82626412	DEL	chr6;82625058;82625366;AluSg;SINE;-;Alu	chr6;82625058;82625366;AluSg;SINE;-;Alu	SAME;Alu	TTTTGAGACAGAGTCTCACTTTGTCGCCAGGCTGGAGTGCAATGGTGCCATCTCGGCTCACTGCAACCTCCGCCTCCCGGGTTCAAGCAATTCTCCTGCCTCAACCTCCCGAGTAGATGGGACTACAGGCATGCGCCACTACGCCCGGCTAATTTTTGTATTTTTAGTAGAGACGGGGTTTCACCATGCTGGCCAGACTGGTCTCGACCTCCTTGGCCAGACTGGTCTCAAACTCCTGACCTCGTGATCCGCCCGCCTCAGCCTCCCCAAAGTGCTGGGATTACAGGCGTGAGCCACCGCGCCCGGCC	TTTTTTATTTTATTTATTTATTTATTTTTAGACGGAGTCTCACTCTGTCGCCCAGGCTGGAGTGTAGTGGCTCGATCTCGGCTCACTTCAAGCTCCGCCTCCCCTGTTCACGCCATTCTCTTGCCTCAGCCTCCCGAGTAGCTGGGACTACAGGCGCCCACCACCAGGCCTGGCTAATTTTTTTATATTTTTTAGTAGAGACGGGGTTTCACCATGTTAGCCAGGATGGTCTCCATCTCCTGACCTCGTGATCCGCCCTCCTCAGCCTCCCAAAGTGCTGGGATTACAGGCGTGAGCCACCGTGCCTGGCC	79.808	22	HR
chr6	87576043	87576519	DEL	chr6;87575819;87576098;AluSq2;SINE;-;Alu	chr6;87575819;87576098;AluSq2;SINE;-;Alu	SAME;Alu	TTTTTTTTTTTTTTGAGATGGAGTTTCGCTTTTGTCACCCAGGCTAGAGGGCAATGGTGTGATCGCTCACTGCAACCTCTGCCTCCTGGGTTCAAGGAATTCTCCTGCTTCAGCCTGGGATTACAGGCACCCACCATGCCCAGCTAATTTTTGTATTTTTAGCAGAGACAGGGTTTCACCATGTTGGCCAGACTAGTCTCGAACTCCTGACCTCAAGTGATCCACCCGCCTCGGCCTCCCAAAGTGCTGGGATTACAGGCGTGAGCCAATGCGCCCAGC	TTTCTTTTTTTTTTTTTTTTTTTTGAGACGGAGTCTCGCTCTGTCGCCCAGGCTGGAGTGCAGTGGCGCGATCTCGGCTCACTGCAAGCTCCGCCTCCCGGGTTCACGCCATTCTCCTGCCTCAGCCTCCCGAGTAGCTGGGACTACAGGCGCCCGCTACCACGCCCGGCTAATTTTTTGTATTTTTAGTAGAGACGGGGTTTCACCGTGTTAGCCAGGATGGTCTCGATCTCCTGACCTCGTGATCCGCCCGCCTCGGCCTCCCAAAGTGCTGGGATTACAGGCGTGAGCCACCGCGCCCGGCC	81.818	44	HR
chr6	94483604	94484618	DEL	chr6;94483013;94484338;L1ME1;LINE;-;L1	chr6;94483013;94484338;L1ME1;LINE;-;L1	SAME;L1	TATATGCTTTGTAATTATTTTCTACCGTTCTGTGGCTTGTCACCTCATTCTTTTAATAGTATTTTTCAAAGACCAAACATTTTAAATTTTGATGAAGTCTAAATATTAATTTATTATTTTATGGATCATGTTTTGGTGTCATATCAAAGAAATTTTTACCTAAACTAAAATCACAAGATTTTTATCCTATACTTTCTTTAAGACAAATTATAATTTAGAATTTATGGTTAGATTTGTGATATAATTTTAACTAATTTTTGTATAAGATTTGCAGTATTTATCAAAGTTTATTTAATGCATATTTTTTCTCCCCATATTGGTTTTGCACTTTTGTTGAAAATCAGTTGTCCACCTATGTGTGGGTCTGGTCATGGATTCTCTACTTTGTTTCATTGATAT…	TCAATTTCTATGTCTTCAAGTTCACTAATCTTTTTTTCTATAATATCTAATCAGTTGACAATCCTATCCAGTATATTTTTCCCCTTATACATTGTAGTTTTCATCTCTGAAAGTTTATTTTGGGTCTTCTTTATATTTCATATGCCTCTACTTATCTTTATGAATACATACAATATATTTAAATAACTGTTTTTAATATCTTTGTCTGCTAAATGTAATGTCTGTGTCAATTCTGGTTTTGTTTCAATTGATTGATAAATTGCCCTAATTATGGATCATATTTTCCAGCAGCTTCATATTTCTGATACTCTTTTATTGGATCCTCAACATTAGTAATTTTACTATGTTGGGTACTGGATATTTTTGTATTCCTTTACAAATTCTTTAAATTTCCACTGT…	44.873	2	NHE
chr6	100932232	100937052	DEL	chr6;100930969;100933252;L1PA15;LINE;-;L1	chr6;100930969;100933252;L1PA15;LINE;-;L1	OPP;L1	TTGGGTGATCTTGGTACTGATTTCAATTTTTATTTTGCTGTGGTCCAAGAGTGTGGTTGGTAGGATTTTGCTTATTTTTAATTTGCTGCAAATTGTTTTATGACCAATGGTGTGGTCAGTTTTAAAGTATGTGCCATGTGCCGATAAGAATAATGTATATTCTGTTGTTTTGGGGTGGCGATTTCTGTTGGTCTCTGTTAGGTTCATTTGGTTAAGTGTCAAGTTAAGGTCCTGAGTATCTTTGTTAGTTTTCTACCTCAATGATCTGTCTAATTCTGTCAGTGGGGTGTGGGAATCTCCCACTATTATTGTGCAGGAGTCTCAGTCTCTTTGAAGGTCTCTAAGAACTTGTTTTATGAATCTGGATGCTCCTGTGTTGGACACATATGTATTTAAGAT…	AAAATAATAATGCAATAAAGATTGAATGGGGAGCGGAGAGTGTCAGAGGAAATGAACTAATTTTTTTATCTTTTCTGGTAAGGAGGACAGCTGATAAAATAAATAGAAGTGTAAAGATTTAAGCATACTGTTTGTAGTCATAAAGATAACCTCAAGAAGAACTAAATCCGGAAATAGTAATAATATGGTTATATATGAGGGGTAAAATTGGGCTTGGGAGACAAGAAGAAAGGCTTGTTTTTCATTTTAAACTCTTCTATACTTTTAAA	42.857	0	NHE
chr6	103289589	103315014	DEL	chr6;103289563;103289662;L1MCc;LINE;+;L1	chr6;103289563;103289662;L1MCc;LINE;+;L1	OPP;L1	CTGAAGCATAGGCATATGGGACTTATTGAATTCTGAGTGCAGAGAGGAAAACTGAGAAAAATCCACAAGCACTCTGGGTCATACACTGAGAATCAGGCA	TATACTTTAAGTTCTGGGATACATGTGCAGAACATGCAGGTTTGTTACATAGGTATACACGTGGCATGGTGGTTTGCTGCACCCATCAACCCATCATCTACATTAGGTATTTCTCCTAATGCTATCCTTCCCCTAGCCCCCCATCCCTCAACAGGCCCTGGTGTGTGATGTTCCCCTCCCTGTATCTATGTGTTCTCACTGTTCAACTCCCACTTGTGTGAGAAGATGCAGTGTTTGGTTTTCTGTTCCTGTGTTAGTTTGCTGAGAATGAAAGTTTCCAGCTTCATCTGTGTCCCTGCAAAAGACATCATAACTCATCCTTCTTTTATGGTTGCATAGTATTCCATAGTGTATATGCGCCACATTTTCTTTATCCAGTCTATTACTGATGGGCATTTG…	60.55	0	NHE
chr6	107223059	107225283	DEL	chr6;107222950;107223224;AluSx3;SINE;-;Alu	chr6;107222950;107223224;AluSx3;SINE;-;Alu	SAME;Alu	TTTTTTTTTTTTTTTTAAGATGGAGTATCACCCTGTCACCCAGGCTGGAGTGCAATGGTGCAATCTCGGCTCACTGCAACCTCTGCCTCCTGGGTTCAAGTGATTCTCCTGCCTCAGCCTCCTGAGTAGCTGGGATTACAGGTGTGCGTCACCACACCCAGATAATTTTTTGTATCTTTAGCAGAGGCCAGGATGGTCTCGAACTCCTGACCTCATGATCCGCCCGCCTCAGCCTCCCAAAGTGCTAGGATTATAGGTGTGAACCACTGCGCTC	TTTTTTTTTTTTTTTTTTTTTTTTTTTGAGACAGAGTGTCACTCTGTTGCCCAGGCTGGAGTGCAGTGGCATGATCTTGGGCTCACTGCAACCTCCGCCTCCCGGGTTCATGTGATTCTCTTGCCTCAGCCTCCTGAACAGCTGGGATTACAGATGTGTGCCACCATGCCCGGCTAATTTTTGTATCACTGTATTGGTCAGGCTGGTCTTGAACTCCTGACCTTGTGATCTGCCTGCCTTGGCCTCCCAAAGTGCTGAGATTACAAGTGTGAGCCACCATGCCTGGCC	81.818	16	HR
chr6	125861898	125866190	DEL	chr6;125861755;125862067;AluSp;SINE;+;Alu	chr6;125861755;125862067;AluSp;SINE;+;Alu	SAME;Alu	GCTGGGCGTGGTGGCTCACGCCTATAATCCCAGCACTTTGGGAGGCGGAGGTGAGTGGATCACCTGAGTTCAGGAGTTCGAGACCAGCCTGACCAACATGGAGAAACCCTGTCTCTACTAAAAATACAAAAATTAGCTGGGCGTGGTGGCACATGCCTGTAATTCCAGCTACTCAGGAGGCTGAGGCAGGAGAATCACTTGAACCCAGGAGGTGGAGGTTGCAGTGAGCCGAGATTCCACCATTGCACTCCAGCCTGGGCAACAAGAGTGAAACTCTTTCTCAAAAAAAAAAAAAAAAAAAAAAAAAAAGAA	GGCCGGGCACAGTGTCTCACACCTGTAATCCCAGCACTTTGGGAGGCTGAGGCGGGCGGATCACCTGAGGTCAGGAGTTTGAGACCAGCGTGACCAACATGGAGAAACCCCGTCTCTACTAAGAATACAAAATTAGCTGGGCATGGTGGCACATGCCTGTAATCCCAGCTGTTCAGGAGGCTGAGGCAGGAGAATCGCTTGAACCCGTGAGGTGGAGTTTTTGATGAGCCGAGATCACGCCATTGCACTCCAGCCTGGACAACAAGAGCGAAATTCCGTCTCAGAAAAAAGAAAAAAAAAA	87.043	20	HR
chr6	134268536	134273404	DEL	chr6;134268443;134268742;AluY;SINE;+;Alu	chr6;134268443;134268742;AluY;SINE;+;Alu	SAME;Alu	GGCCGGGCGCTGTGGCTCATGCCTGTAATCCCAGTACTTTGGGAGGAGGCGGGCGGATCACGAGGTCAGTAGATCGAGACCATCCTGGCTAACACGGTGAAACCCCGTCTCTACTAAAAATACAAAAAAAATTGCCGGGCGTAGTGGAGGGTGCCTGTAGTCCCAGCTACTCGGGAGGCTGAGGCAGGAGAATGGCGTGAACCCGGGAGGCGGAGCTTGCAGTGAGCTGAGATCGCGCCACTGCACTCCAGCCTGGGCGACAGAGCGAGACTCTGTCTCAAAAAAAAAAAAAAAAAAAA	CACTTTGGGAGGCCGAGGTGGGCGGATCACGAGGTCAGGAGATCGAAACCATCCCGGCTAAAACGGTGAAACCCCGTCTCTACTAAAAAAAATACAAAAAATTAGCCGGGCGTAGTGGTGGGCGCCTGTAGTCCCAGCTACTTGGGAGGCTGAGGCAGGAGAATGGCGTGAACCCGGGAGGCGGAGCTTGCAGTGAGCCGAGATCCCGCCACTGCACTCCAGCCTGGGCGACAGAGCGAGACTCCGTCTCAAAAAAAAAAAAAAAAAAAAAAAAAAAAAA	92.62	27	HR
chr6	141227487	141228891	DEL	chr6;141226961;141227838;L1M5;LINE;+;L1	chr6;141226961;141227838;L1M5;LINE;+;L1	OPP;L1	CCTGTGTAAATACACCTGACAAAGATTTAACAGACAACCATATTTACATGGCAATTTTCATCAGTAATTGAGATGTCAAACTCCTGAACAGAATATTATGGAATCAAATTCTGCCATGTTAAGTTACCACGTAGTGTCCAATATGGGTTTATTCCAGTAGAGTATGTTTGTTTAGCTTTAAAAATTTTAATATAACTCATTATTACAATAAAAAGGAATTAAGCATGTATTCATATGAATAGATATGAAAAAATATTTGATAAATCTCAACATTTATTTGAGATAAAATGTAATTGTAAACCAGAAATAGAAAGGAATTTATTTTATAAAGACTACCAGAAACCACAGCAAAAAAACATATATAACGGGGAATTATTGAAAGTTTCTTTCTGTCTGGAA…	AGTTTTTGATTCTTATATTTTGGGGTTCTTTTGTTTTGTGTGTACACATTTAGAACAATTATATCTTTGTGGATTGATCTTGTTATCAGTATGTATGTTCCTGTCTGCTACTGGTAATGTTCTTTGCTCTCAAGTATATTTTCTCTGATGTTAGTGTACTCAGTCACTTGTGTTTTTTTGATAAATGTTTGCATGGGGTATATTTTTCTATCTCTATTTTCAAACTACCTATTGTGTTGAAATTGAAATGAGTTGCTTATGTAGTTGAGGTGTGGGATTTATTTTTATTATTATTTTATCTACTTTGCCTTTCCCTATGCTACACTTTGTATTGTTGTATTACAACAAATAATTGAACCATTTACTTTTAAGGTAATTATTGATAATTATTATGTTAGG…	44.478	0	NHE
chr6	151164729	151165802	DEL	chr6;151164704;151165016;AluSx;SINE;+;Alu	chr6;151164704;151165016;AluSx;SINE;+;Alu	SAME;Alu	GGCTGGGTGCGGTGGCTTATGCCTATAATCCCAGCACTTTGGGAGGCCGAGGTGGGCAGATCACCTGAGGTCAGGAGTTCGAGACCAGCCTGGCCAACATGGTGAAACCCTGTCTCTACTAAAAATACAAAAATTAGCTGGGCATGGTGGTGCATGCCTGTAATCCCAGCTACTTGGGAGGCTGAGGCAGGGGAATTGCTTGAACCCGGGTGGTGGAGGTTGCAGTGAGCCGAGATTGTGCCACTGTACTCCAGCCTGGGTGACAGAGCGAGACTCTGTCTCAAAAATAAGTAAATAAATAAGTAATAAAAA	GGCTGGGTGCGGTGGCTCATGTCTGTAATCCCAGCACTTTGGGAGGCCAAGGCAGGCAGATCACGAGGTCAGGAGATTGAGACCATCCTGGCCAACATGGTGAAACCCCGTCTCTACTAAAAATACAAAAATTAGCTGGGCCTGGTGGCATGTGCCTGTAATCCCAGCTACTCGGGAGGCTGAGGCAGGAGAGTCACTTGAACCAGGGAGTCGGAGGTTGCAGTGAGCCGAGATTGTACCACTGCACTCCAGCCTGGCAACAGAGCAAGACTCCATGTCAAAAAAAAAAAAAAAAAA	86.711	23	HR
chr6	154298855	154300370	DEL	chr6;154298681;154298976;AluSq2;SINE;+;Alu	chr6;154298681;154298976;AluSq2;SINE;+;Alu	SAME;Alu	GGCTGGGCGCAGTGGCTCACACCTGTAATCCCAGCACTTTGGGAGGCTGAGGCGGATGGATCACCTGAGGTCAGGAGATTGAGACCAGCCTGATCAACGTGGTGAAACCCCGTCTCTACTAAAATACAAAATTAGCCAGGCATGGTGGCGCATGCCTGTAATCCCAAGTACTTGGGAAGCTGAGGCAGGAGAATTGCTTGAACCCAGGAGGCGGAGGTTGCAGTAAGCTGAGATAGCCCCATTGCACTCCGACCTGGGCAACAAGAGCGAAACTCCATCTCAAAAAAAAAAAAAA	CAGATGTGATGGCTCATGCCTGTAATCTCAGAATTTTAGGAAGCTGAGGCAGGAGGATCGCTTCAGGCCAAGAGTTCCAGACCTGCCTGGGCAACATATGATGACCCACGTCTCTACAGAAAAATGTAAAAATTAGCCAGGCATGGTAGCGTGCACTGTAGTACTTAGCTACTTGAGAGGCTGAGGTGGGAGGATCCCTTGAGTTTGGGAGTTTAAGGATACATTGAACTATGATGACAACAGTGCACTCCAGCCTGGGTGACACAGTAAGACCCTGTGTCTAAAAACAACAAAAAAA	70.648	17	HR
chr6	158931700	158932746	DEL	chr6;158931448;158931744;AluSq2;SINE;-;Alu	chr6;158931448;158931744;AluSq2;SINE;-;Alu	SAME;Alu	TTTTTTTTTTTTTTGAGATGGAGTTTGACTCTTGTCACCCAGGCTGGAGTGCAATGGTACGATCTCAGCTCACTACAACCTCTGCCTCCCGCGTTCGAGCAATTCTCCTGCCTCAGCCTCCTGAGTAGCTGGGATTACAGGTACGTGCCACCATGCCCAGCAAATTTTTGTATTTTTAGTAGAGACAGGGTTTCATCATTTTGGCCGGGCTAGTCTCGAACTCTTGACCTCAGGTGATCCACCTGCCTTGGACTCCCAAAGTGCTGGGATTATAGGCGTGAGCCATTGTGTCCGGC	TTTTTTTTTTTTTAGGACGGAGTCTCGCTCTGTCACACAGGCTGGAGTGCAATGGCGCGTTCTCGGCTCACTGCAACCTCCACCCCCAGGTTTAAGCAATTATCTGCCTCAGCCTCCAGAGTACCTGGGATTACATGTGTGTGCCACCATGCCCGGCTAATGTTTTGTATTTTTAGTAGAGACAGGGTTTCACCATCTTGGCCAGGCTGGTCTTGAACTCCTGACTTCGCGATCCGCCCACCTTGGCCTCCCAAAGTGCTGGGATTACAGGCGTGAGCCACTGCGCC	83.219	20	HR
chr6	159665225	159667657	DEL	chr6;159665205;159665492;AluSp;SINE;+;Alu	chr6;159665205;159665492;AluSp;SINE;+;Alu	SAME;Alu	GGCCGAGCGCGGTGGCTCATGCCTGTAATTCCAGCACTTTGGGAGGCCAAGGCGGGTGGATCACCTGAGGTCAGGAGTTCGAGACCAGCCTGACCAACATGGAGAAAACCCATCCCTACTAAAAATACAAAATTAGCCGGGTGTGGTGGCACATGCCTGTAACTACTCGGGAGGCTGAGGCAGGAGAATTGTTTGAACTCGGGGGGCAGAGGTTGTGGTGAGCCGAGATTGAGCCACTGCACTCCAGCCTGGGCAAAAAGTGAAACTCCATCTCAAAAAAAAAAAAA	GGCTGGGCACGGTGGCTCACGCCTGTAATCCCAGCACTTTGGGAGGCCGAGGTGGGCAGATCATCTGAGGTCAAGAGTTCAAGACCAGCCTGACCAACATGGAGAAACCCTGTCTCTACTAAAAATACAAAATTAGCCAGGCATGGTGGCACATGCCTGTAATCCCAGCTACTCCGGAGGCTGAGGCAGGAGAATTGCTGGAACCTGAGAGGTGCAGGCTGCAGTAAGCCAAGATCGCACCATTACACTCCAGCCCAGGCAACAAGAGCGAAACTCCATCTCAAAAAAAAAAAAAAAGAAAAGAAAAAAA	82.712	9	HR
chr7	282025	283240	DEL	chr7;281913;282184;AluSg;SINE;+;Alu	chr7;281913;282184;AluSg;SINE;+;Alu	SAME;Alu	GCACTTTGGGGGACCGAGGTGGGTGGATCACAAGGTCAAGAGATTGAGACCAGCCTGGCCAACATGATGAAACCCCGTCTCTACTAAACATACAAAAGTTAGCTGGGCGTGGTGGCGGGCGCCTGTAGTCCCAGCTACTTGGGAGGCTGAGGCAGGAGAATGGCATGAACCCGGGAGGCGGAGGTTGCAGTGAGCCAAGATCGCGCCACTGCACTCCAGCCTGGGTGACAGAGCGAGACTCTGTCTCAAAAAAAAAAAAAAAAAAAAAAGA	GGCCGGGCGCGGTGGCTCACGCTTGTAATCCCAGCACTTTGGGAGGCCGAGGCGGGCGGATCACAAGGTCAGGAGATCGAGACCATCCTGGCTAACACGGTGAAACCCCGTCTCTACTAAAAATACAAAAAAATTAGCCGGGCGTGATGGCGGGCGCCTGTAGTCCCAGCTACTCGGGAGGCTGAGGCAGGAGAATGGCGTGAACCCGGGAGGCGGAGCTTGCAGTGAGCCGAGATGGCGCCACCGCACTCCAGCCTGGGTGACAGAGCGAGACTCCGTCTCAAAAAAAAAAAAAAAAAAAAAAAAAAAAAA	91.209	27	HR
chr7	642688	643677	DEL	chr7;642443;642761;AluYa5;SINE;+;Alu	chr7;642443;642761;AluYa5;SINE;+;Alu	SAME;Alu	GGCCGGGCGCGGTGGCTCACGCCTGTAATCCCAGCACTTTGGGGGGCCGAGGCGGGCGGATCACGAGGTCAGGAGATCGAGACCATCCCGGCTAAAACGGTGAAACCCCGTCTCTACTAAAAATACAAAAAATTAGCCGGGCGTAGTGGCGGGCGCCTGTAGTCCCAGCTACTTGGGAGGCTGAGGCAGGAGAATGGCGTGAACCCGGGAGGCGGAGCTTGCAGTGAGCCAGTGAGCCGAGATCCCGCCACTGCACTCCAGCCTGGGCGACAGAGCGAGACTCCGTCTCAAAAAAAAAAAAAAAAAGAAAGAAACAAA	GGACAGGCACAGTGGCTCATGCCTGTAATCCCAGCACTTTGGGAGGCCGAGGCAGGCAGATCACCAGAGGTTGGGAGTTCGAGACCAGTCTGACCAACATGAAGAAACCCAGTCTCTAATAAAAATACAAAATTAGCTGGGCATGGTGGCGCAGGCCTGTAATCCCAGCTACTCGGGAGGCTGAGGCAGGAGAATCACTTGAACTGGGGAGGTGGAGGTTGCAGTGAGCCAAGATTGCGCCACTGCACTCCAGCCTGGGCGACAGAGCGAGACTCCATCTTGAAAAAAAAAAAA	81.908	39	HR
chr7	26097379	26105875	DEL	chr7;26097371;26097677;AluSg;SINE;-;Alu	chr7;26097371;26097677;AluSg;SINE;-;Alu	SAME;Alu	TTTCTTTTTTTTTTTTTTTTTTTTTTGAGACAGAGTCTTGCTCTGTCACCCAGGCTGGAGTGCAATGGTGCGATCTCAGCTCACTGCAACCTCTGCCTCCCAGGTTCAGGCAATTCTCCTGCCTCAGCCTCCCGAGTAGCTGGGATTACAGGCACCTGCCACCACACCCAGCTAATTGTTGTATTTTTTAGTGGAGATGGGGTTTCATCATGTTGGCCAGGCTGGTCTCCAACTCCTGACCTCGTGATCCACCCACCTCAGCCTCCTAAAGTGCTGGGATTACAGACGTGAGCCACCGTGCCTGGC	TTCTTTTTTTTTTTTTTTTTTTGAGACAGAGTTTCGCTCTTGTTGCCCAGGCTGGAGCACAATGGCGCAATCTCAGCTCACCTCAACTTCCACCCCCTGGGTTCAACCAGTTCTCCTGCCTCAACCTCGTAAGTAGCTGGGATTACAGGCATGTACCACCATGCCTGGCTAATTTTGTATTTTTAATACAGATGGGATTTCTCCATGTCGGTCAGGCTAGTCTTAAGCTCCCGACCTCACGTGATCCCGCCTCGGCCTCCCAAAGTGCTGGGATCACAGGGGTGAGCCACTGCGCCCGGCC	80	18	HR
chr7	31275913	31279339	DEL	chr7;31275905;31276200;AluSx1;SINE;+;Alu	chr7;31275905;31276200;AluSx1;SINE;+;Alu	SAME;Alu	CCGGGTACGGTGGCTCACGCCTGCAATCCCAGCACTTTGGAGGCCGAGGTGGGAGGATCACCTGAGGTCAGAATTTCAAGACCAGCCTGGCCAACATAGTGAAACCCCGTCTCTACAAAAATAAAAAAATTAGCCAGGCATGATGGTGGGTGCCTATAATTCCAGCTACTTGGGAGGCTGAGGTGGGAGAATCACTTAAACCCAGGAGGCAGAGGCTGCAGTGAGCCAAGATGGCCCACTCCAGCCTGGGGGACAGAGCAAGACTCGGTCTCAAAAAAAAAAAAAAAAAAAAAAA	GCTGGGCATGGTGGCTCACGCCTGTAATCCCAGCACTTTGGGAGGCCAAGGCGGACGGATCACTTGAGGTCAGGGGTTCAAGACCAGCCTGGGCAACATGGCGAAACCCTGTCTCTACTAAACATACAAAAAATTAGCTGGGCATGGTGGTGCATGCAAGCGTGTGATCCCAGCTACTTGGGAGACTGAGGCACAAGAATTGCTTGAACCCGGGAGGCAGAGGTTGCAGTGAGCTGAGATCGTGCCACTGCACTCCAGCCTG	79.693	15	HR
chr7	32735320	32738056	DEL	chr7;32735242;32735528;AluY;SINE;+;Alu	chr7;32735242;32735528;AluY;SINE;+;Alu	SAME;Alu	GCAGTGGCTCACGCCTGTAATCCCAGCACTTTGGGAGGCCGAGGCGGGTGGATCATGAGGTCAGGAGATCTAGACCATCCTGGCTAACACGGTGAAACCCCATCTCTACTAAAAATACAAAAAAGTAGCCAGGCGTGGTGATGGGCGCCTGTAGTCCCAGCTACTCCGGAGGCTGAGGCAGGAGAATGGCATGAACCTGGGAGGTGGAGCTTGCAGTAAGCTGAGATCGCGCCACTGCACTCCAGCCTGACCCACAGAGTGAGACTCCGTCTCAAAAAAAAAAAAA	GGCTCGGCACTGTGGCTCACGCCCGTAATCCCAGCACTTTGCGAGGCCGAGGTGGGTGGATCATCTGAGGTCAGGAGTTCGAGGCCAGCCTGGCCAACATGGTGAAACCCCATCTCTACTAAAAATACAAAAATCAGCCAGGCATGGTGGCAGGTGCCTGTAATCCCAGCTTATTAGGGGGGTACTGAGACGGGAGAATTGCTTGAACCCGGGAGGCGGAGGTTGCAGTGAGCCGAGATCGCACCACTGTACTCCAGCCTGGGTGACAGAGCAAGACCCCGTCTCAAAAAATATAAAA	83.276	6	HR
chr7	36401559	36402333	DEL	chr7;36401335;36401638;AluSx;SINE;-;Alu	chr7;36401335;36401638;AluSx;SINE;-;Alu	SAME;Alu	TTTTTTTGTTTTTGTTTTTTTGAGACAGAGTCTCACTGTGCTGCCCAGGCTGGAGTGCAGTGGCGCAATCTCGGCTCACTGCAACCTCCGCCTCCCAGGTTCAAGCAGTTCTCCTGCCTCAGCCTCCCGAGTGGCTGGGATTACAGGCACATGCCATCACACCCAGCTAATTTTTGTATTTTTAGTAGAGATGAGGTTTCACCATGTTGTCCAAGCTGGTCTTGAACTCCTGACCTCAGGTGATCCGCCTGCCGCGGCCTCCCAAAGTGCTGGGATTATAGACGTGAGCCACCTCGGCAGGCC	TTTTTTTTTTTTTTTTTGAGGTGGAGTCTTGCTGTGTTTCCCAGGCTGGAGTGCAGTGGCACAATCTTGGCCCACTGCAACTTCTGCCTTCCAGGTTCAAGCAATTCTCCTGCCTCAGCCTCCTGAGTAGCAGGGATTACAGGCACACGCCACCACACCCAGCTAATTTTTTGTATTTTTAGTAGAGACAAGATTTCACCATGTTGGCCAGGCTGGTCTCAAACTCCTGACCTCAGGTGATCCACCCGCCTCGGCCTCCCAAAATACTGGGATTACAGGTGTGAGCCACCGTGTCCTGCC	86	22	HR
chr7	51526615	51530988	DEL	chr7;51524889;51527368;L1MA4;LINE;+;L1	chr7;51524889;51527368;L1MA4;LINE;+;L1	OPP;L1	AAACTGATAATAAGTAATGAGATCAAAGCCATAACACAGTCTCTCATCAAAGAAGAGCCCTGGACCGGATGACTTCACTACTAAATTCTACCAAACATTTAAAGAATTACTAATACCATTTCTCCTCAAATTCTTCAAAAAATTGAAGAGGAAAAAATACATTCAAACTCATTCCATGAGGCCAGCATTACACTGATATGAAAACAAGATAAGAACACAACAAAAAAGGAAAAGTATAGGCTAACATTACTGATAAACATAGATGCAAAAATCCTGAACAGAATACTAGCAAACCAAATTCAACAACACATTAAAAATATGATTACCTATAATCAAGTGGGATTTATCCGAGGGATGCAAGAATGGTTCAACATATGCAAATTCATCAACGTGATACAT…	TTTAAGTTCTGGGATACATGTGCAAACGTGCAGGTTTGTTACACAGGCATACATGTGCCATGTGGTTTGCTGTACCCATCAATCTGTCATCTACATTAGGTATTTCTCCTAATGCTATCCCTCTCCTTGCTCCCCACCCCTCGACAGGCCCTGGTGTGTGATGTTCCCCTCCCTGGGCCCATATATTCTCATTGTTCAACTCCCACTTATGAGTGAGCATGTATGGTGTTTGGTTTTCTGTTCCTGTGTTAGTTTGCTGAGAATGATGGTTTCCAGCTTCATCCACGTCCCTGCAAAGGACATGAACTCATTCTTTTTTATGGCTGCATAATATTCCATGGTGTATATGTCCACATTTTCTTTATCCAGTCTATCATTGATGGGCATTTGGGTTGGTTC…	67.165	0	NHE
chr7	67232498	67234304	DEL	chr7;67232338;67232570;AluSx;SINE;+;Alu	chr7;67232338;67232570;AluSx;SINE;+;Alu	SAME;Alu	AGACCAGCCTGGCCAACATGGTGCAACCCCATCTCTTCAAAAAATACAAAAATTAGCTGGGTATGGTGGTGCACACCTGTAATCCCAGCTACTCGGGAGGCTGAGGCAGGAGAATCACTTGAACCCGAGAGGTGGAGGTTGCAATGAAGCCGAGATTGCGCCACTGCACTCCAGCCTGGGCAACAGAGCATGACTCCGTCTCAAAAATAAATAAATAAAAATAATAATAAAA	GGCTGGGTGCGGTGGCTCATGCCTATGATCCTAGCATTTTGGGAGATCAAGGTGGGAGGATCACTTGAGGCCAGGAGTTCAAGAGCAGCCTGGGCAAAATAGCTAGACCCTTTCTCTACAGAAAATTTAAAAATTAGTTGGGCATGGTGACATGTACCTGTAATCTGAGCTACGCAGGAGGCTGAGGTGGGAGGATGGCTTGAGCCCACAAGATTGAGGCTGCAATGTGCAATAGTTGCACCACTGCACTCCAGCCTGGGTGACAGAGTGAGAACCTATCTCTTAAAAAAAAAAAAAAAAAAGGAAGAA	72.65	20	HR
chr7	72291997	72292816	DEL	chr7;72291958;72292018;Alu;SINE;+;Alu	chr7;72291958;72292018;Alu;SINE;+;Alu	SAME;Alu	GCCACCGCACTTCAGCCTGGGTGACAGAACAATACTCCATCTCAAAAAAAAAAAAAAGAA	GTCAGGTGCAGTGGCTTATGCCTGTAATCCCAGCACTTTGGGAGGCCAAGGCAGGTGGATCACTTGAGGTCAGGAATTCGAGACCAGCCTGGCCAACATGGTGAAATCCTGTCTCTACTAAAAATATAAAAATTAGCCAGGCATGGTGGCGCATGCTTGTAATCCCAGCTACTCGGGAGGCTGAGGCAGGAGAATCACTTGAACCTGGGAGGTGAAGGTTACAGTGAGCCGAGATCGCGCCACTGCACTCCAGCTTGGGCAACAGAACAATACTCTGTCTCAAAAAAAAAAAAAAGAA	88.333	41	HR
chr7	74135428	74136636	DEL	chr7;74135404;74135713;AluY;SINE;-;Alu	chr7;74135404;74135713;AluY;SINE;-;Alu	SAME;Alu	TTTTTATTTATTTATTTTATTATATTTTGAGATGGAGTCCCGCTCTGTCGCCCAGGCTGGAGTGCAATGGCGCGATCTTGGCTCACTGCAAGCTCCGCCTCCCGGGTTCACACTATTCTCCTGCCTCAGCCTCCCGAGCAGCTGGGACTACAGGCGCCCGCCACCACGCCCGGCTAATTTTTTGTATTTTTAGTGGAGACAAGGTTTCACCGTGTTAACCATGATAGTTTCCATCTCCTGACCTCGTGATCCGCCCACCTTGGCCTCCCAAAGTGCTGGGATTACAGGCGTGAGCCACTGCACCCGGCC	TTTTTAATTTTCCTTTTTTTTTTTTTTTGAGACGAAGTTTCACTCTTGTCGCCCAGGCTGGAGTGCAATGGCGTGGTCTCAGCTCACTGCAATCTCTGCCTCCTGGGTTCAAGCGATTCTCCTGCCTCAGCCTCCCGAGTAGCTGGGACTACAGGCACCTGCCACCACGCCTGGTTAATTTTGTATTTTAGTAGAGACAGGGTTTCACCATGTTGGTCAGGCTGGTCTTCAGCTCCTGACCTCAGGTGATCCACCCGCCTTGGCCTCCCAAAGTGCTGGAATTACAGGTGTGAGCCACCACACCCAGCC	82.692	8	HR
chr7	76038692	76039342	DEL	chr7;76038422;76038716;AluY;SINE;-;Alu	chr7;76038422;76038716;AluY;SINE;-;Alu	SAME;Alu	TTTTTTTTTTTTTTTTTCCTGAGACGGAATCTTGCTCTGTCACCCCAGGCTGGAGTGCAGTGGCACGATCTCAGCTCACTGCGAGCTCTGCCTCCTGGGTTCCCGCCATTCTCCTGCCTCAGCCTCCTGAGTAGCTGGGACTACAGGCGTCTGCCACCACGCCTGGCTTTTTTGTATTTTTTTTTAGTAGAGACGGGGTTTCACCGTGTTAGCCAGGATGGTCTCGATCTCCTGACCTCATGATCCACCTGCCTCGGCCTCCCAAAGTGCTGGGATTACAGGCGTGAGCCACCG	AACTAATTTTTTTTAGTTTCTGTAGAGTCAGGGTTCCACTATGTTTTCCAGGCTGGTTTCGAACTCCTGGGCTCAAGTGATCTTCCCGCCTCAGCCTCCCAAAGTGGTGGGATTACAGGCGTGAGCCACTGCGCCCAGCC	78.906	22	HR
chr7	91584901	91591409	DEL	chr7;91583270;91589300;L1PA2;LINE;+;L1	chr7;91583270;91589300;L1PA2;LINE;+;L1	SAME;L1	GGGGGAGGAGCCAAGATGGCCAAATAGGAACAGCTCCGGTCTACAGCTCCCAGCGTGAGCGACGCAGAAGACGGGTGATTTCTGCATTTCCATCTGAGGTACCGGGTTCATCTCACTAGGGAATGCCAGACAGTGGGCGCAGGTCAGTGGGTGCGTGCACCATGCGTGAGCCGAAGCAGGGCGAGGCATTCCCTCACTTGGGAAGCGCAAGGGGTCAGGGAGTTCCCTTTCGGAGTCAAAGAAAGGGGTGACGGATGCACCTGGAAAATCGGGTCACTCCCACCCGAATATTGCGCTTTTCGGACCGGCTTAAAAAACGGCGCACCACGAGATTATATCCCGCACCTGGCTTGGAGGGTCCTACGCCCACGGAGTCTCGCTGATTCCTAGCACAGCAGT…	GGCAGCAGCCAAGATGGCCGAATAGGAACAGCTCCGGTCTACAGCTCCCAGCATGTGCGACACAGAAGACGGGTGATTTCTGCATTTCCATCTGAGGTACCGGATTCATCTCACTAGGGAGTGGCAGACAGTGGACGCAGGACAGTGAGTGCAGTGCACCGTGCACGAGTCAAAGCAGGGCGAGGCATTGTCTCACTCGGGAAGTGCAAGGGGTCAGGGAGTTCCCTTTCCTACTCAAAGAAAGGGGTGACAGACAGCACCTAGAAAATTGGGTCACTCCCGCCCTAATACTGCACTTTTCCGACGGGCATAAGGAATGGCACACCAGGAGATTATATCCCGCACCTGGCTCGGAGGGTCCTACGCCCACAAAGTCTCGCTGATTGCTAGCACAGCAGT…	92.435	25	HR
chr7	98026432	98028229	DEL	chr7;98026194;98026518;AluSx3;SINE;+;Alu	chr7;98026194;98026518;AluSx3;SINE;+;Alu	SAME;Alu	CTGGGTGCAGTGGCTCACACCTGTAACCCCAGCATTTTGGGAGGCCAAGGTGGGCAGATCACAAGGTCAGGAGTTCGAGACCAGCCTGGCCAATATGGTGAAACCCCGTCTCTACTAAAAATATAAAAAAATTAGCCAGGCGTGGTGTCGGGCACCTGTAGTCCCAGCTACTCAGGAGGCTGAGGCAGGAGAATCGCTGGAACCCGGGAGGCAGAAGTTGCAGTGAACTGAAATCGCGCCACTGCACTCCAGCCTGGGTGACAGAGTGAGACTCCATCTCTAAATAAATAAATAAATAAATAAATAAATAAATAAATAAATAAA	GCCAGGCGCGGTGGCTCACGCCTGTAATCCCAGCATTTTGGGAGGCAGAGGCGGGTGGATCACAAGGTCAGGAGATCGAGACCATCCTGGCTAACACGGTGAAACCCCGTCTCTACTAAAAATACAAAAAATTAGCCAGGTGCGGTGGCGGGCACCTGTAGTCCCAGCTACTAGGGAGGCTGAGGCAGGAGAATGGTGTGAACCCGGGAGGCAGAGCTTGCGGTGAGCCGAGATCGCACCACTGCACTCCAGCCTGGGTGACAGAGCAAGACTCCGTCTCAAAAAAAAAAAAAAAAAAGGAATGAAA	85.948	28	HR
chr7	100729949	100743093	DEL	chr7;100729868;100730178;AluSx;SINE;-;Alu	chr7;100729868;100730178;AluSx;SINE;-;Alu	SAME;Alu	TTTTATTATTATTATTATTATTATTTTTTGAGACAGAGTCTCACTCTGTCACCCAGGCTGGAGTGCAGTGGTGCGATCTCGGCTCACTGCAACCTACCCCTCCTGGGTTCAAGAGATTCTCCTGCCTCAGCCTCCTGAGTAGCTGGGACTACAGGTGCGCACCACCATGCCCAGCTAATTTTGTATTTTTAGTACATACGGGGTTTCACCATGTTGGCCAGGCTGATCTTGAACTCCTGGCCTCAGGTGATCTGCCCACCTTGGCCTCCCAAAGTGTTGGGATTATAGGTGTGAGCCACTGCACCCAGCC	TCTTTCTTTTTCTTTCTTTTTTTTTTTTTGAGACAGAATCTTGCTGTTGCCAGGCTGGAGTGCAATGGCACGATCTCAGCTCACTGCAACCTCTGCCTTCCGGGTTCAAGCGATTCTCCTGCCTCAGCCTCCCGAGTAGCTGGGATTACAGGTGTGCGTCACCATGCCCAGTTAATTTTTTGTATTTTTAGTAGAGATGGGGTTTCACCATGTTGGTCAGGGTGGTCTCGATCTTCTGACCTCGTGATCCACCCACTTGGCCTCCCAAAATGCTGGGATTACAAGCGTAAGCCACCATGCCTGGC	80.984	14	HR
chr7	109796632	109813840	DEL	chr7;109794983;109801140;L1PA4;LINE;+;L1	chr7;109794983;109801140;L1PA4;LINE;+;L1	OPP;L1	GGAGGTGGAGCCAAGATGGCCGAATAGGAACAGCTCCAGGCTACAGCTCCCAGTGTGAGTGACGCAGAAGACGGGTGATTTCTGCATTTCCAACTGAGGTACCGGGTTCATCTCACTGGGGAGTGCTGGACAGTGGGTGCAGCACAGGGGGTGCAGCGCACCGTGAGTGAGCCGAAGCAGGGCGAGGCATCGCCTCACCCCGGAAGGGCAAGGGGTCAGGGAATTCCCTTTCCTAGTCAAAAAAAAGGGTGACAGACGGCACCTGGAAAATCAGGTCACTCCCACCCTAATACTGCGCTTTTTCAACAGGCTTCACAAACAGCACACCACAAGATTATATCCCACACCTGGCTCAGAGGGTCCTATGCCCACAGAGCCTTGCTCTTGCTAGCACAGCAG…	TATTTGTTCTTTCCAAGCTAGGTTACTTGTAAATAGCTTATTCCAATCTATACTCTGTCTTTCAATCCTCTTAGCAATCTTTTTCAAAAGGCAGAGATCTTTATTTTGATGAAGACCAATTTATCACCTTTTTTTCTTTTATGGATCATAATCTATAGGTAGTAGCTAAAAAAACTTTGTCTAAGATGAGATTTAAAAATTTCCTTTTATGTTTTCCTCCAGAGGTTTTATATCTACAATTAGCTTTATGATCTGTTTTGAGTTGTTTTTTGCATAAAGTAAAACAAAGAGCTGAGGTTTTGGGTTTTGTTTTTATTCTTTTTGCATATATGTATTCAATAATTCTAACATGTTTTCCAAAAGATCATTTCTTCTTGAATCAATTAACATTGTTATTTT…	48.374	0	NHE
chr7	133896879	133898964	DEL	chr7;133896654;133896962;AluSx3;SINE;-;Alu	chr7;133896654;133896962;AluSx3;SINE;-;Alu	OPP;Alu	TTTATTTATTTATTTATTCATTTATTTTTTGAGAAGGAGTCTCGCTCTGTTGCCAGGCTGGAGTGCAATGGCACAATCTTGGCTCACTGCAACCTCCGCCTCCCAGGTTCAAGCGATTCTCCTGCCTCATCCCCCTGAGTAGCTGGGACTACAGGTGCGCGCCACCATGTCTGGCTATTTTTGTATTTTTAGTAGAGATGGGGTTTCACCATGTTGGCCAGGCTGGTCGCGAATTCCTAACCTCATGATCCGCCCACCTCGGTCTCCCAAAGTGCTGGGATTACAGGCATGAGCCACCACACCCGGCC	GAGTTCGAGACCAGCCTGGCCAACATGGTGAAAGCCCATCTCTACCAAAAGTACAAAAATTAGCCAGGTGTGGTGGTGTATGCCTATAATCCCAGCTACTCGGGAGGCTGAGGCAGGAGAATCGCTTGAACCTGGGAGGTGGAGGTTGCAGTGAGTTGAGATTGCACCCCTGCACTCCAGACTGGATGACAGAGTGAGACTCCATCTCAAAAAATAAAAAATAAAAATAAAA	83.193	1	NHE
chr7	140489423	140490349	DEL	chr7;140489378;140489686;AluY;SINE;+;Alu	chr7;140489378;140489686;AluY;SINE;+;Alu	OPP;Alu	GGCCAGGCGCGGTGGCTCACGCCTGTAATCCCAGCACTTTGGGAGGCCAAGGCGGGCGTATCACGAGGCTAGGAGATCGAGACCATCCTGGCTAACACGGTGAAACCCCATCTCTACTAAAAATACAAAAACAAAATTAGCTGGGTGTGGTGGTGGGGGCCTGTAGTCCCAGCTACTCAGAAGGCTGAGGTGGGAGAATGGCATGAACCCAGGAGGCAGAGCTTGCAGTGAGCCGAGATCGCGCCACTGCACTCCAGCCTGGACGACAGAGCAAGACTCTGTCTCAAAAAAATAAAAAAAAAAGAGAA	TGAGATGGAGTTTCGCTCTGCTGCCCAGGCTGGAGTGTAGTGGCATGATCTAGGCTCACTGCAAGCTCTGCCTCCCAGGTTCACGCCATTCTCCTGCCTCAGCCTCCCAACTAGCTGGGACTACAGGAGCCCGCCACCACGCCCAGCTAATTTTTTGTATTTTTAATAGAAACGGGGTTTCACCGTGTTAGTCAGGACAGTCTCAATCTCCTGACCTCATGATCTGCCCGCCTCGTCCTCCCAAAGTGCTGGGATTACAGGCGTGAGCCACCGTGCCGGGCC	84.615	0	NHE
chr7	140993580	140995343	DEL	chr7;140993293;140993595;AluY;SINE;-;Alu	chr7;140993293;140993595;AluY;SINE;-;Alu	SAME;Alu	TTCTTTCTTTCTTTTTTTTTGAGACTGAGTCTCACTCTGTCGCCCAGGCTGGAGTGCAGTGGCACGGTCTCAGCTCACTGCAAGCTCCGCCTCCCTGGTTCACGCCATTCTCCTGCCTCAGCCTCCTGAGTAGCTGGGACTACAGGGGCCTGCCACCACGCCTGGCTAATTTTTTTGTATTTTTAGTAAAGACGGGGTTTCATCGTGTTAGCCAGGATGGTTTCGATCTCCTGACCTCGTGATCTGCCCGCCTTGGCCTCCCAAAGTGCTGGGATTACAGGCATGAGCCACTGTGCCCAGCC	TTTTTTTTTTTTTTTGAGATGGAGTCTCGCTTTATTGCCCAGGCTGGAGTGCAATGGTGTGTTCTCAGCTCACTGAAACCTCTGCCTCCTGGGTTCAAGCGATTCTCTTGCCTCAGCCTCCCAAGTAGCTGGGACTACAGGTGTGCACCACGTTCAGCTAATTTTTGTATTTTTAGTAGAGACAGGGTCTCACCATGTTGGCCAGGCTGGTCTCGAACTCCTGGCCTCAGGTGATCCACCTGCCTCGGCCTCCCAAAGTGCTGGGATTACAGGCATGAACCACTGTGCCCAGCC	82.943	15	HR
chr7	151360895	151361039	DEL	chr7;151360625;151360931;AluJb;SINE;-;Alu	chr7;151360625;151360931;AluJb;SINE;-;Alu	SAME;Alu	TTATTTTTTTTGAGACAGAGTCTCACTCTGTCACCCAGGCTGGAATGCAGTGGCATGATCTCAGCTCACTGCAACTTCCATCTCCTGGGCTCAAGTGATCCTCCCACCTCAGCCTCCTAAGTAGCTGGGATCACAGGTGCACATCACCACAGGTGCACATCACCATGCCCAGATAATTTTTTTGTATTTGTTGTAGAGATGAGGTTTCACTATGTTGCCCATACTAGTCTCAAACTCCTGGGCTCAAGTGATCCACCCACCACAGCCTCTCAAAGTGCTGGTATTACAGGTGTGAGTCGCTGTGTC	TTTTTTTTTTTTTTTTAATTATACAGATGGGGTCTCCCTGTGTTGCTCAGGCTGATCTTGAACTCCTGGACTCATGTGATCCTCCTGCCTTGGCCTCCCAAAGTGCTGGGATTACAGGTGTGAGCCACCGCACCCAGCC	76.19	11	HR
chr7	152548257	152549218	DEL	chr7;152548236;152548555;AluSg4;SINE;+;Alu	chr7;152548236;152548555;AluSg4;SINE;+;Alu	SAME;Alu	GGCTGGGCGTGGTGGCTCACGCCTGTAATCCCAGCACTTTGGGAGGCCGACGCAGGTAGATCACAAGGTCAGGAGTTTGACACCAGCCTGGCGAAAGAGACCAGCATGGTGAAACCCCATCTCTACTAAAAATACAAACGTTGGCCGGGCATGGTGGTGGATGCCTGTGATCCCAGCTACTCGGGAGGCTGAGGCAGGAGGATTGCTTGAACCCAGGAGGCATAGGTTGCAGTGAGCTGAGATCGTGCCATTATTCTCCAGCCTGGGCAACAGAGCAAGACTCTGACTCAAAAAAAAAAAAAAAAAAAAGAAAAAGAAA	CTGGGTGTGGTGTCTCACACCTGTAATCCCAGCACTTTGGGAGGCCAGGGTGGGAGGATTGCTTGAGGAAGGAGTTCGCCACCAGCCCAGACAACAAAGGGAGACCCCATCTCTACAAAATAAATAAA	73.381	27	HR
chr7	154222393	154224880	DEL	chr7;154222374;154222683;AluSp;SINE;+;Alu	chr7;154222374;154222683;AluSp;SINE;+;Alu	SAME;Alu	GCCAGGCGCAGTGGCTCACGCCTGTAATCCCAGCACTTTGGGAGGCCGAGGTGGGCGGATCACCTGAGGTCAGGAGTTCGAGACTAGCCTGACCAACATGGAGAAACCCCATCTCTACTAAAAATACAAAATTAGCCGGGCGTGGTGGCGCACGCCTGTAATCCCAGCTACTCAGGAGGCTGAGGCAGGAGAATCAATTGAACCCGGGAGGTGGAGGTTGCAGTGAGCCGAGATCACACCATTGTACTCCAGCCTGGGCAACAAGAGTGAAACTCTGTCTCAAAAATAAATAAAATAAAATAAAATAAA	GGCTGGGCATGGTGGCTTATGCCTGTAATCCCAGCACTTTGGGAGGCAGAGGCGGGCAGATTACTTGAGGCCAGGAGTTTGAGACCAACCTGGCCAACATGGTGAACCCCGTCTCTACTGAAAATACAAAAATTAGCCAGGCATGGTGGCACATACCTATGATTTCAGCTACGCAGGAGGCTGAGGCAGGAGAATTGCTTGAACCTGGGAGGTGAAGGTTGCAGTGAGCCGAGACTGTGCCACTGCACTCCAGCCTGGGTGACAGAGTGAGACTCTGTCTCA	83.099	27	HR
chr7	154600191	154608043	DEL	chr7;154600132;154600428;AluSx1;SINE;-;Alu	chr7;154600132;154600428;AluSx1;SINE;-;Alu	SAME;Alu	TTTTTTCTTTTCTGAGATGGAGTCTCACTCTGTTGACCAGGCTGGAGTACAGTGGCACAATCTCAGCTCACTGCAACCTCTGCCTCCTGGGTTCAAGCGATTCTCCTGACTCAGCCTCCTGAGTAGCTGGGATTACAGGCACTTGCCACCGTGCCCGGCTAATTTTTCGTATTTTTTGTAGACATGGGGTTTCACCATGTTGGCCAGGCTGGTCTCGAACTCCTGACCTCAGGTGATCCACCTGCCTTGGCCTCCGAAAGAGCTGGGATTACAGGCGTGAGCCACCATGCCCGGCC	TTTTTTCTTTTTTTTTTCTTTTTTTTTTTGAGACAGAGTCTCGCTCTGTCACCCAGGCTGGAGTGCAGTGGCACGATCTCAGCTCACTGCAAGCTCCGCCTCCCAGGTTCAAGCAATTCTCCTGCCTCAGCCTCCCAAGTAGCTGGGATTACAGGCATGTGCCACCACACCTGGCTAATTTTTTGTATTTTTAATAGAGATGGGGTTTCCCTGTGTTAGCCAGGATGGTCTTGATCTCCTGACCTCGTGATCCGCCCCCTCGGCCTCCCAAAGTGCCAGGATTACAGGCGTGAGCCACTGTGCCC	82.492	17	HR
chr8	2921041	2921265	DEL	chr8;2920806;2921135;AluSc8;SINE;+;Alu	chr8;2920806;2921135;AluSc8;SINE;+;Alu	SAME;Alu	GGTCGGGCGCGGTTGCTCACGTCTGTAATCCCAGCACCTTGGGAGGCCGAGGTGCGTGGATTAAGAGGTCAGGAGATCTAGACAATCCTGGCTAACATGGTGAAACCCTGTCTCTACTAAAAATACGAAAAGTTAGCTGGGCATGGTGGCACACGCCTGTAGTCCCAGCTACTCGGGAGGCTGAGGCAGGAGAATCACTTGAACCTGGCAGGCGTTCAAGGTTCAAGGTGGCAGGGTTGCAGTGAGCCAAGATCACACCACTGTACTCCAGCCTGGCCGACAGAGGAAGACTCTGTCTCAAAAAAAAAAAAAAAAAAAAAAAAAAAAAA	GTGGTGGCTCACGCCTGTAATCCCAACACTTTGGGAGGCTGAGGTGGGAGGATCCCTTGAGACCAGGAGTTTGAAACCAGCCTGGGCAAAAAAATGAGACCATGTTGTCTCTATGAAAAATAAACATAAAAAATAACTGGGCATGGTGGCATGCACCTGTGTTCTCAGCTGCATGGGAGGCTGAGGTGGTAGGATTGCTTGAGCCCACAAAGTTGAGGATGCAGTTAGCTATGTTCTCACCACTGTACTCCAGCCTGAGCAACAGAGCCAGACCCTGTCCCAGACAAAAAGCAAAATAAAAA	69.255	4	NHE
chr8	8528520	8529434	DEL	chr8;8528245;8528552;AluSx;SINE;-;Alu	chr8;8528245;8528552;AluSx;SINE;-;Alu	SAME;Alu	TTTCTCTCTCTCTTTTTTTTTTTTTTGAGACAGCGTCTCTGTTTGTCACCCAAGCTGAACTGCAGTGGCATGATCTTGGCTCACGGTGACCTCTGCCTCATGGGTTCAAGAGATTTTCCTGCCTCAGTCTCCCAAGTAGCTGGGATTACAGGCATGCCCCACCATGCCCAGCTTATTTTTCTATTTTTAATGGAGACAGGGTTTCACCATGTTGCCCAGGCTGGTCTCAAACTTCTGACCTCAGCTGATCTGCCCACCTCGGCCTCCCAAAGTGCTGGGATTACAGGTGTGAGCCACCACACCCGGC	GACAAGGTCTCACTCTGCTGACCAGGCTGGAATGCAGTGGTGCAATCACAGTTCACTGTACCCTCAAACTCCTGGGCTCCAGCGATCGTCTCACCTCAGGCTCCCAGTGCATTGGGATTACAGGTGTGAGCCACC	60.87	23	HR
chr8	30214932	30215108	DEL	chr8;30214912;30215029;AluJo;SINE;+;Alu	chr8;30214912;30215029;AluJo;SINE;+;Alu	SAME;Alu	GGCAGAGCATGGTGGCTCACGCCTGTAATCCCAGCACTTTGGGAGGCTGACGCGGGAAGATTGCTTAAGCCCAGGATTTTGAGACCAGGCTGGGCAACATAGTGGACCCCGTCTCTA	GGCTAGTCATGGTGGCTCATGCCTGTAATCCCAGCACTTTGGGAAGCTGAGGCAGGTGGATCACCTGAGGTCAGGAGTTTGAGACCAACCTGGCCAACATGGCGAAACCCCACCTCTACTAAAATACAAAAATTAGCCAGGCATGGCAGTGCATGCCTCTAATCCCAGCTACTAGGGAGGCTGAGGCAGGAGAATCGCTTGAACCTGGGAGGTGGAAATTGCAGTGAGCCAAGATCAAGCCACTGCACTCCAGCCTGGGCAACAGAGCAAGACTCTATCTAAAAAAAAAAAAAAAAAAAAAAAAAA	78.992	24	HR
chr8	40917103	40922259	DEL	chr8;40916868;40917180;AluSx1;SINE;-;Alu	chr8;40916868;40917180;AluSx1;SINE;-;Alu	SAME;Alu	TTTTATTGTTTGTTTTTGTTTTTATTTTTTGAGATAGAGTCTCACTCTGTGGCCCAGGCTGGAGTGCAGTGGCACGATCTTGGCTCACTGCAACCTCCATCTCCCAGGTTCAAGCGATTCTCCTGCCTCAGCCTCCTGAGTAGCTGGGACTGCAGGTGCCCGCCACCGCACCCAGCTAATTTTTGTATTTATAGTAGAGACGGGGTTTCACCATGTTGGCCAGGCTGGTCTCAAGCTCCTGACCTCAAGTAATCCACCCACCTCGACCTCCCAAAGTGCTGAGATTACAGGCATGAGCCACCGTGCCGGGCC	TTTTTTTTTTTTTTGAGATGGAGTCTTGTTCTGTTGCCCAGGCTGGAGTGCAGTGGCACGATCTCAGCTCACTGCAACCTCTGCCTCCCAATTTAAAGCAATTCTCCTGCCTCAGCCTCCTGAGTAGCTGGGACTACAGGTGCATGCCACCACCCTCTGCTAATTTTTTCTATTTTTAGTAGAGACGAGGTTTCACCATGTTCGCCAGGATGGTCTTAATCTCCTGACCTCGTGATCCGCCAGCCTTGGCCTCCCAAAGTGCTGGAATTACAGGCGTGAGCCACCGCGCCCAGCC	84.848	11	HR
chr8	42332913	42336876	DEL	chr8;42332719;42333022;AluSp;SINE;+;Alu	chr8;42332719;42333022;AluSp;SINE;+;Alu	SAME;Alu	GGCCGGGCGCGGTGGCTCACGCCTGTAATTCCAACACTTTGGGAGGCTGAGGCAGGCAGATCACCTGAGGTCGGGAGTTCGAGACCAGCCTGACCAATATGGAGAAACCCCGTCTCTACTAAAAATACAAAAGCCAGGCGTGGTGGGACATGCCTGTAATCCCAGCTACTCGGGAGGCTGAGGCAGGAGAATCGCTTGAACCTAGGAGGCAGAGGTTGCAGTGAGCAGAGATTGTGCCATTGCACTCCAGCCTGGGCAAAAAGAGCGAAACTTTGTCTCAAAAAAAAAAAAAAAAAGTGAAAA	GGCTAGGTGCAGTGGCTCACGCCTGTAATCTAGCACTTTAATAGGCCAAGGCGGGTGGATCACTTGAGGTCAGGGGTTTGAGACCAGCCTGGCCAACATGGTGAAACCCCATCTCTACTAAAAATACAAAAATTAGCTGGGCATGGTGGCAGGATCCTGTAATCCCAGCTACTCGGGAGGCTGAGGCAGGAGAATCACTTGAACCCGGGAGGCAGAGGTTGCAGTGAGCCGAGATCGTGCCATTGCACTCTGGCCTGCGGGACAAGAGTGAAACTCTGTCTCAAAACAAAAAAA	83.446	8	HR
chr8	51607616	51608613	DEL	chr8;51607558;51607847;AluSx;SINE;+;Alu	chr8;51607558;51607847;AluSx;SINE;+;Alu	SAME;Alu	GGCCGGGCACAGTGGCTCATGCCTGTAATCCCAGCACTTTGGGAGGCCGAGGTGGGTGGATCACCTGAGGTCAGGAGTTCGAGACAAGCCTGGCCAACATGGCAAAACCCCATCTCTACTAAAAATACAAAATTAGCCAGGCACGGTGGTGCATGCCTGTAGTCCCACCTACTTGGGAGGCTGAGGCAAGAGAATTGCTTAAGCCCAGGAAGCAGAGGCTGCAGTGAGCTGAGATGGCACCACTGCACTCCAATTTGAGCAACAGAGTGAGACTCCATCTCAAAAAAAA	GGCCGGGCGCGGTGGCTCACGCCTGTAATCCCAGCACTTTGGGAGGCCAAGGCGGGCAGATCACGAGGTCAGGAGATCCAGACCATCCTGGCTAACACGGTGAAACCCCGTCTTTACTAAAAATACAAAAAATTAGCCGGGCGTGGTGGTGGGTGCCTGTAGTCCCAGCTGCTCGGGAGGCTGAGGCAGGAGAATGGCGTGAACCCGGGAGGCGGAGCTTGCAGTGAGCCGAGATTGCGCCACTGCACTCCAGCCTAGGTGACAGAGCAAGACTCTGTCTCAAAAAAAAAAAAAAAAAAAAAAAGAAA	80.678	6	HR
chr8	60945305	60957182	DEL	chr8;60945305;60945604;AluSz6;SINE;-;Alu	chr8;60945305;60945604;AluSz6;SINE;-;Alu	SAME;Alu	TTTTTTTTTTTTCTTTTTTTGAGACAGAGTCTTGCTCTGTCATCCAGGCTGGAGTGCAGTGGTGTGATCTCGGCTCACTGCAACCTCTGCTTCCCGGGTTCAAGTGATTCTCCTGCCTCGGCCTCCCAAGTAGCTGGGATTACCCATGCACCACCATACCCAGCTACTTCTTGTATTTTCAGTAGAGAGGGGGTTTTGACATGTTGGCCAGGCTGGTCTCAAACTCCTGACCTCAAGTGATCCACCGCCTCAGCCTCCCAAAGTGCTGGGATTATAGGTGTGAGCCACTGTGCCTGGCC	TTTTTTTTTTTTTTTTTTCTTTTTTTGAGACGGAGTCTTGCTCTGTCACCCAGGCTGGAGTGCAGTGGCACGATCTCGGCTCACTGCAAGCTCCGCCTCCCAGGTTCACGCCATTTTCCTGCCTCAGCCTCCCGAGTAGCTGGGACTACAGGTGCCCACCACCGCGCCTGGCTAATTTTTTATATTTTTAGTAGAGATGGGGTTTCACTGTGTTAGCCAGGATGGTCTCGATCTGCTGACCTCCTGATCTGCCCGCCTCGGCCTCCCAAAGTACTGGGATTACAGGCATGAGCCACCGCGCCCAGCC	81.046	25	HR
chr8	74399197	74417845	DEL	chr8;74396360;74402706;L1PA3;LINE;-;L1	chr8;74396360;74402706;L1PA3;LINE;-;L1	OPP;L1	TTATTATTATTATACTTTAAGTTTTAGGGTACATGTGCACAATATGCAGGTTAGTTACATACGTATACATGTGCCATGCTGGTGTGCTGCACCCATTAACTCGTCATTTACATTAGGTATATCTCCTAATGCTATCCTTCCCCCATCCCCCCACCCCACAACAGTCCCCAGAGTGTGATGTTCCCCTTCCTGTGTCCATGTGTTCTCATTGTTCAATTCCCACCTATGAGTGAGAACATGTGGTGTTTGGTTTTTTGTCCTTGCGATAGTTTACTGAGAATGATGATTTCCAGTTTCATCCATGTCCCTACAAAGGACATGAACTCATCGTTTTTTCTGGCTGCATAGTATTCCATGGTGTATATGTGCCACATTTTCTTAATCCAGTCTATCATTGTT…	AGAAAATCCCAAGATGAATATAAACAAATATTGTAAATTAACAAGTGAGTTTATCAAGGTCAAAGAATGTAAGATAAACACATGAATATCTATCCTACTTTTATATGCTAGGAATAAACAATTGCAAAGAAAAAATTTGAAAACTACCAATTCAATAGCTTTGAAATACATAGGCATAAATCTAGCAAAACAAGTACTGGGATCTATATATTGAAAATGACAAATTGCTGATGAAAGAAATCTAAGAAGGCCTAGATAAGTGGAGAGACAAATTGTTTTCATGGATTGGGAATCTCAACATTTCAAAGATTTCAATTCTTCCAAACTGATTTGTACATTTAATGCCATTCCAATCAAAATCCCGGCAGATGTTTTTGTAGATATAGATAAGCTTGTTCT…	54.632	3	NHE
chr8	91520160	91522612	DEL	chr8;91520160;91521376;L1HS;LINE;-;L1	chr8;91520160;91521376;L1HS;LINE;-;L1	SAME;L1	TGGGATGGCTGGGTCAAATGGTATTTCTAGTTCTAGATCCCTGAGGAATCGCCACACTGACTTCCACAATGGTTGAACTAGTTTACAGTCCCACCAACAGTGTAAAAGTGTTCCTATTTCTCCACATCCTCTCCAGCACCTGTTGTTTCCTGACTTTTTAATGATTGCCATTCTAACTGGTGTGAGATGATATCTCATAGTGGTTTTGATTTGCATTTCTCTGATGGCCAGTGATGATGAGCATTTCTTCATGTGTTTTTTGGCTGCATAAATGTCTTCTTTTGAGAAGTGTCTGTTCATGTCCTTCACCCACTTTTTGATGGGGTTGTTTGTTTTTTTCTTGTAAATTTGTTTCAGTTCATTGTAGATTCTGGATATTAGCCCTTTGTCAGATGAGTA…	TTTTTTTTTTTTTATTATACTCTAAGTTTTAGGGTACATGTGCACATTGTGCAGGTTAGTTACATATGTATACATGTGCCATGCTGGTGCGCTGCACCCACTAGCTCGTCATCTAGCATTAGGTATATCTCCCAATGCTATCCCTCCCCCCTCCCCCGACCCCACCACAGTCCCCAGAGTGTGATATTCCCCTTCCTGTGTCCATGTGATCTCATTGTTCAATTCCCACCTATGAGTGAGAATATGCGGTGTTTGGTTTTTTGTTCTTGCGATAGTTTACTGAGAATGATGGTTTCCACTTTCATCCATGTCCCTACAAAGGATATGAACTCATCATTTTTTATGGCTGCATAGTATTCCATGGTGTATATGTGCCACATTTTCTTAATCCAGTCTATC…	99.178	307	HR
chr8	98452912	98453240	DEL	chr8;98452757;98453060;AluSx1;SINE;-;Alu	chr8;98452757;98453060;AluSx1;SINE;-;Alu	SAME;Alu	TTTTTTTTTTTTTTTTTTTTTGAGACAAAGCCTTACTCTGTTGCCCAGGCTGGGGTGCAGTGGTGTGATCTCAGCTCACTGCAACCTCCGCCTTCCAGGTTCAAGCGATTCTCCTCCCTTAGCCTCCCAAGTAGCTGGGATTACAGGCGCCTGCTACCACGATCAGCTAATTTTTGTATTTTTAGTAGAGACAGGGTTTCACCATGTTGGTCAGGCTGGTCTTGAACTCTTGACCTCAAGTGATCTGCTGGCCTCAGCCTCCCAAAGTGCTGGGATTACAGGCATGAGCCACCAAGCCTGGCC	TTTTTTTTTTTTTTTTTTTTTTTTCGAGACAGAGTCTCGCTCTGTCACCCAGGCTGGAGCGCAGTGGTGTGATCTTGGCCCACTGCAACCTTCTGCCTCCTGGGTTCAAGTGATTCTCCTGCCTCAGCCTCCTGAGTAGCTGGGATTACGGGCATGTGCCACCACGCCCAGCTAATTTTTGTATTTTCAGTAGAGATGGGGTTTCACCATATTAGTCAGGCTGGTCTCGAACTCCTGACCTTGTGATCTGCCTGCCTCGGCCTCCCAAAGTGCTGGGATTACAGGTGTGAGCCACTGCACCCAG	84.983	6	HR
chr8	100972868	100980906	DEL	chr8;100972632;100972941;AluY;SINE;+;Alu	chr8;100972632;100972941;AluY;SINE;+;Alu	SAME;Alu	CTGGGCGAGGTGGCTCACACCTTTAATCCCAGCACTTTGGGAGGCCAAGGCGGGTGGATCACGAGGTCAGGAGATCGAGACCATCCGGGCTAACACGGTGAAACCACGTCTCTACTAAAAATACAAAAAATTAGCCGGGCATGGTGGTGGGTACCTGTAGTCCCAGCTACTCAGGAGGCTGAGGCAGGAGAATGGCGTGAACCCTGGAGGCGGAGGTTGCAGTGAGCCGAGATTGCGCCACTGCACTCCAGCCTGGGCAACAGAGCGAGACTCCGTCTCAAAAAAAAAAAAAAAAAAAAAAGCAAAAAA	GGCTGGGCGCGGTGGCTCATGCCTGTAATCCCAGAAGTTTAGGGTGCCAGGGCGGGTGGATCACAAGGTCAGGAGTTCAAGACCAACTTGGCTAAAATGGTGAAACCCCATCTCTACTAAATATACAAAAATTAGCTGGGTGTGGTGGCGGGCGCCTGTAATCCCAGCTACTCGGTAGGGTGAGGCAGGAGAATCGCTTGAACCTGGGAGGCGGAGGTTGTGGTGAGCCGATATTGTGCCACTGCACTCCAGCCTGGGTGACAGAGTGAGACTCTATCTCAAAAAAAAAAAAAAGAAAAAAA	84.718	21	HR
chr8	112066381	112077101	DEL	chr8;112066310;112067017;L1PA4;LINE;-;L1	chr8;112066310;112067017;L1PA4;LINE;-;L1	SAME;L1	TTTTTTTTTTTTTATTATACTTTAAGTTTTAGGGTATATGTGCACAACGTGCAGGTTAGTTACATATGTATACATGTGCCATGTTGGTGTGCTGCACCCAGTAACTCGTCATTTAACATTAGGTATATCTCCAAATGCTATCCCTGCCCCCTCCCCCCACCCTATAACAGGCCCCAGTGTGTAATGTTGCCCTTCCTGTGTCCATGTGTTCTCACTGTTCAGTTCCCACCTATGAGTGAGAACATGTAGCGTTTGGTTTTCTGTCCTTGCAATAGTTTGCTGAGAATGATGGTTTCCAGTTTCATCCATGTCCCTACAAAGGACATGAACTCATCATTTTTTATGGCTGCATAGTATTCCATGGTGTATATGTGCCACATTTTCTTAATCCAGTCTATC…	TAATTAATTAATTAAAAAATAAAGTCAGGTAATGTGATGCCTCTAGATTTGTTCTTTTTGCTTAGGATTTCCTTGGCTATTTGGGCTCCTTTTTGCTTCCATGTGATTCTTAGTATTATTTTTTCTAATTATGTAAAAAGTTATGTTGGTATTTTGGTAGGAATTACATAGAATCTGTATATTGCTTTGAGCAATACAGTCATTTTCATGCTATTGATTCTTCCACTCCATGAACATGGAATGTGTTTCTATTTGTTTTTGTCATCTATTATTTCTTTCAGTAGTGTTTCATAGTTCTCCTTACAGAGATCTTTCACCTCCTTAGCTAAGAATATTCTTAGATATTTTAATTTTTTGCAGCGATTGTAAAAGGATTTGAGTTATTGATTTTTCAGGTTG…	45.25	3	NHE
chr8	113922163	113922453	DEL	chr8;113921971;113922350;L1ME1;LINE;+;L1	chr8;113921971;113922350;L1ME1;LINE;+;L1	SAME;L1	AAAATATTTCCACTGCACAATAATAATAGAAACATATTTCTATTTCTCACTTTGATAAAATAACTTATACTACAGTTGCCATTCCATATGACACAACTATAAAGCTAGATAAACTATATCAGGCACTTCTCACAGTCTTTAGGCAGTAAATTATACACAACTGTGTTTTTTGAAAGAGAAGAAACACACAATTTAAGTTTTACACTTGACTTGAATTTCCACCCAGGACCTTTTTTCTGGACCGTGGTACAGGAAGGTCGAGCTAAGACAGAGTACAGAACACTTTTTTGAGATGGGTCTGGGGGAGATCAGAATTTGAAGATAACAAAACACCTGGAATGTGAAGGATTGGTATAGGGTAGAAAGAAGTTGTACAGAG	GACTAAAGCCCAAATTAAAATAGATCAACTCTAACAAAGAATACAACCATCATTATTGGATCAAGTGAATTTGTAAAAATTAACTGTCTGCCAGAACAAAATTCAACACCCCTTAAAAGAATACAACATATTCCAGACTTTTCACAATGTATAAACCATAATGTACAGCATACAATAAAATATATGAAGAAGTAAAAAAAAAAATATGGCCCACAATCAAGATAAAAGAAGCCAATGTAAGAACCAAGATGACATACAGGTTCACATTTTTAGGCAATTGTATAATACACACATTATATGTATGTCAAAGCATTTAATATACAGATGAGAAAAATGAACTACCAGATGAAATATTTCAGTCTCAGAAGAAGAACTGAAAGTGAAAAAAGGGAGT	43.006	1	NHE
chr8	122036167	122036497	DEL	chr8;122036105;122036421;AluSx1;SINE;+;Alu	chr8;122036105;122036421;AluSx1;SINE;+;Alu	SAME;Alu	GCCAGCTGTGGTGGCTCATGCCTGAAATCCCAGCATTTTGGGAGGCCGAGGTGGATGGATAACCTGAGGTCAGGAGTTCGAGACCAGCCTGGCCAACGTGGTGAAACCCTGTCTCTACTAAAAAAATAAAATAAAAAATTAGTCGGGCATGGTGGTGAACACCTGTAATTCCAGCTACTGAGGAGGCTGAGGCAGGAGAATTGCTTGAACCTGGGAGGTGGAGGTTGCAGTGAGCCAAGATTGGATTGTGCCACTGCACTCCAGCCTGGGCGACAGAGTGAGACTCCATCTCAAAAAAAAAAAAAAAAGAAAAAAA	GCCAGGTGTGGTGGCTCACGCCTGTAATCCCAGCACTTTGGGAGGCCAAGACAGGTGGATCGCCTGAGGTCAGGAGTTCAAGACCAGCCTGGCCAACATAGTAAAAGCCCATCTCTACTAAAAGTACAAAAATTAGCCAGGTGTGGCAGCGCACATGTGTAATCCCAGCTACTTGGGAGTCTGAGGCAGGAGAAATGCTTGAACCCAGGAAGTGGAGGTTACAGTGAGCCAAGATCATGCCACTGCACTCCAGCCTGGGCAACAGAGTGAGACTCCATCTCAAAAAACAAAACAAAACAACAAAA	80.938	17	HR
chr8	144831636	144832447	DEL	chr8;144831501;144831801;AluSg;SINE;+;Alu	chr8;144831501;144831801;AluSg;SINE;+;Alu	SAME;Alu	GGCCGGGCGCGGTGGCTCATATCTGTAATCCCAGCACTTTGGGAGGCTGAGGCGGGTGGATCATGAGGTCAGGAGATCGAGACCATCCTGGCCAACAGGGTGAAACCCCCGTCTCTACTAAAAATACAAAAATTAGCTGGGTGTGGTGGCGCATGCCTGTAATCCCAGCTACTCGGGAGGCTGAGGCACGAGAATCGCTTGAACCCTGGAGGCGGAGCTTGCAGCGAGCTGAGATCGCACCACTGCAATCCGGCCTGGGCAACAGAGCGAGACTCCATCTAAAAAAAAAAAAAAAAAAGA	GGCTGGGTGTGGTGGCTCACACCTGTAATCCCAGCACTTTGGGAGGCCGAGGCGGGCAGATCACCTGAGGTCAGAGTTTGAGACCAGCCTGACCAACATGGTGACACCCCGCCTCTACTAAAAATACAGACATTAGCCAGGCGTGGTGGCGGGTGGTTGTAATCTTGGCTTCTCAGGAGGCTGAGGCAGGAGAATTCCTTGAACCCAGGAGGCAGAGGTTGCACTGAGCCGAGATCACACCAGTGCACTCCAGCCTGGGTGACAGAGTGAGACTCCGTCTCAAAAAAAA	82.474	15	HR
chr9	871681	872268	DEL	chr9;871635;871773;AluY;SINE;-;Alu	chr9;871635;871773;AluY;SINE;-;Alu	SAME;Alu	GGCTAACTTTTTGTATTTTTAGTAGAGACGGGGTTTCACCGTGTTAGCCAGGATGGTCTCAATCTCCTGACCTCGTGATTCGCCCGCCTCGGCCTCCCAAAGTGCTGGGATTACAGGCGTGAGCAACCGTGCCTGGCC	TTTTTTTTTGTGATGGCATCTCACTCTGTCACCCAGGCTGGAGTGCAGTGGCTTGATTTCGGCTCACTGCAACCTCTGCCTCCCAGGTTCAAGGGATTCTCCTGCCTGAGCCTCCCGAGTAGCTGGGATTACAGGCGCCCGCCACCATGCCAGGCTAATTTTTTGTATTTTTAGTAGAGATAGGGTTTCACCATGTTGGCCAGGCTGGTCTCGAACTCCTGACCTTGTGATCCACCCGCCTTGGCCTCCCAAAGTGCTGGGATTACAGGCGTGAGCCAGTGCGCCCGGCC	87.681	6	HR
chr9	6729119	6730106	DEL	chr9;6728923;6729233;AluSg7;SINE;+;Alu	chr9;6728923;6729233;AluSg7;SINE;+;Alu	SAME;Alu	GGCTGGGCGCGGTGGTTCACGCCTGTAATCCCAGTACTTTGGGAGGTCGAGGTGGATGGATCACGAGGTCAGGAGTTCAAGATCAGCCTGGCCAAGATGGTGAAACCCCACCTCTACTAAAAATACAAAAAATTAGCCGGGTGAGGTGGTGGGTGTCTGTAATCCCAGCTACTCGGGAGGCTGAGGCAGAGAATTGCTTGAACCCGGGAAGCAGAGGTTGCAGTGAGCCGAGATCACGCCACTGCACTCCAGCCTGGGCGACAGAGCAAAGCTCCGTCTCCAAAAAAAAAAAAAAAAAAAAAAAGAAGAA	GGCCGGGCATGGTGGCTTATGCCTATAATCCCAGCACTTTGGGAGGGAGAGGCGGGCGGATCACCTGAGGTCAGGAGTTCAAGACCAGCCTGGCCAACATGGCGAAAATTAATCTCTACTAAATATACAAAAATTAGCTGGATGCGGTGGTGCACGCCTGTAGTCCGAACTACTCTGCAGGCTGAGGCAGGAGAATCGCTTGAACCCAGGAAATGGAGGCTGCAGTGGGCCGAGATTGTGCCACTGCACTGCAGCCTGGGCAACAAAGCGAGACTCAGTCTTAAAAAAAAGAAAAAAAAAAA	80.528	3	NHE
chr9	17909419	17912784	DEL	chr9;17908787;17909516;L1PA3;LINE;-;L1	chr9;17908787;17909516;L1PA3;LINE;-;L1	SAME;L1	CATGTGTCTTTATAGCAGCATGATTTATAGTCCTTTGGGTATATACCCAGTAATGGGATGGCTGGGTCAAATGGTATTTCTAGTTCTAGGTCCCTGAGGACTCGCCACACTGACTTCCACAATGGTTGAACTAGTTTACAGTCCCACCAACAGTGTAAAAGTGTTCCTATTTCTCCACATCCTCTCCAGCACCTGTTGTTTCCTGACTTTTTAATGATTGCCATTCTAACTGGTGTGAGATGGTATCTCATTGTGGTTTTGATTTGCATTTCTCTGATGGCCAGTGATGGTGAGCATTTTTTCATGTGTTTTTTGGCTGCATAAATGTCTTCTTTTGAGAAGTGTCTGTTCATGTCCTTCGCCCACTTTTTGATGGGGTTGTTTGTTTTTTTCTTGTAA…	TTTTATTACTATTATAATATAAGTTTTAGGGTACATGTGCACAATGTGCAGGTTAGTTACATATGTATACATGTGTCATGCTGGTGTGCTGCACCCATTAACTCGTTATTTAGCATTAGGTATATCTCCTAATGCTATCCCTTCCCCCTCCCCCCACCCCACAACAGTCCCTAGAGTGTGATGTTCCCCTTCCTGTGTCCATGTGTTCTCATTGTTCAATTCCCACCTATGAGTGAGAATATGCGGTGTTTGGTTTTTTGTTCTTGCAATAGTTTACTGAGAATGATGATTTCCAATCTCATCCATGTCCCTACAAAGGACATGAACTCATCATTTTTTATGGCTGCATAGTATTCCATGGTGTATATGTGCCACATTTTCTTAATCCAGTCTATCATT…	97.531	97	HR
chr9	22496528	22504344	DEL	chr9;22492889;22496582;L1PA7;LINE;-;L1	chr9;22492889;22496582;L1PA7;LINE;-;L1	SAME;L1	GAAATTTTCTTTTTTCGTTGTCTCTCTGCCAGGTTTTGGTATCAAGATGATGCTGGCCACCTAAAATGAGTTAGAGAGGAGTCCCTCTTCTTCCATTGTTTGGAATAGTTTCAGAAGGGGTGGCACCAGCTCCTCTTTGTACCTCTGGTAGAATTCAGCTGTGAATCTGTCTGGTCCTGGGCTTTTCTTGCTTGGTAGGCTATTAATTACTGCCTCAATTTCAGAACTTGTTATTGGTCTATTCAGGGATTCGACTCCTTCTTGGTTTTGTCTTGGGAGCATGTATGTGTCCAGAAATTTATCCATTTCATCTAGATTTTCTAGTTTATTTTGATAGAGGTGTTTATAGTATTCTCTGATGCTAGTTCATATTTCTGGGGATCAATGTTGATATCTCTT…	TTTTTTATTATACTTTAAGTTTTAGGGTACATGTGCACAACGTGCAGGTTTGTTACATATGTATACATGTGCCATGTTGGTGTGCTGCAACCATTAACTCATCATTTAACATTAGGTATATCTCCTAATGCTATCACTCCCCCCTTCCCCCACCCCACAACAGGCCCCAGAGTGTGATGTTCCCCTTCCTGTGTCCATGTGTTCTCATTGTTCAATTCCCACCTATGAGTGAGAACATGCGGTGTTTGGTTTTTTGTCCTTGCCATAGTTTGCTGAGAATGATGGTTTCCAGCTTCATCCATGTCCCTACAAAGGACATGAACTCATCCTTTTTTATGGCTGCATAGTATTCCATGGTATATATGTGCCACATTTTCTTAATCCAGTCTATCATTGTTG…	76.11	0	NHE
chr9	33213072	33213931	DEL	chr9;33212889;33213188;AluSx1;SINE;+;Alu	chr9;33212889;33213188;AluSx1;SINE;+;Alu	SAME;Alu	GGCTGGGCGCAGTGGCTCACACCTGTAAATCCCAGCACTTTGGGAGGCTGAGGCGGGTGGATCACTTGAGGTCAGGAGTTCGAGACCAGTCTGGCCAACATAGTGAAACCCCACCTCTACTAAAAATGCAAAAATTAGCCGGATGTGGTGGCGGGTGCCTGTAAGCCCAGCTACTCAGGAGGCTGAGGCAGGAGAATCGCTTGAACCCAGGAGGCAGAGGTTGCAGTGAGCCGAGATAGCGCCACTGCACTCTAGCCTGGGCAACAGAGTGAGACTCCATCTCAAAAAATAAAAAAGAA	ACTTTGGGAGGCCGAGGCGGGCGGATCACGAGGTCAGGAGTTCGAAACCAGCCTGACCAACATGGTGAAACCCCGTCTCTACTAGAAATACAAAAAAATTAGCTGGGTGTGGTGGCATGCACTTGTAATCCCAGCTGCTCAGGAGGTTGAGGCAGGAGAATCACTTGAACCCAGGAGGCGGAGGTTACAGTGAGCTGAGATAGCGCCATTGCACTCCAGCATGGGCGACAGAGCAAGACTCTGTCTCAAAAAAAAAAAAAAA	85.606	15	HR
chr9	34181521	34182273	DEL	chr9;34181422;34181731;AluY;SINE;-;Alu	chr9;34181422;34181731;AluY;SINE;-;Alu	SAME;Alu	TTTTTATTTGTATTTTATTTTATTTTTTGAGACGGAGTCTCCCTCTGTCGCCCAGGCTGGAGTGCAGTGGCGCGATCTCGGCTCTCTGCAAGCTCTGCCTCCCGCGTTCACGCCATTCTCCTGCCTCAGCCTCCTGAGTAGCTGGGACTACGGGCTCCCGCCACCACGCCCGGCTAATTTTTTGTATTTTTAGTAGAGACGGGGTTTCACTGGGTTAGCCAGGATGGTCTCGATCTCCTGACCTCGTGATCCGCCCGCCTTGGCCTCCCAAAGTGCTGGGATTACAGGCGTGAGCCACCGTGCCAGGCC	TTTATTTATTTATTTATTTATTTATTTATTTATTTATTTATTGAGACTGAGTCTCGCACTGTTGCCCAGGCTGGAGTGCTGTGGCGTGATCTCAGCTCACTGCAACCTCCATTTCCCAGGTTCAAGTGATTCTCCTGCCTCAGCCTCCCAAGTAGCTGGGATTACAGGCACCCACCACCACACCCGGCTAATTTTTATAGTTTTAGTAGCGACGGGGTTTCACAACGTTGGCCAGGCTGGTCTTGAACTCCTGACCTCAAATGACCTACCCGCCTCGGCCTCCCAAAGTGCAGGGATTACAGACGTGAGCCATGGCGCCCAG	81.935	4	HR
chr9	36362884	36364082	DEL	chr9;36362653;36362931;AluSc;SINE;-;Alu	chr9;36362653;36362931;AluSc;SINE;-;Alu	SAME;Alu	TTTTTTTTTTCTTTTGAGACAGAGTCTTGCTCTGTCACCAGGCAATCTTGGCTCACTGCAACCTCCACATCCTGGGTTCAAGCCATTCTCCGGCCTCAGCCTTCCGAGTAGCTGGGACTATAGGCGTGCATCACCACACCCAGCTAATTTTTGTATTTTTAGTACAGATGGGGTTTCACCATGTTGGCCAGGATGGTCTCGATCTCCTGACCTCGTGATCTGTCCGCCTCGGCCTCCCAAAGTGCTGGGATTACAAGCGTGAGGCACCACACCCGGCC	GGTGCAATCTCGCTCACTGCCACCACCTCCTGGGTTCAAGCATTTCTCCTGCCTCAGACTCCCGAGTACCTGGGATAGGCACCCACCACCACGTCTGGCTAACTTTCGTGTTTTTAGTAGAGATGGGGTGTCACCATGTTGGCCAGGCTGGCTCGAACTCTTGACCTCAAGGGATCTGCCCACTTCAGCCTCCCAAAGTGCTAGGATTACAGGCATGAGCCACCGTGCCCTGCC	79.916	15	HR
chr9	69189602	69190076	DEL	chr9;69189470;69189681;FAM;SINE;+;Alu	chr9;69189470;69189681;FAM;SINE;+;Alu	SAME;Alu	GCTGAGTGTGGTGGCATATGCCTGTGGTCCCAACTACTTGGAGACTGAGGCAGGCAGGAGGATCGCTTGAGCCCAGGAGTTGGAGGCTACAGTGAGTTCTGATTGTCCTGTGAATAGGAATAGCCACTGCAGTCCAGCCTGAGCACCACAGTGGAGACTCCACTTTTTTTTTTTTTTTAAGTTTAAAAAAGTTAAAAAAAAAAAAAGACAA	GGCCAGGCACGGTGGCTCATGCCTGTAATCCCAGCACTTTGGGAGGCCGAGGTGGACGGATCATGAGGTCAGGAGATCGAGATCATCCTGGCTAACACGGTGAAACCCCGTCTGTACTAAAAATACAAAAAGAAATTAGCCGGGTATGGTGGTGGACGCCTGTAGTCCCAGCTACTTGGGAGGCTGAGGCAGGAGAATGGCATGAACCTGGGAGGTGGAGTTTGCAGTGAGCCAAGATGGCGCCACTGCACTCCAGCCTGGGCAACAGAGCGAGACTCTGTCTCAAAAAACAAACAAACAAACAAA	59.813	9	HR
chr9	98238007	98238826	DEL	chr9;98237891;98238203;AluSz;SINE;-;Alu	chr9;98237891;98238203;AluSz;SINE;-;Alu	SAME;Alu	TTTTTTTTCTTTTTTTTCTTTTTTTTTTTTGAGACAGAGTCTCACTCTGTTGCCCAGGCTGGAGTGCAGTGGCACAATCATGGCTCACTGCAGTCTCTGCCTCCCGGGTTCAAGCGATTCTCCTGCCTCAGCCTCCCAAGTAGCTAGGATTACAGGAATGTGCTACCATGCCCAGCTAATTTTTGTATTTTTAGTAGAGACGGGATTTTACCATGTTAGCTAGGCTGGTCTTGAACTCCTGACCTCAAGTGATCTGCCCACCTTGGCCTCCTAAAGTGTTGGGATTACAGGCGTGAGCCCCTGCGCTCAGCC	TTTTTTTTGTTTTTTGTTTTTTGTTTTCTGAGACGGAGCTGCTCTGTCGCCCAGGCTGGAGTGTAGTGGTACAACCTCCGCCTCCTGGGTTCAAGCAATTCTCCTGCCTCAGCCTCCCAAGTAGCTGGGACTACAGGCCTGTACCACCATGGCCGGCTAATTTTTGTATTTTTAGTAGAGATGGGATTTCACCATATTGGCCAGGCTGGTCTCAAACTCCTGACCTCAGGTGATCCACCCACCTCAGCCTCCCAAAGTGCTGGGATTGCAGGCATGAGCCACTGTGCCTGGCC	80.449	29	HR
chr9	100762296	100765281	DEL	chr9;100762059;100762465;L1MA3;LINE;+;L1	chr9;100762059;100762465;L1MA3;LINE;+;L1	OPP;L1	GACAAACATCACAAGTTCTCATTTATCTGTGGGAGCTAGAAATTAAAACAATTGAACTCATGGAGATGGAGAGTAGAAGTATTGCTACCATAGGATAGGAAGGGTCGTCAGGGGTGGGGGTGTTGGGGGGAAGGGGGAATGGTTAATGGGTACAGAAACACTTAGAATAAATAAGACCTAGTATTTGCTAGCACAACAGGGTGACTATAGTAAAAAATAATTTAATCATTCATTTAAAAATAACTGAGAGTATAATTGGGTTGTTTGAAACGCTAAGGGTAAATGCTTGACGTAATGGATACTCTGGTTACCCTGATGTGATTATTATGCATTGCATGCCTATATCCAAAAATCTCATGTATCCAATAAATGTATACACCTACTATATACCCACAAAAA…	TTTTTTTTTTTATTATACTTTAACTTTTAGGGCACATGTGCACAATGTGCAGGTTAGTTACATATGTATACATGTGACATGCTGGTGCGCTGCACCCACTAACTCGTCATCTAGGATTAGGTATATCTCCCAATGCTATCTCTCCCCCCTCCCCCCACCCCACAACAGTCCCAGAGTGTGATGTTCCCCTTCCTGTGTCCATGTGTTCTCATTGTTCAATTCCCACCTATGAGTGAGAATATGCGGTGTTTGGTTTTTTGTTCTTGCGATAGTTTACTGAGAATGATGATTTCCAATTTCATCCATGTCCCTACAAAGGACATGAACTCATCATTTTTTATGGCTGCATAGTATTCCATGGTGTATATGTGCCACATTTTCTTAATCCAGTCGATCATT…	48.723	0	NHE
chr9	109356630	109361832	DEL	chr9;109356544;109356850;AluSz;SINE;+;Alu	chr9;109356544;109356850;AluSz;SINE;+;Alu	SAME;Alu	GGCCAGGAGCGGTGGCTCATGCCTGTAATCCCAGCACTTTGGGAGGCCGAGGTGGGTGGATCGCTTGAGGTCAGGAGTTTGAGACCAGCCTGGCCAACATGGTGAAACCCCGTCTCTACTAAAAATACAAAAATTAACGAGGCGTGGTGGCCTACACCTGTAGTCCCAGCTACTCAGGAGACTTGCAAGGCTGAGTCAGGAAAGTCGCTTGAACCCGGCAGGCGGAGGTTGCAGTGAGCCAAGATTGGGCCACTGCACTCCAGCCTGGGCAACACAGCGAGACTCTGTCTCAAATAAATAAATAAA	GGCTGGGCGCAGTGGCTCATGCTTGTAATCCCAGCACTTTGGGAGGCTGAAGTGGGCAGATCACCAGGTTAGGAGTTGGAGACGAGCCTGGCCAACATGGTGAAACCCCGTCTCTACTAAAAATACAAAAATTAGCCTGGTGTGGTAGCAGGTGTCTGTAATCCCAGGTACTCAGGAGGCTGAGGCAGGAGAATGGCTTGAACCCAGGAGGCAGAGGTTGCAATGAGCCGAGATCACACCACTGCACTCCAGCCTGGGTGACAGAGCGAGACTCCGTCTCAA	80.471	50	HR
chr9	111963571	111964556	DEL	chr9;111963564;111963875;AluSx3;SINE;+;Alu	chr9;111963564;111963875;AluSx3;SINE;+;Alu	SAME;Alu	GCCGGGCGCGGTGGCTCACGCCTGTAATCCCAGCACTCTGGGAGGCCGAGATGGGTGGATCATGAAGTCAGGAGTTCAAGACCAAGCCTGGTCAACATGGTGAAACCCTGTCTTGACTGAAAATATAAAAAATTAGCCAGGTATGATAGCGGGTGCCTGTAATAACAGCTACTCAGGAGGCCGAGGCAGGAGAATCGCTTGAACCTGGGAGGCAGAGTTTGCAGTGAGTGGAGATTGCACTATTGCACTCCAGCCTGGGCGACAGTGCGAGACTCCATCTCAAAAAAAAAAACAAAAACAAAAACAAAAAA	GCTGGGTGCGGTGGCTCACGCCTGTAATCCCAGCACTTTGGGAGGCTGAGGCGGGTGGATCACCTGAGGTCAGGAATTCGAGACCAGCCTGACTAACATGGTGAAACCCCATCTCTACCAAAATTACAAAATTAGCAGGGCGTGGTGGCACATGCCTGCAATCCCAGCTACTTGGGTAACTGAGGCAGGAGAATTGCTTGAACTTGGGAGGTGGAGGTTGCAGTGAGCCGAGATTGTGCCATTGCACTCCAACTTGGGCAGCAAGAGTGAAACTCCCTCTCAAAAATAAATAAATAAATAAAAA	78.827	30	HR
chr9	126758160	126760966	DEL	chr9;126758014;126758316;AluJo;SINE;-;Alu	chr9;126758014;126758316;AluJo;SINE;-;Alu	SAME;Alu	TTTTTTTCTTCTTTGAGACAGAATCTCGCTCTGTTGCCCAGGCCGGAGTGCAGTGGCACAATCTTGGCTCAATGCAGCCTTGTCCTCCAGTGCTCAATTGATCCTCCCACCTCAGCCTCCTGAGTAGCTGGGACTACAGGTGTGTGCCACCACACCCAGCTAACTTTTCTTCTTCTTTTTTTTTTTTGGAAAGACAGGGTCTCGTTTTGTTGCCCTTAGGCTGGTCTCAAACTCCTGAGCTCAAGCAATCCACCTGCCTCAGCCTCGCAAAATGCTGGGATTACAGGTGTCAGCCACCGCAC	TTGTTTTTTGTTTTTTTTTTCAGACAGAGTCTTGCTCTGTCACCCACGCTGAAGTGCAGTGGTCTGATCTCAGCTCACTGCAACCTCCACTTCCTGGGTTCAAGCAATCCTCCTACCTCAGCCTCCTGAGTAGCAGGGGCTACAGACATGCACCACCACACCCAGCTCACTTTTGTATTTTTGTAGAGATGGGGTTTTGCCATGTTGCCTAGGCTGGTCTCAAATTCCTGAGCTCAAGCGATCCACCTGCCTTGGCCTCCCAAAGCGCTGGGATTAGAGTTGTGTGCTACTGCGCCC	73.856	15	HR
chr9	128649777	128651697	DEL	chr9;128649712;128650012;AluSg;SINE;+;Alu	chr9;128649712;128650012;AluSg;SINE;+;Alu	SAME;Alu	GGCCAGGTGCAGTGGCTCACACCTGTAATCCCAGCACTTTGGGAGGCTGAGGTGGGCGGATCATGAGGTCAGGAGTTCAAGACCAGCCTAACCAACATGGTGAAACCCCATCTCTACTAAAAATACAAAAATTAGCTGGGCATGGTGGTGCGTGCCTGTAGTCTCAGCTACTAAGGAGGCTGAGGCAGGAGAATCGCTTGAACCCGGGAGACAGAGGTTGCAGTGAGCTGAGATCGCGCCATTGCACTCCAGCCTGGGTGGCAGAGCGAGACTCTAAAATATAAATAAATAAATGAAAAA	GCCAGGCACGGTGGCTCACACCTGTAATCCCAGAACTTTGGGAGGCCGAGGCGGGCAGATCACCCAAGGTCAGGAGTTTTGAGACCAGCCTGGCCAACACAGTGAAACCCCATTTCTACTAAAAATATAAACAATTAGCTGAGTATGGTGGCAGGCGCCTGTAATCCCAGCTACTCAGGAGGCTGAGGCAGGAGAATTGCTTGAACCCAGGAGGCAGAGGTTGCAGTGAGCTGAGATAGCACCACTGCACTCCAGCCTGGGTGACTGAGTAAAACTTCATCTCAGAAAAAAAAAAAAAAAAAAGAAAGAAA	82.201	12	HR
chr9	128938646	128939878	DEL	chr9;128938420;128938722;AluSq2;SINE;-;Alu	chr9;128938420;128938722;AluSq2;SINE;-;Alu	SAME;Alu	TTTTTTGGGTTTTTTTTTGAGACAGAGTTTCATTCTTGTCACCCAAGGTGGAGTACAATGGCACAATTTCGGCTCACTACAACTTCCGCCTCTCCGGTCCAAGTGATTCTCCTGCCTCAGCTTCCCAAGTAGCTGGGATTACAGGTGCCTGCCACCACGCCCAGCTAATTTTTTGTATTTTTAGTAGAGACGGGGTTCCACCATGTTGGCCAGGCTGGTCTCGAACTCCTGACCTCAGGTGATCCACCCGCCTCAGCCTCCCAAAGTGCTGGGATTACAGGGATGAGCCACCGCGCCCGGCC	TTTTTTTTTTTGAGAGGGAGTCTTGCTCTGTCACCCAGACTGGAGTGAGGTGGCACAGTCTCGGCTCACTGCAAGTTCTGCCTCCCGAGTTCAAGCAATTCTTCTGTCTCAGCCTCCCAAGTAGCTGGGATTACAGGCGCCTGCCACCACACATGGCTAATTTTTGTGTTTTTAGTAGAGACAGGGTTTCACCATGTTGGCCAGGCTGGTCTCAAATTCCTGACCTCAGGTGATCCACCCGCCTTGGCCTCCCAAAGTGCTGAGATTATAGGTGTGAGCCACCGCGCCAAGCC	84.407	27	HR
chr9	129264406	129265790	DEL	chr9;129264130;129264441;AluSx1;SINE;-;Alu	chr9;129264130;129264441;AluSx1;SINE;-;Alu	SAME;Alu	TTTTATTTTATTTTATTTTACTTATTTTAAGGTGGAGTCTCGCTCTGTCACCCAGTCTGGAGTGAAGTGGCACGATCTTGGCTCACTGCAACCTCCACCTCCCGGGTTCCGGTGATTCTCTTGCCTCAGCCTCCTGAGTAGCTGGGATTACAAGCACCCATCACCACACCCAGCTAACTTTTGTATCTTTAGTAAAGATGGGGTTTCACCATGTTGGCCAGGCTGGTTTCGAACTCCTGACCTCAGGTGATCTGCCGGTCTTTGGCTTCCCAAAGTGCTGGGATTACAGGTATGAGCCACCGTGCCCGTCC	GGGCTTAAGCGATTCTTGTGCCTCAGCCTCCCGAGCAGCTGGGATTACAGGTGCGTGCCACCATGCCAGGTTAATTTTTGTTTTTTTTTTTAGTAGAGATGGGCTTTCACTATGCTGCTCAGGCTGGTCTCAAACTCCTGGCCTCAAGTGATCTGTCTGCCTCAGCCTCCCAAAGTGCTGGGATTACAGGCATGAGCCGTTGTGCCCGGC	76.303	15	HR
chr9	131385115	131390590	DEL	chr9;131385018;131385152;AluSq2;SINE;-;Alu	chr9;131385018;131385152;AluSq2;SINE;-;Alu	SAME;Alu	TTTTTTGAGATGGAGTTTCACTCTTGTCGCCCAGGCTGGAGTGCAATGGTGTGATCTTGGCTGACTATAACCTCTGCCTCCTGGGTTCAAGCGATTCTCCTGCCTCAGCCTCCCGAGTAGCTGGGATTACAGGC	TTTTTTTTTTTTTTTTTTTTTTTTGAGACAGAGTCTTGCTCTGTCGCCCAGGCTGGAGTGCAGTGGTGTGATCTCAGCTCAGTGCAAGCTCTGCCTCCCAGGTTCATGCCATTGTCCTGCCTCAGCCTCCCGAGTAGCTGGGACTATAGGCGCCCGCCACCACGCCTGGCTAATTTTTTGTATTTTTAGTAGAGATGGGGTTTCACCATGTTAGCCAGGATGGTCTCGATCTCTTGACCTCGTGACCCACCTGCCTCGGCCTCCCAAAGTGCTGGGATTACAGGCGTGAGCCACTGTGCCC	84.328	29	HR
chr9	132747303	132752001	DEL	chr9;132747153;132747451;AluSc;SINE;-;Alu	chr9;132747153;132747451;AluSc;SINE;-;Alu	SAME;Alu	TTCTTTGAGACAGAGTCTCGCTCTGTTGCCAGGCTGGAGTGCAGTGGTGCAATCTCGGCTCACTGCAACCTCCATCTCCTGGGTTCAAGCGATTCTCCTGCCTCAGCCTCCTGAGTAGCTGGGACTACAGGCGTGTGCCACCACACCCAGCTAATTTTTGTATTTTTAGTAGAGATGGGGTTTCACCATGTTGGTTTCACCATGTTGGCCACGATGGTCTCAATCTCTTGACCTCATGATCTCCCCACCTTGGCCTCCCAAAGTGCTGGGATTACAGGCATAAGGCACTGCACCCAGC	TTATTTATTTTCTTATTTTTTTATTTTTGAGAAGGAGTCTCGCTCTGTCGCCCAGGCTGGAGTGCAGTGGCGCGATCTGGGCTCTGCAACATCTGCCTCCTGGGTTCAAGTGATTTTCCTGCCTCAGCCTCCTGAGTAGCTGGGACTATAGGCATGCAGCACCACACCTGACTAATTTTTTTTGTATTTTTAGTAGAGATGGGGTTTCATCATGTTGGTCAGGCTGGTCTCGAACTCCTGACCTCAAATGATCCACGCGCCTCGACCTCCCAAAGCACTGAGATTATAGGTGCGAGCCACCGTGCCCAGCC	78.548	9	HR
chr9	133307392	133315932	DEL	chr9;133307157;133307461;L1M5;LINE;-;L1	chr9;133307157;133307461;L1M5;LINE;-;L1	OPP;L1	CTTGCCTCTAGGTCACAAAGGGATTGTCTCATCGTTTCTACTACATATTTTTAAAGTTTTGCTTTTCATATGAATCCTTTTAATCTGTCCGGAATCAACTGTGTGCCGTGTGAGGTAGGAAAATAAATGGATATGTCCTTTTCGTACGGATAAAAGCTTCATTTATTCAATATTTTCCCCTCCAATGTTTTTGCTATGCCCCTTATTTTCCGATTCCATTTCCGGTCTGTTTCTGGACTCTCTCCTGTTCTGGTGATCCATCCATGCAGCCTCGTGACAACACCGCAGGCTTAACGACAGTGGC	GGGGGAGGAGCCAAGATGACCGAATAGGAACAGCTCCAGTCTATAGCTCCCAGCGTGAGCGACGCAGAAGACGGGTGATTTCTGCATTTCCATCTGAGGTACCGGGTTCATCTCACTAGGAAGTGCCAGACAGTGGGTGCAGGTCAGTGGGTGCGCGCACCGTGCACAAGGTGAAGCAGGGCGAGGCATTGCCTCACTGGGAAGCGCAAGAGTTCCCTTTCCTAGTGAAAGAAAGTGGTGACAGACGGCACCTGGAAAATCGGGTCACTCCCACCCGAATACTGCGCTTTTCCGACGGGCTTAAAAAACGGCGCACCAGGAGATTATATCCCCCACCTGGCTCGGAGGGTCCTACGCCCACGGAGTCTCGCTGATTGCTAGCACAGCAGTCTGAGATCA…	47.849	3	NHE
chr9	136162639	136167168	DEL	chr9;136162484;136162780;AluY;SINE;+;Alu	chr9;136162484;136162780;AluY;SINE;+;Alu	SAME;Alu	GGCTGGGCGCGGTGGCTCACCGCCTGTAATCCCAGCACTTTGGGAGGCCGAGATGGGCGTATCACGAGGTCAGGAGATTGAGACCATCCTGGCTAACATGGTGAAACCCTGTCTCTGCTAAAAATACAAAAAATTAGCCGGGCGTGGTGGTGGGTGCCTGTAGTCCCAGCTACTCGGGAGGCTGAGGCAGGAGAATGGCGTGAACCCGGGAGGTGGAGCTTGCAGTGAGCCGAGATCAGGCCACTGCATTCCAGCCTGGGCGACAGAGTGAGACTCTGTCTCAAAAAAAAAAAAAA	GGCCGGGCACGGTGGCTCACGCCTGTAATCCCAGCCATTTGGGAGGCCGAGACAGGCGGATCACGAGGTCAAGAGATCAAGACCATCCTGGCCAACATGGTGAAACCCTGTCTCTACCAAAAATACAAAAATTAGTTGGGTGTGGTGGCGGGCGCCTGTAGTCCCAGCTACTCGGGAGGCCGAGACAGGAGAATCGCTTGAACCCAGGAGGCAGAGGTTGCAGTGAGCCAAGATTGCACCCCTGCACTTCAGCCTGGGCGACAGAGCAAGACTCTGTCTCAAAAAACAAACAAACAAAAAAAAAACAAAA	84.59	27	HR
chr9	137359056	137361507	DEL	chr9;137358953;137359268;AluY;SINE;-;Alu	chr9;137358953;137359268;AluY;SINE;-;Alu	OPP;Alu	TTTTTTTTTTTGAGGCAGAATCTTGCTCTGTCGCCCAGGCTGGAGTGCAGTGGTGCCATCTCGGCTCACTGCAAGCTCCGCCTCCTGGGTTCATGCCATTCTCCTGCCTCAGCCTCCAGAGTAGCTGGGACTACAGGCGCCCGCCACCACGCCTGGGTAATTTTTTGTATTTTTAGTAGAGATGGGGTTTCACTGTGTTAGCCAGGATGGTTTCACTGTGTTAGCCAGGTTAGTCTCGATCTCCTGACCTCATGATCTGCCTGCCTCGGCCTCCCAAAGTGCTGGGATTACAGGCGTGAGCCACCGTGCCCGGCC	GGCCGGGCACTGTGGCTCATGCCTGTAATCCCAGCACTTTGGGAGGCCAAGGTGGGTGGATTACGAGGTCAGGAGATCGAGACCATCCTGGCTAACATGGTGAAACCCCGTCTCTACTAAAAATACAAAAATTAGCCAGGTGTGGTGGCAGGAGCCTATAATCCCAGCTACTCTGGAGGGTGAGACAGGAGAATTACTTGAACCCGGGAGGCGGAGGTTGCAGTGAGCTGAGATCGCGCCACTGCACTCTAGCCTGGGCGACAGGGCGAGACTCTGTCTTAAAAAAAAAAAAAAAAAAA	81.587	0	NHE
chrX	327305	330182	DEL	chrX;327011;327316;AluSx;SINE;-;Alu	chrX;327011;327316;AluSx;SINE;-;Alu	SAME;Alu	TTGTTTTTATTTATTTTTTTTGAGACGAAGTCTTGTTCTGTCACCCAGGCTGGAGTGCAATGGCACGATCTTGGCTCACTGCAACCTCCGCCTCCCAGGTTCAAGTGATTCTACTGCCTCAGCCTCCTGAGAAGCTAGAATTACAGGCATGCTCCACCACTACCCAGCTAGTATTTGTAGTTTTAGTAGAGACGGGATTTCACCATGTTGGCCAGGCTGGTCTCGAACTCCTGACCTCAGGTGATCCACCCACCTCGGCCTCCCAAAGTGCTGGGATGACAGGCGTGAGCCACCGTGCCCCGGCC	TTTATTTATTTTTTGAGACGGAGTCTCGCTCTGTCGCCCAGCCTGGAGTGCAGTGGTGTGATCTCGGCTCCCTGCAAGCTCCGCCTCCCGGGTTCATGCCATTCTCCTGCCTCAGCCTCCCGAGTAGCTGGGATCACAGGCGCCCGCCACCACGCCCGGCTAATTTTTTGTATTTTTAGTAGAGACGGGGTTTCACCATGTTGGCCAGGCTGGTCTCTAACTCCTGACCTCGTGATCCGCCTGCCTCGGCCTCCCAAAGTGCTGGGATGACAGGCGTGAGCCCCTGTGCCTGG	84.746	5	HR
chrX	417045	417938	DEL	chrX;416854;417143;AluJo;SINE;-;Alu	chrX;416854;417143;AluJo;SINE;-;Alu	SAME;Alu	TTTTCTGTAGAGATAGGGTCTCCCTATGTAGCCCAGGCTGGGGTGCAGTGGCATGATCTTGGCTCACTGCAGCCTCCAATCCTTGGGCTCAAGCGATCCTCCTGCCTCAGCCTCCCGAGTAGCTGGGACCACAGGCATGCACCACCGTGCCAGCCTCATTTTGTATTTTCTGTAGAGATAGGGCCTCCCTATGTTGCCCACGCTGCTCTGAAACTCTGGGCTCCAGCGATCCTCCCATCTCGGCCTCCCAAAGTGCTGGGATTACAGGTGTGCAGTACGGCTCCCAGCC	TTATTATTTTTTGAGATGGAGTCTCGCTCTGTCGCCCAGGCTGGAGTGCGGTGGCGCGATCTCGGCTCACTGCAACCTCCACCTCCCGGGTTCAAGCCATTCTCCTGCCTCAGCCTCCTGAGTAGCTGGGACTACAGGCACCCGCCACACCCGGCTAATCGTTGTACTTTTAATAGACACGGGTTTTACCATATTGGCCAGGCTGGTCTCGAACCCCTGACTACCTGATCCGCCCGCCTCGGCCTCCCAAAGTGCTGGGATGACAGGCGTGAAACACCGCGCCCGGCC	75.51	3	HR
chrX	438511	439128	DEL	chrX;438332;438639;AluSx3;SINE;-;Alu	chrX;438332;438639;AluSx3;SINE;-;Alu	SAME;Alu	TTTTTTTTATTTTTATTTTTAGTTTTTGAGATGGAGTCTCGCTCTGTTGCCCAGGCTGGAGTGCAGGGGTGTGATCTCGGCTCACTGCAACCTCCACCTCCCGGGTTCAAGCCATTCTCCTGCCTCAGCCTCCCGAGTAGCTGGGACTACAGGCGCCCGCCGCCACGCCCAGCTAATTTTTTGTATTTTTAGTAGAGACGGGGTTTCACCATGTTGGCCAGGCTGGTCTCGAACTCCTGACCTCCGGATCAGCCCGCCTCGGCCTCCCAAAGTGCTGGGATGACAGGCGTGAGCCACCGCGCCCGGC	TTTTTGATTTGTTTTGTTTTTTTGAGACAGAGTCTCACTCTGTTGCCCAGGCTGGAGTGCAGTGGCGTGATCTCAGCTCACTGCAACCTCCGCCTCCTGGATCCAAGTCATTCTCCTGCCTCAGCCTCCCGAATAGCTGGGATTACAAGCACCTGCCACCGCACCGGGCTAATTTTGTATTTGTAGTAGAGACGGGGTTTCACCGTGTTGGCCAGGCTGGTCTCGAACTCCTGACCTCAGGTGATCCACCCACCTCGGCCTCCCAAAGTGCTGGGA	86.786	3	HR
chrX	1603644	1604018	DEL	chrX;1603410;1603703;AluYm1;SINE;+;Alu	chrX;1603410;1603703;AluYm1;SINE;+;Alu	SAME;Alu	GGCCGGGCGCGGCAATTCAAGCCTGTCATCCCAGCACTTTGGGAGGCCGAGGCGGGCAGATCACGAGATCAGGAGATCGAGACCATCCTGGCTAACACAGTAAAACCCCGTCTCTACTAAAAATACAAATTAGCCAGGCGTGGTGGCGGGTGCCTGTAGTCCCAGCTACTCGGGAGGCTGAGGCAGGAGAATGGCGTGAACCGGGGAGGTGGAGCTTACAGTGAGCCGAGATCGCGCCACTGCACTCCAGCCTGGGCGACAGAGCGAGACTCCTGTCAAAAAAAAAAAAAAAA	GGCCGGGCATGGTGGCTCACACCTGTTATCCCAGCACTTTGGGAGGCCGAGGTAGGTGGATCACCTGAGGTCAGGAGTTCAAGACCAGCCTGGCCAACATGGTGAAACCCCGTCTCTACTAAAAACACAAAAAACTAGCCGGGCGTGGGGATGGTCACCTGTAATCCCAGCTACTCGGGAGGCTGAGGTAGGAGAATCGCTTGAATCTGGGGGGCAGAGGTTGCAGTGAGCCGAGATCACGCCACTGCACTCCAGCCTGGGCGACAGAGCGAGACTCCATCTCAAAAACAAACAAACAAACAAACAA	82.508	39	HR
chrX	3688183	3688600	DEL	chrX;3688164;3688460;AluSx1;SINE;+;Alu	chrX;3688164;3688460;AluSx1;SINE;+;Alu	SAME;Alu	GCTGGGCGCGCTGGCTCACGCCTGTAATCCCAGCACTTTGGGAGGCCGAGGCAGGTGGATGATCTGAGGCCAAGAGTTCGAGACCAGCCCAGCCAACATGGTGAAACCCCATCTCTACTAAAAATACAACGATTAGCCGGGCATGGTGGCAGGCACCTGTAACCCCAGCTACTCAGGAGGCTGAGGCAGGAGAATTGCTTAAACCTGGGAAGCGGAGGCTGCAGTGAGCCAAGATCACACCACTGCATTCCAGCCTGGGCGACAGAGCGAGACTCTGTCTCCAAAGAAAAAAAAAA	GGCCAGGAGCAGTGGCTCATGCCTGTAATCCCAGCACTTTAGAAGGCTGAAGCAGAAGGATCACTTGAGCCCAGGAGATCGAGACTAGCCTGGGCAACATAGCCAGACACCATCTATAAAAAAAAAAAATTTTTTTTAATGAGCCGGGTGTGGTGGTATGCTCCAGTAGTCCCAGCTACTCATGAGGCAGAGATGGGAGAATTGCTTGAGCCCGGGAGTTGGAGGCTGCAGTGAATTATGATAGTACCACTGCATTCCAGCCTGGGCAAAAGAGCGGGACCCCCATCTGTTTAAAAAAAAAAAAAAAAA	73.463	20	HR
chrX	44660264	44667424	DEL	chrX;44660156;44660453;AluSx1;SINE;-;Alu	chrX;44660156;44660453;AluSx1;SINE;-;Alu	SAME;Alu	TTTTTTTTTTTTTTTGAGATGGAATCTCACTCTGTTGCCCAGGCTGGAGTGCAGTAGCGCGATTTCGGCTCACTGCAGCCTCCGCCTCCCGGGTTCCAGTAATTCTCCTGCCTCAGCCTCCCGAGTAGCTGGGATTACAGGTGCCCGCCACCACTCCTGGCTAATTTTTGTATTTTTAGTAGAGACAAGGTTTCACCATGTTGGCCAGGCTGGTCTCAAACTCCTGACCTCAGGTGATCTGCCTGCCTCAGCCTCCCAAAGTGCTAGGATTATAGGCATGAGCCATCGTGCCCGGCC	TTTTTTTGTTTGTTTGTTTGTTTTTTGAGATGGAGTCTTGCTCTGTCGCCCAGGCTGGAGTGCAACGGCGCAATCTCGGCTCACTGCAACCTCTGCTTCCCAGGTTCAAGCGATTCTCGTGCCTCAGCCTCCCGAGTAGCTGGGATTACAGGCATGCACCACCATACCCAGCTAATTTTTTTGTATTTTTAGTAGAGACGGGGTTTCACCATGTTGGCCAGGCTGGTCTCGAACTCCTGACCTCAAGAGATCTGCCTGTCTTGGCCTGCCAAAGTGCTGGTATTACAGGCGTAAGCCACCACACCCGGCC	81.935	33	HR
chrX	46935144	46936229	DEL	chrX;46934956;46935232;AluSz6;SINE;-;Alu	chrX;46934956;46935232;AluSz6;SINE;-;Alu	SAME;Alu	AGTCTCACTCTGGCTCCCAGGCTGGCGTGTACAGTGGTGCGATCTCAGCACACTGCAACCTCCACCTCCCAGGTTCAAGCCATTCTCGTGCCTCAGCCTCCCGAGTAGCTGGTATTATAGGTGCCCACCACCATGCCCAGCTAATTTTTGTATTTTTAGTAGAGACGGGGTTTTGCCATGTTGGCCAGGCTGGTCTCAAACTCCTGACCTCAAGTGATTCACCTGCTTCAACCTCCCAAAGTGCTGGGATTACAGACATGAGCCACTGTGCCCAGC	TTTTTTTTTTTTTTTTTTTGAGATAGAGTCTCACTCTGTCACCCAGGCTGGAGTGCAGTGGCACGATCTTGGCTCACTGAAACCTCCGCTTCCTGGGTTCAAGCAATTCTCCTGCCTCAGCCTCCTGAGTAGCTGGGATTACAGGCGCCTGCTACCATACCCAGCTAATTTTTGTATTTTTAGTAGAAACGGGGTTTCGCCATGTTGGCCAAGCTGGTCTTGAATTCCTGATCTCAGGTGATCCGCCCATCTCAGCCTCCCAA	83.264	8	HR
chrX	56432243	56450030	DEL	chrX;56431198;56436688;L1PA3;LINE;-;L1	chrX;56431198;56436688;L1PA3;LINE;-;L1	SAME;L1	TTTTTTTATTATTATTATACTTTAAGTTTTAGGGTACATGTGCACAATGTGCAGGTTAGTTACATATGTATACATGTGACATGCTGGTGTGCTGCACTCATTAACTCATCATCTAGCATTAGGTATTTCTCCTAATGCTATCCCGGCCCCCTCACCCCACCCCAGAACAGTCGCCAGAGCATGGAGTTCCCCTTCCTGTGTCCATGTGTTCTCATTGTTCAATTCCCACCTATGAGTGAGAATATGCGGTGTTTGGTTTTTTGTTCTTGCGATAGTTTACTGAGAATGATGATATCCACTTTTATCCATGTCCCTACAAAGGACATGAACTCATCATTTTTTATGGCTGCATAGTATTCCACGGTGTATATGTGCCACATTTTCTTAATCCAGTCTATC…	TTTTATTATTATTATACTTTAAGTTTTAGGGTACATGTGCACACGTGCAGGTTTGTTACATATGTATACATGTGCCATGTTGGTGTCCTGCACCCATTAATTCGTCATTTGGCATTAGGTATATCTCCTAATGTTATACCTCCCCCCACCCCCCACCCCACAATGATCCCCGGAGTGTGATGTTCCCCTTCCTGTGTCCATGTGTTCTCATTGTTCAATTCCCAGCTATGAGTGAGAACACGTGGTGTTTGGTTTTTCATCCTTGTGACAGTTTGCTGAGACTGATGGTTTCCAGTTTCATCCATGTCCCTACAAAGGACATGAACTCATCATTTTTTATGGCTGCATAGTATTCCGTGGTGTATATGTGCCACATTTTCTTAATCCAGTCTATCGTTG…	90.521	16	HR
chrX	56634554	56646401	DEL	chrX;56629578;56635720;L1PA4;LINE;-;L1	chrX;56629578;56635720;L1PA4;LINE;-;L1	SAME;L1	TTTTATTATTATTATACTTTAAGTTTTAGGGTACATGTGCACAACGTGCAGGTTTGTTACATATGTATACATATGCCATGTTGGTGTGTTGCACACATTAACTCGTCATTTAGCATTAGGTATATCTCCTAATGCTATCCCTCCACCCTCTCCCCACCCCACAACAGTCACCAGTGTGTGATGTTCCCCTTCCTGTGTCCATGTGTTCTCACTGTTCATTTCCCACCTATGAGTGAGAACATGCTGTATTTGGTTTTCTCTTCCTGTGATAGTTTGCTAAGAATGATGTTTTCCAGTTTCATCCATGTCCCTACAAAGGACATGAACTCATCATTTTTTATGGCTGCATAGTATTCCATGGTGTATGTGTGCCACATTTTCTTAATCCAGTCTGTCGTT…	TTTTTTTATTATTATACTTTAAGTTTTAGGGTACATGTGCACAATGTGCAGGTTAGTTACATACGTATACATGTGCCATGCTGGTGTGCTGCACCCACTAACTCGTCATCTAGCACTAGGTATATCTCCCAATGCTATCCCTCCCCCCAGCCCCTACCCCACAACAGTCTGCAGAGTGTGATGTTCCCCTTCCTGTGTCCATGTGTTCTCATTGTTCAATTCCTACCTATGAGTGAGAATATGCGGTGTTTGGTTTTTTGTTCTTGCAATAGTTTACTGAGAATGATGATTTCCAATTTCATCCATGTCCCTACAAAGGACATGAACTCATCATTTTTTATGGCTGCATAGTATTCCATGGTGTATATGTGCCACATTTTCTTAATCCAGTCTATCATT…	92.413	4	NHE
chrX	67903987	67910456	DEL	chrX;67903477;67905125;L1PREC2;LINE;-;L1	chrX;67903477;67905125;L1PREC2;LINE;-;L1	OPP;L1	AAACTACCGAGCTGTTTCTGATTGAAGTGGTCATGTAGGGGCAGAATGGTTTTCCTGGCGTCCCAGGTCAGGCAGCCCTGCCCAGTGAGGAGAATTGAGGACTGGAAACTGTGTGGAGAACAGTCTGACCACTTTTCCATGAGGTGGGTGCTCTTCTGGGTGTCCAGAAAAGCCCTTGGGCCTGCAGACTCTCCAGAGCCTGGAAACATCAAGGGCAAGAACTGCAAGACAGCAAAGATGGCAACCCACCTCTCCCACTGGGAGTTCTGTCCCAGGGAATTACAGAAATGCTACCGGCTTGATAGTCCCAGGGGGTGGGTGAAGACCCAAGCCACAAAGATCCTCCAGTGAGAAGATATGGGATTCGGGACCCTCATAACAAACAGTCTGGCCAGGTTT…	ATGCTTGAGGTAATGGATATCTCAATTATCCTGTAATGATTTGATCATTGCACATTGTATGCACATATCAAAGATATCACACGCACCCCATAAATATGTACAATTATTGTGTATCAATTAAAAAA	50	3	NHE
chrX	70917806	70920138	DEL	chrX;70917661;70917944;AluSx3;SINE;-;Alu	chrX;70917661;70917944;AluSx3;SINE;-;Alu	SAME;Alu	TTTTGAGATGGAGTCTCACTCTGTTGCCCAGGCTGGAGTGCAGTGGCACAGTCTCAGCTCACTGCAACCTCTGCCTCCCAGGTTCAAGCGATTCTCCTGCCTCAGCCTCCCAAGTAGCTGGGATTACAGGCGCCTGCCACCACGCCCGGCTAATTTTTTGTATTTTCAGTAGAGACAGGGTTTCACCATGTTGGTCAAGCGGTCTTGAACTCCTGACCTCATGATCCGCCCACCATGGCCTCCCAAAGTGCTGGGATTACAGGCATGAGCCACCACGCCTGGC	TTTTTTTTTTTTTTTTTTGAGACAAAGTCTTGCTCTGTCGCCCAGGCTGGGGTGCAATGGTGCGATCTCAGCTTACTGCAACCTCTGTCTCCTGGGTTCAAGCGATTTTCTTGCCTCAGCCTCCTGAGTAGCTGGAATTACAGATGTGTGTCACCACACCCGCTAATTTTGTATTTTTAGCAGAGATGGGGTTTCACCATGTTGGCCAGGCTGGTCTTGAACTTCTGACCTCAGGTGATCCTCTTGCCTCAGCCTCCCAAAATGCTGGGATTACAGGCTTGAGCCACCACGCTCAGCC	82.562	2	HR
chrX	73599200	73611888	DEL	chrX;73598330;73600790;L1PA2;LINE;-;L1	chrX;73598330;73600790;L1PA2;LINE;-;L1	SAME;L1	TTTTTTTTTTATTATTATACTTTAAGTTTTAGGGTACATGTGCACATTGTGCAGGTTAGTTACATATGTATACATGTGCCATGCTGGTGCGCTGCACCCACTAACTCGTCATCTAGCATTAGGTATATCTCCCAGTGCTATCCCTCCCCCCTCCCCCCACCCCACCACAGTCCCCAGAGTGTGATATTCCCCTTCCTGTGTCCATGTAATCTCATTGTTCAGTTCCCACCTATGAGTGAGAATATGTGGTGTTTGGCTTTTTGTTCTTGCGATAGTTTACTGAGAATGATGCTTTCCAATTTCATCCATGTCCCTACAAAGGACATGAACTCATCATTTTTTATGGCTGCATAGTATTCCACGGTGTATATGTGCCACATTTTCTTAATCCAGTCTATC…	TTTTTTTATTATTATTATACTTTAAGTTTTAGGGTACATGTGCACAACGTGCCGGTTAGTTACATATGTACACATGTGCCATGTTGGTGTGCTGCACCCATTAACTCGTCATTTAACATTAGGTATATCTCCTAATGCTATCCCTCCCCTCTCCCACACCCCACAACAGGCTCCAGTGTGTGATGTTCCCCTTCCTATGTCCATGTGTTCTCATTGTTCAGTTCCCACCCATGAGTGAGAACATGCGGTGTTTGGTTTTTTGTCCTTGTGATAGTTTGCTGAGAATGATGGTTTCCAGCTTCATCCATGTCCCTACAAAGGACATGAACTCATCATTTTTTATGGCTGCATAGTATTCCATAGTGTATATGTGCCACATGTTCTTAATCTGGTCTATCG…	94.395	51	HR
chrX	73946227	73949977	DEL	chrX;73946151;73946432;AluSx;SINE;-;Alu	chrX;73946151;73946432;AluSx;SINE;-;Alu	SAME;Alu	GACATGGAGTCTTGCTCTGTCACCCAGGCAGGAGTGTAGTGGCTCGATCTCGGTTCACTGTAACTTCCGCCTCCTGGGTTCAAGCGATTCTCATGCCTCAGCATCCAGAGTAGCCGAGATTACAGGCACACCTTGCCACGCCTGGCTAATTTTTGTATTTTTAGTAGAGACGGGTTTCCCTATATTGGCCAGGCTGGTCTCCAACCCCTGACCTCTGGTAATCTGCCTGCCTCGGCCTCCCAAAGTATTGGGATTACAGGCGTGAGCCACTGTGCCCAGCC	TTTTTTTTTTTTTGAGATGGAGTCTTGCTCTGTCGCCAGGCTGGAGTGCAGTGGCACGATCTTGGCTCACTGCAACCTCCGCCTCCCAGGTTCAAGCGATTCTCCTGCCTCAGCCTCCCGCGTAGCTGGGACTACAGGCGTGTGGCACCATGCCCAGCTAATTTTTGTATTTTTAGTAGAGATGGGGTTTTACCATGTTGGCCAGGATGGTCTCGATCTCTTGACCTTTTGATCCGCCCGCCTTGGCCTCCGAAAGTGGTGGGATTACAGGCATGAGCCACTGCACCCGGCC	79.791	16	HR
chrX	77865888	77868369	DEL	chrX;77865873;77866165;AluSx;SINE;+;Alu	chrX;77865873;77866165;AluSx;SINE;+;Alu	SAME;Alu	GGCCAGGCGTGGTGTCTCACGCCTGTAATCCCAGCACTTTGGGAGGCCAAGGCGGGCAGATCACCCGAGGTCAGGGGTTTGAGACCAGCCTGGCCAACATGGCGAAACCCCTGTCTCTACTAAAAATTAAAAAAAATTAGCCAGGTGTGGTGGCGCGTGCCTGTAATCCCAGATACTCTGGAGGCTGAGGCACGAGAATCGCTTGAGCAGAGGTTGGCAGTGAGCCGAGATCACGCCACCGCACTCCAGCCTGGGTGACAGCAAGACTCCACCTCAATTAAAAAAAAAAAAA	GACCAGGTGTGGTGGCTCACGCCTGTAATCCCAGCACTTTGGGAGGCTGAGGTGGGTGGATCATCTGAGGTCAGGAGTTTGAGACCAGCCTGGCCAATACGGTGAAACCCCATCTGTACTCAAAATACAAAAAGTAGCCAGGCGTGGTGGTGGGCACCTGTAATTCCAGCTATTCAGGAGGCTGAGGCAGAAGAATCACTTGAATCCAGGAGGCAGAGGTTGCAGTGAGCCGAGATCAAGCCACTGCACTCTAGTCTGGGCAACAGAGCGAGACTCCATCTCAAAAAACCTGAAACTAAAAAGAAAAATTAAAAAA	78.205	32	HR
chrX	79666395	79670547	DEL	chrX;79665085;79667676;L1PA16;LINE;+;L1	chrX;79665085;79667676;L1PA16;LINE;+;L1	OPP;L1	ATAAAACAGACTTTATCCCAGCAAAAATTAAGAAGGACAATGATGGGCATTACAAAATGATAAAGTGTGCAATCAAAGAAGCAATCCTAACTATTCTAAATATATACACACCCAACATTGAGTGACCTAGATTCTTGAAATGGCTTCTTCTTGGCCTCCAAAAAAACACAATAACAGTGGAAGATTTCACCCCACTGACAACATTAGACAGATAATTGAGGCAAATAACTAATAAAGAAACTTTGCACTTAAACTTAACACTTGACCAATTTTAACTAATAGGCATCTACAAAACACCACACTCAACAACCACAGAATACATATTCTTCTCATCTGCACATGGGACATATTCTAAGATCAACCACATGCTTGGCCACAAAGCAAGGCTCAATAAATTAA…	TCACATCTTCTTTATCCATTCATCTGTTGATGGACACTTAGGTTGGTTTCAAAGCTTGAATATTGTAAATAGTGCTGCAACAAACATAAAAGTGCAGATATCTCTTTCATATACGAATGTCCTTTTTGTTGGGTATATACGCAGCAGTGAGGTTGGTGGGTCATATAGTAGCTCAATTTTTAGTTTCTTGAGGAATCTCAAAATTGTTCTCCATAGTGGCTGTGCCAATTTACATTCCTACCAACAGTGTACAAGTGTTCCCTTTTCTCCACATCCTCATCAACATTTGTTATTGCCAGTGTTTTGGACATAAGCTATTTTAACCGAGATGAGATGATATCTCATTGTAGTTTCTATTGTTGTTTTGATTTGCATTTCTCTCATGATCAGTGATGTTGA…	43.915	1	NHE
chrX	119740004	119742597	DEL	chrX;119739981;119740283;AluY;SINE;+;Alu	chrX;119739981;119740283;AluY;SINE;+;Alu	SAME;Alu	GGCCAGGCACGGTGGCTCACGCCTGTAATCCCAGCACTTTGGGAGGCCGAGGCAGGCGGATCACGAGGTCAGGAGATCGAGACCATCCTGGCTAACATGGTGAAACCCTGTCTCTACTAAAAATACAAAAAATTAGCCTGGCGTGGTGGCGGGCGCCTGTAGTCCCAGCTACTCGGGAGGCTGTGGCAGGAGAATGGTGTGAACCCGGGAGGCAGAGCTTGCAGTGAGCCGAGATAGCACCACTCCACTCCAGCCTGGGCGACAGAGCAAGACTCTGCCTCAAAAAAAAAAAAAAAAAAAAA	GGCCAGGCGCGGTGGCTCATGCTTGTAATCCCAGCACTTTGGGAGGCCGAGGCAGGCGGATCACGAGGTCAGGAGATCGAGACCATCCTGGCTAACACGGTGAAACCCCGTCTCTACTAAAAATACAAAAATTTAGCTGGGTGTGGTGGCGGGCACCTGTAGTCCCAGCTACTCCGGAGGCTGAGGCAGGAGAATGGCGTGAACCCAGGAGGTGGACCTTGCAGTGAGCCAAGATCGTGCCACTGCACTCCAGCCTGGGCGACAGAGCGAGACTCCGTCTCAAAAAAAAAAAAAGAAAAAGAAAGAAAAAA	91.06	74	HR
chrX	121841228	121845036	DEL	chrX;121840995;121841748;L1PA4;LINE;-;L1	chrX;121840995;121841748;L1PA4;LINE;-;L1	SAME;L1	CATATCCTTTGCCCACTTTTTGATGGGGTTGTTTGTTTTTTTCTTGTAAATTTGTTAGAGTTCATTGTAGATTCTGGATGTTAGCCCTTTGTCAGATGAGTAGATTGCAAAAATTTTCTCCCATTCTGTAGGTTGCCTGTTCACTCTGATGGTAGTTTCTTTTGCTGTGCAGAAGCTCTTTAGTTTTATTAGATCCCATTTATCACTTTTGGCTTTTGTTGCCATTGCTTTTGGTGTTTTAGACATGAAGTCCTTGCCCATGCCTATGTCCTGAATGGTATTGCCTAGGTTTTCTTCTAGGGTTTTTATGGTTTCAGGTCTACCATTTAAGTCTTTAATCCATCTTGAATTAATTTTTGTATAAGGTGTAAGGAAGGGATCCAGTTTCAGCTTTCTACG…	TTTTTTTTTTTATAAACTTTAAGTTCTGGGGTACATGTGCACAACGTGCAGGTTTGTTACATATGTATACGTGTGCCATGTTGGTGTGCTGCACCCATTAACTCGTCACGTACGTTAAGTATATCTCCTAATGTTATCCCTCCCCCCTCCCCCCACCCCACGAAAGGCCCCAGTATGTGATGTTCCCCTTCCTCTGTCCAAGTGTTCTCATTGTTCAATTCCCACCTATGAGTGAGAACATGCGGTGTTTGGTTTTTTGCCCTTGCGATAGTTTGCTGAGAATGATGGTTTCCAGCTTCATCCATGTCCCTACAAAGGACATGAACTCATCCTTTTTTATGGCTGCATAGTATTCCATGGTGTATATGTGCCACATTTTCTTAATCCAGTCTATCATTG…	95.985	41	HR
chrX	123838959	123839834	DEL	chrX;123838754;123839052;AluSq2;SINE;-;Alu	chrX;123838754;123839052;AluSq2;SINE;-;Alu	SAME;Alu	TTTTTTTTGTTTTTTGAAACTGAGTTTAGCTCTTGTCGCCCAGGCTGGAGCGCAGTGGTGCCATCTTGGCTCACTGCAACCTCCGCCTCCTGGGTTCAAGCGATTCTCGTGCCTCAGCCTCCAGAGTAGCTGAGATTACAGGCCACTACGCCCAGCTAATTTTTGCATTTTTTCTTTTAGCAGAGACGGGGTTTCACCATGTTGGCCAGGCTGGTCTCGAACTCCTGACCTCAAGTGATCTGCCCACCTCGGCCTCCCAAAGTGCTGGGATTACAGGCGTGAGCCATTGCACCCGGCC	GGAGTCTCACTGTGTTGCCTAGGCTGGAGTGCAGTGGTGCTATCTAGGCTCACTGCAACCTCCACCTTCCCAGTTCAAGCACTTCTCCCTGCCTCAGCCTCCCGAGTAGCTGGGATTATATGCTCCCGCCACCACGCCCAGCTAATTTTTGTATTTTTAGTAGGGATGGGGTTTCACCATGTTGCCCAGGCTGGTCTAGAACTCCTGACTTCAAATGATCCACCCACCTCGGCCTTCCAAAGTGCTGGGATCACAGGCGTGAGCCACTGCACCC	82.562	12	HR
chrX	151125467	151127243	DEL	chrX;151125369;151125952;L1PA8;LINE;+;L1	chrX;151125369;151125952;L1PA8;LINE;+;L1	SAME;L1	CCACAAAGGTCTAGAACCAGAAATACCATTTGACCCAGAAATCCCATTACTGGGTATATACCCAAATGACTATAAATCATTCTACTGTAAAGATTCATGAACACGTATGTTTATTAGAGCACTATTTACAATAGCAAAGACTTGGAACCAACCCAAATGTCCTTCAATGATAGACTGGATAAAGAAAATGTGGCACATATACACCATAGGATACTATGCAGCCATAAAAAAGAATGAGTTCATGTCCTTTGCAGGGACATGGATGAAGCTGGAAGCCACCATTCTCAGCAAACTAACACAGGAACAGAACACCAAACACCGCATGTTCTCACTTATAAGTGGGAGTTGAACAATGAGAACACATGGGCACAGGGAGGAGAATATCATATACCAGGGCCT…	GGAGTGTGGACATGCAGCATGTAATAATAGACAATGGAGATTAGAAAGGCTTAGAGGGTGGGAGGTGGATGATGTGAAATTACTTAATTGGTACAATGTATGTTATTCAGTAATGGATACACTAGAAGCCCTGACTTCACCCTACAGGATCTGTG	46.33	3	NHE
chrX	155324720	155327585	DEL	chrX;155319256;155325749;L1PA8;LINE;+;L1	chrX;155319256;155325749;L1PA8;LINE;+;L1	SAME;L1	GGGGGCTGGCAAGATGGCCAAATAAGAACAGCTTTGGTCTGCAGCTCCCAGCGAGATCAACACAGAAGGCAGGTGATTTCTGCATTTCCAACTGAGGTACCCAGCTCATCTCATTGGGACTGGTTAGACAGTGGGTGTAGCCCAAGGAGGGTGAGCCAAAGCAGGGTGGGGCGTCACCTCACTCAGGAAGCACAAGGGGTCGGGGAACTCCCTCCCCTAACCAAGGGAAGCCTTGAAGGACTGTGCCGTGAGGAATGGTGCACTCTGGCCCAGATACTATGCTTTTCCCACAGTCTTCGCAACCAGCAGACCAGGAGATTCCCTCCAGTGCCTACTCCACCAGGGCCCTGGGTTTCAAGCACAAAACTGGGCGGCCATTTGGGCAGACACCAAGCTAGC…	TAAAAAAGAATGAGATCATGTCCTTTATAGGAACATGAACAGAGCTAGAAGCCATTATCCCTAGCAAATTAATGCAGCAACAGAAAACCAAATACCACACATTCTCACTTACAAGTGGCAGCTAAAAGATGAGAATACATGGACTCAGAAAAAAAAATAGCTAATGGGTACTAGGCTTAATACCTGGGTGATGAAATAATTTGTACAACAAACACCCATGACACAAGTTTACCTAAATAACAAATCTGCACATGTACCCCTGTACTTAAAAGTGAAAACAAAAACAAAA	63.889	0	NHE
chrX	155689412	155692064	DEL	chrX;155689374;155690324;L1PA11;LINE;-;L1	chrX;155689374;155690324;L1PA11;LINE;-;L1	OPP;L1	TTAGGGAGGGGTTCCTCCTCCTCATTTTTTGGGAATAGTTTCAATATAAATGGTCCCAGATTTTCTTTGTACATGTGATAGAATTTGGCTATGAATCCAACTGGTCCTGGGCTTTTACTGGTTGGTAGGCTATTTATTACTGATTCAATTTCAGAGCCTGTTATTGGTCTTAGGAGTGTGTATGTGTCCAGGAATTTATCAATTTCTTCCAGATTTTCTAGTTTATGTGTATAGAGGTGTTCATAATATCCCAGCGATTCTTTGTATTTCTGTGGGGTCAGTGGTAATATCCCCTTTGTCATTTTTAATTGTGTTTATTTAGATCTTCTCTCCTTTTTTTCTTTCTTAGTCTAGCTGACAGTCTATCTATTTTATTGATTTAAAAAAAAAACAACTCCT…	TGTTAAGTGAAATAAGCCAGGCTCAGAAAGATAACTATTACATATTCTTACTCATATTGGGAGCTTAAAAAATGAACTCGTGGAGATAGAGAGTAGAATGATGGTTACCAGAGACTGGTAAGGTTAGTGGGGAGGAGGGATAAAGAGGGAATAGTAAATGGGTACA	52.821	0	NHE

## Sheet: Data 2 (TEMR-DUP)
CHROM	POS	END	SVTYPE	5PRIME_TE	3PRIME_TE	TEMR_TAG	5PRIME_TE_SEQ	3PRIME_TE_SEQ	SIMILARITY_PCT	HOM_LEN	MECHANISM
chr1	86611769	86631272	DUP	chr1;86610687;86614560;L1P2;LINE;-;L1	chr1;86610687;86614560;L1P2;LINE;-;L1	SAME;L1	AAGCCTTTTCTGCATCTATTGAGATAATCATGTGGTTTTTGTCTTTGTTTCTGTTTATATGATGGATTACATTTATTGATTTGTATATGTTGAACCAGCCTTGCATCCCAGGGATGAAGCCAACTTGATCGTGGTGGATAAACTTTTTGATGTGCTGCTGGATTCGGTTTGCCAGTATTTTATTGAGGATTTTTGCATCGATATTCATCAGGGATGTTGGTCTAAAATTCTCTTTTTTTGTTGTGTCTCTGCCAGGCTTTGGTATCAGGACAATGCTGGCCTCATAAAATGAATTAGGGAGGATTCTCTCTTTTTCTATTCATTGGAATAGTTTCAGAAGGAATGGTACCAGCTCCTCTTTGTACCTCTAGTAGAATTCGGCTGTGAATTCATCCGGTC…	CCCGCTTTTTCTATTGATTGGAATAGTTTCAGAAGGAATGGTACCAGCTCCTCCTTGTACCTCTGGTAGAATTTGACTGTGAATTCATCTGGTCCTGGACTTTTTTTGGTTGGTAGGCTATTAATTATTGCCTCACTTTCAGAGCCTGTTATTGGTCTATTCAGAGATTCAACTCCTTCCTGGTTTAGTCTTGGGAGGGTGTATGTGTCCAGGAATTTATCCATTTCTTCTAGATTTTCTAGTTTATTTGCGTAGAGTTGTTTGTAGTATTCTCTAATGGTAGTTTGTATTTCTGTGGGATTGGTGGTGATATCCCCTTTATCATTTTTTATTGCGTCTATTTGATTCTTCTCTCCTTTCTTCTTTATTAGTCTTGCTAGTGGTCTATCAATTTTGTTG…	89.688	29	HR
chr1	105943241	105943369	DUP	chr1;105939895;105943301;L1PB1;LINE;-;L1	chr1;105939895;105943301;L1PB1;LINE;-;L1	SAME;L1	TATATATATATCACAATTTCTCATTGATTGATGGACATTTGAGTTGGTTACACATTTTTGCAATTGCTAATTGTGCTGCTGTAAACATTCATGTGCAAGTATCTTTTTTGTATAATGACTTCTTTTCCTCTGGGTAGATACCCAGTAGTGGAATTGTTGGATCAAAAGGGAGTTCTGCTTTCACTTCTTAGTTCTTTAAGGAATATATACACTGTTTTCCACAGTCATACTGGTTTACATTTCCACCAGCACTGCCGTAGTGCTCCCTTTTCACTGCATCCCTGCCAACATCTATTTTTTTTAATTGTTTAAATTATGGCCATTCTTTCAGGAGTAAGTTGGCATCACATTGTGGTTTTGATTTTTCTAATGATTAGTGATGTTGAGCATTTTTATACA…	TTTTTTATTATACTTTAAGTTCTACGGTACATGTACACAACATGCAGGTTTGTTACATATGTATACATGTGCCATGTTGGTGTGCTGCATCCATTAACTCGTCATTTAACATTAGGTATATCTCCTAATGCTATCCCTCCCCCCTCCCCCCACCCCACGACAGGCCCCAGTGTGTGATGTTACCCACCCTGTGTCCAAGTGTTGTCATTGTTCAATTCCCACCTATGAGTGAGAACATGGGGCTTTTGGTTTTCTATCCTTGCGATAGTTTGCTGAGAATGATGGTTTCCAGCTTCATCCATGTCCCTACGAAGGACATGAACTCATCTTTTTTTATGGCTGCATAGTATTCCATGGTGGATATGTGCCACATTTTCTTAATCCAGTCTATCATTGTTG…	70.085	0	NHE
chr11	46721218	46722019	DUP	chr11;46721051;46721339;AluSg7;SINE;-;Alu	chr11;46721051;46721339;AluSg7;SINE;-;Alu	SAME;Alu	TTTTTTTTTTTGAGACAGAGTCTCGCTCTGTTGCCCAGGCTGGAGTGCAGTGGCACGATCTTGGCTCACTGTAAACTCCGCCTCCCGGGTTCAAGCAATTCTCTGCCTCAACCTCCCAAGTAGCTGGGATTACAGGTGCTCGCCACCACGCCTGGCTAATTTTTGTATTTTTAGTAGAGACGGGGTTTCACCATGTTGGCCAGGCTGGTCTTGAACTCCTGACCTCGTGATCCACCCACCTCGGCCTCAAAGTGCTGGGATTATAGAAGTGAGCCACCGCGCCTGGCC	TTTCATTTTTTTTTTTTTTTTTTTGAGGTGGAGTCTCACTCTGTCGCCTAGGCTGGAGTGCAGCAGCGCGATCTCGGCTCGCTGCAACCTCCGCCTAGCGGATTCAAGTGATTCTCCTGCCTTAGCCTCCTGAGTAGCTGGGATTACAGGCACACACTACCATGCCCAGCTAATTTTTTGTATTTTTTAGTAGAGACGGGGTTTCACCATGTTGGCCAGGCTGGTCACAAACTCCTGACCTCAGGTGATCCACCAGCCTCAGCCTCCCAGAGTGCTGGGATTACAGGTGTAATCCACTGCGCCCAGCC	81.695	43	HR
chr11	117260777	117262226	DUP	chr11;117260638;117260953;AluSp;SINE;-;Alu	chr11;117260638;117260953;AluSp;SINE;-;Alu	SAME;Alu	TTTTTTTTTTTTCTTTTTCCTTTTTTATTTGAGACGGAGTTTCACTCTTGTTGCCCAGGCTGGAGTGCAATAATGGCGCGATCTTGGCTCACTGCAACCTCCGCCTCCCAGGTTCAAGCGGTTCTCCTTCCTTAGCCTCCCGAGTAGCTGGGATTACAGGCATGCGCCACCACGCTCGGCTAATTTTGTATTTTTTGTAGAGACGGGGTTTCTCCATGTTGGTCAAGCTGGTCTCGAACTCCCGACCTCAGATGATCCGCCCGCCTTGGCGTCCCAAAGTGCTGGGATTACAGGCGTGAGCCACCTCGCCCGGCC	TTTGTTTGGTTTTTCTTTTTTTTTTTGAGATACGAGTCTGGCTCCGTCCCCCAGGCTGGAGTGCAGTGGTGCAATCTCGGCTCACTGCAAGCTCTGCCTCCCTGCAAGCTCCGCCTCCCGGGTTCACACCATTCTCCTGCCTCAGCCTCCTGAGTAGCTGGGACTACAGGCACCCGCCACCACGCCCGGCTAATTTTTTTGTATTTTTAGTAGTGACAGGGTTTCACCATGTTGGCCAGGATGGTCTCAAACTCCTGACTTGGTGATCTGCCTGCCTCGGCCTCCCGAAGTGCTGGGATTACAGGCTTGAGCCACCGCACCTGGCC	76.577	1	NHE
chr11	118421912	118423251	DUP	chr11;118421670;118421968;AluJr;SINE;+;Alu	chr11;118421670;118421968;AluJr;SINE;+;Alu	SAME;Alu	GGCAGGGCGTGGTGGCTCATGCCTGTAACCCTAGCACTTTGGGAGGCCGAGGCAGGCAGATCACCTGAGGTCAGGAGTTCCAGACTCTAGCCTGGGTGACAAGAGCGAAACTCCGTCTCAAAAAAAAAAAGTGTCCATTAATTTTGGCAAATAGCCATTGGTGTTTTTTTGTGACAGTAGTTTCAACGGAGATGGCAGTCAGATGATATGGGCCTAAAGACTATATGGGGCCAAGATCATGTCACTGCACTCCAGCCTGGGCGACAGAGTGAGACTCCATCTCAAAAAAAAAAAAAAA	GGCCGGGCATGGTGGCTCATGCCTGTAATCCCAGCACTTTGGGAGGCCGACGTTGGCAGATCACCTGAGGTCAGGAGTTCAAGACCAGCAAAACCCATCTCTACTAAAAATAAAAAAAAAAAAATTAGCTGGGCGAGGTGGCGGGGCCTGTAATCCCAGCTACTCTGGAGGCTGAGACAGGAGAATCACTTGAACTGGGAAGTGGATGTTGCAGTTAGCCGAGATCGTGCCACTGCACTCCAGCCCGGGCGACAGAATGAGACTATGTCTCAAAAAAAAAAAAAAAA	58.96	0	NHE
chr12	123425279	123429398	DUP	chr12;123425174;123425478;AluSq2;SINE;-;Alu	chr12;123425174;123425478;AluSq2;SINE;-;Alu	SAME;Alu	TTATTATTATTTTTTTTTTGAGATGGAGTTTCACTATTGTTGCCCAGGCTGGAGTGCAATGGTGCAATCTCAACTTGCTGCAACCTCCGTTTCCCAGGTTCAAGCGATTCTCCTGCCTCAGCCTCCCGAGTAGCTGGGATTACAGGTGCCCACCACCACACTTGGCTAATTTTTTTGTATTTTCAGTAGAGACGGGGTTTCACCATGTTGGCCACGCTGGTTTTGAACTCCTGACGTCAAGTGATCTGCCTGCCTCAGCCTCCCAAAATGCTGGGATTACAGGTGTGAGCCATCGTGCCTGGCC	TTTTGTTTTTGTTTTTGTTTCGTTTTGTTTTTGAGAAAGAGTTTTGCTCTTTCGCCCAGGCTGCAGTGCAGTGGCACGATCTCGGCTCACTGCAACCTCCGCCTTCTGGTTTCAAGTGATTCTCCTGCCTCAGCCTCCCAGGTAGCTGGGATTACAGGCGCCCGCCACCACACCTGGCTAATTTTTGTATTTTTTAGTAGAGATGGGGTTTCACCATGTTGGCCAGGCTGGTCTCGAACTCCTGACCTCGTGATCTGCCCGCCTCGGCCTCCCAAGGTGCTGGGATTACAGACGTGCCACCATCCCCAGTC	79.421	22	HR
chr13	75533145	75545685	DUP	chr13;75532922;75533231;AluY;SINE;-;Alu	chr13;75532922;75533231;AluY;SINE;-;Alu	SAME;Alu	TTTTTGTTTTGTTTTTTTTTTTTTTTGAGATGGAGTCTCGCTCTGTTGCTCAGGCTGGAGTGCAGTGGCACGATCTTGGCTTACTGCAAGCTCTGCCTCCCGGGTTCACGCCATTCTCCTGCCTCAGCCACCCGAGTAGCTGGGACTACAGGCGCCCGCCACCATGACGGGCTAATTTTTTTGTATTTTTAGTAGAGACAGGGTTTCACCATGTTAGCCAGGGTGGTCTCAATCTCCTGACCTCGTGATCCGCCCTGCCTCAGCCTCCCAAAGTGCTGGGATTACAGGCGGGAGCCATCGCACCCGGCC	TTTCTTTTTCTTTTTCTCTTTTTTTTTTTGAGATGGAGTCTTGCTCTGTCACCCAGGCTGGAGTGCCGTGGCGGTGGCGCTATCTCTGCTCACTGCGAGCTCCGCCTCCTCGGTTCACACCATTCTCCTGCCTCAGGCTCCCGAGTAATGGGACTACAGACGCCCGCCACCACGCCTGGTTAATTTTCTGTATTTTTAGTAGAGACCGGGTTTCACCATGTTAGCCAGGATGGTCTAGATCTCCTGACCTCATGATCTGCCCGCCTCGGCCTCCCTGAATGTTGGGATTACAGGTGTCAGCCACCGAGCCCAGCC	82.54	6	HR
chr14	68356436	68356981	DUP	chr14;68356150;68356455;AluY;SINE;+;Alu	chr14;68356150;68356455;AluY;SINE;+;Alu	SAME;Alu	GGCCGGGCGCGGTGGCTCACGCCTGTAATCCCAGCACTTTGGGAGGCCGAGGTGGGCGGATCACAAGGTCAGGAGATCGAGACTATCCTGGCTAACAGGGTGAAACCCCGTCTCTACTAAATAAATACAAAAAAATTAGCCGGGTGCAGTGGCGGGCGCCTGTGGTCCCAGCTACTCCGGAGGCTGAGGCGGGAGAATGGCGTGAACCCAGGAGGCGGAGCTTGCAGTGAGCCGAGGTTGTGTCACTGCACCCCAACCTGGGCGACAGAGCGAGACTCCGTCTCAAAAAAAAAAAAAAAAAAAAA	GGCCGGGCGCGGTGGCTCACGCCTGTAATCCCAGCACTTTGGGAGGCCGAGGCGGGCGGATCACGAGGTCAGGAGATCGAGACCATCCCGGCTAAAACGGTGAAACCCCGTCTCTACTAAAAATACAAAAAAAATTAGCCGGGCGCGGTGGCGGGCGCCTGTAGTCCCAGCTACTTGGGAGGCTGAGGCAGGAGAATGGCATGAACCCGGGAGGCGGAGCTTGCAGTGAGCCGAGATCCCGCCACTGCACTCCAGCCTGGGCGACAGAGCGAGACTCCGTCTCAAAAAAAAAAAAAAAAAAAAA	92.157	0	NHE
chr15	33894705	33895504	DUP	chr15;33894538;33894820;AluY;SINE;+;Alu	chr15;33894538;33894820;AluY;SINE;+;Alu	OPP;Alu	GGCCGGGCACAGTGGCTCACTAGCACTTTGGGAGGCCGAGGCAGGGGGACTGCCTGAGCTCAGGAATTCAAGACTAACCTGGGCAACACGGTAAAACCCCATCTCTACAGAAATACAAAAAATTAGGTGGGCATGGCAGCGTGTACCTGTAGTCCCAGCTACTCAGCAGGCTGAGGCAGGAGAATGGCGTGAACCCGGGAGACGGAGCTTGCAGTGAGCGGAGATCACGTCACTGCACTCCAGCCTGGGCGACAGAGTGAGACACCATCTCAAAAAAAAAAA	TTTCTTTTTTTTTTTTTTAAGAGACAGGGCCCCACTCTATTACCCAGTATGGAGTGCAGTGGTGCAATCATAGCTCGCTGCAGCCTCAATCTCCCAGGCTCAAGTAATCCTGCCACCTCAGCCTCTTGAATAGCTGGGACTACAGGTATTCACCACCATGCCCAGCTAACTTTTTTATTTTTTGAAGAGATGAGGTCTCCCTATGTTGCCCAGAGTGGTCTCGAATTCCTGGCTCAAGTGTTCTTCCCACCTCAGCCTCCCAAAGTGCTGGAATTACAGGCATGAGCCACCACACCCAGCC	71.622	0	NHE
chr16	23454899	23455636	DUP	chr16;23454730;23455027;AluSg;SINE;+;Alu	chr16;23454730;23455027;AluSg;SINE;+;Alu	SAME;Alu	GGCAGGACACAGTGGCTCACGCCTGTAATCCCAGCACTTTGGGAGGCCGAGGCAGGCAGATGATGAGGTCAGGAGTTTGAGACCAGCCTGACCAACATGGTCAAACCCCATCTCTACTAATAATAAAAAAATTAGCTGGGCATGGTGGCACGCGCCTGTAATCCCAGCCACTCAGGAGGCAGAGGCAGGAGAATCGCTTGAACCTAGGAGGCAGAGGTTGCAGTGAACCGAGATCCGCCACTGCACTCCAGCCTGGGCAACAGACCGAGACTCCATCCCCCCCAAAAAAAAAAAAAA	GGTGCAGTGGCTCATGCCTGCAATCCCAGCACTTTGGGAGGCCGAGGCAGGAGGATCACAAGGTCAGGAGTTCCATACAAGACTAGCCTGCCCAACATGGTGAAACCCCGTCTCTACTGAAAATACAAAAACAGCCTGGCGTGGTTGTGTGCACCTGTAATCCCAGCTACTCAGGAGGCTGAGGCAGGAGAACTGCTTGAACCCGGGAGGCAAAGGTTGCAGTGAACAGAGATCGGGCCACTGTTATCCAGCCTGGGTGACAGAGTGAGACTCCATCTCAAAAAATAAATAAATAAAATAA	81.293	11	HR
chr17	1728700	1729708	DUP	chr17;1728672;1728977;AluY;SINE;+;Alu	chr17;1728672;1728977;AluY;SINE;+;Alu	SAME;Alu	GGCCGAGCACAGTGGTTCACGCCTGTATTCCCAGCACTTTGGGAGGCTGAGGCGGGCGGATCACAAGGTCAGGAGATCGAGACCATCCTAATAACAAGGTGAAACCCCGTCTCTACTAAAAATACAAAAAAATAGCCGGGCGTGGGGGCAGGCACCTGTAGTCCCAGCTACTCGGAAGGCTGAGGCAGGAGAATGGCGTGAACCCGGGAGGCGGAGCTTGCAGTGAGCCGAGATCGCACCACTGCACTCCAGCCTGGGCGACAGAGCGAGACTCCATCTCAAAAAAACAAAACAAAACAAAAAAA	GACCGGGCGCGGTGCTTCACGCCTGTAATCCCAGCACTTTGGGAGGCTGAGGCGGATGGATCACAAGGTCAGGAGATTGAGACCATCCTGGCCAATATGGTGAAACCCCATCTCTACTAAAAATACAAAAACTTAGCTGGGCATGGTGGAGGGTGCCTGTAATCTCAGCTATTTGGAAGGCTGAGGCAGGAGAATCGCTTGAACCCGGAGGTTCAAGGAGGAGAGTCAGGGCGGTGGAAGGTGGAGGTTGCAATGAACTGAGATTGTGCCATTGCACTCCAGCCTGGGCAACAGTGCGAGACTCTGTCTCAAAAAAAAAAAAAAAGAAGAAGAAGAAGAA	75.811	27	HR
chr17	41378529	41385836	DUP	chr17;41378262;41378586;AluSz;SINE;-;Alu	chr17;41378262;41378586;AluSz;SINE;-;Alu	OPP;Alu	TTCTTTTTGTTTTGTTTTGTTTTGTTTTTGAGACAGGGTCTTGCTCTGTTGCCTAGGCTGGAGTGCAGTGGTGCGATCTTGGCTCACTGCAAGTGGGAGCCAAGGCTCACTATGCCTCCCAGGTTCAAGCGATTCTCCTGCCTCAGCCTCCCAAGTAGTTAGGATCACAGGCATGCGTCACCATGCCTGGCTAATTTTTTGTATTTTTGGTAGCGATGGGGTTTCACCATGTTGGCCAGGCTGGTCTTGAACTCCTGACCTCAAGTGATCCACCCACCTCAACCTCCCAAAGTGGATTATAGGCATGAGCCATTGCACCCAGCC	GGCCAAGTGTGGTGGCTCACACCTATAATCCCAGCACTTTTGGAGGCTGAGGAGGGCAGATCACCTGAGGTCAGGAGTTCGAGAACATCCTGGCCAACATGGAGAAACTCTGTCTGTACTAAAAATATAAATATTAGCTGGGCGTGGTGGCAGGCACCTATAATCCCAGCTACTCAGGAGGCTGAGACAGGAGAATCGCTTGAACCCGGGAGGCGGAGGTTGCAGTGAGCCAAGATCACACCACTGCATACCAGCCTGGGTGACAAGAGTGAAACTCTGTCTCAA	73.77	1	NHE
chr17	73389374	73389939	DUP	chr17;73389175;73389483;AluSx;SINE;-;Alu	chr17;73389175;73389483;AluSx;SINE;-;Alu	SAME;Alu	TTCCTTTCTTTTTTTTTTTTTTTTTTTTGAGACGGTCTTGCTCTGTAGCCCAGGCTGGAGTGCAGTGGTGTGATCTCAGCTCACTGTGACCTCCGCCTCGCAGGTTCAAGCGATTCTTTTGCCTCAGCCTTCCAAGTAGCTGGGGTTACTGACATGTGCCACCATGCCCAGCTAATTTTTGTATTTTTAGTAGGGACGAGGTTTCACCACGTTGGCCAGGACGGCCTTGAACTCCCGACCTCAGGTGATCCACCTGCCTCGGCCTCCCAAAGTGCTAGGATTACAGGTGTGAGCCACCATGCCCGGCC	TTTAGACAGAGTCTTGTTCTGTCACCCAGGCTGGAGTGCAGTGGTGCGATCTTGGCTCACTGCAACCTCCGTCCCCCAGGTTCAAGTGATTCTCGTGTCTCAGCTTCCTGAGTAGCTGGGATTACAGGTGTGTGCCACCACGCTGGCTAATTTTTGTATTTTTAGTAGAGACGGGGTTTCACCATGTTGGCTAGGCTGGTCTCAAACTCCTGACCTCAAGTGATCCACCCGCCTTGGCCTCCCAAAGTGCTGGGATTACAGGCGTGAGCCACTAAGCCTGGCC	82.807	10	HR
chr19	32596090	32596576	DUP	chr19;32595872;32596167;AluSx1;SINE;+;Alu	chr19;32595872;32596167;AluSx1;SINE;+;Alu	SAME;Alu	GCTGGGCGCAGTCGCTCATGCCTGCAATCCCAGCACTTCGGGAGGCCAATGTGGGCAGATCACTTGAGGTCAGGAGTTCAAGACCAGCCTGGCCAACATGGTGAAACCCCATCTCTACCAAAGATATAAAAATTAGCCAGGCATGGATGGTGGCAGGTACCTGTAATCCCAGCTATGCGGGAGGCTGAGGCAGGAGAATTGCTTGAATCTGGGAGGCAGAGGCTGCAGTGAGCCGAGATGGTGCCACTGCACTCCAGCCTGGGTGACAGAGCGAGACTCCATCATCTCAAGAAAA	GGCTGGGCATGGTGGCTCACACCTGTAATCCCAGCACTTTGGGAGGCCGAGGCGGGCGGATCACGAGGTCAGGAGATTGAGACCATCCTGGCTAACACGGTGAAAAACCCTGTCTCTACTAAAAATACAAAAACAAAAAAACAAAAACAAAAAAAACACTAGCCGGGCATGGTGGTGGGTTCCTATAGTCCCAGCTACTCAGGAGGCTGAGGCAGAAGAATTGCTTGAACCTGGGAGGCGGAGGCTGCAGTGAGCCGAGATGGTGCCACTGCACTCCAGCCTGGGTGACAGAGCGAGACTCCATCTCAAAAAAAAAAAAAAAAGGGAAAAGGAAAAA	77.95	65	HR
chr19	38131764	38132740	DUP	chr19;38131620;38131931;AluSc;SINE;-;Alu	chr19;38131620;38131931;AluSc;SINE;-;Alu	SAME;Alu	TTCTTTTGTTGTTTTTGTTTTTTGTTTTTTTAGATGGAGTCTCGCTCTGTCGCCCAGGCTGAAGTGCAGTGGCGTGATCTCAACTCACTGCAACCTCCACCTCCCGGGTTCAAGCGATTCTCCTGCCTCAGCCTCCCGAGTAGCTGGGACTACAGGCACGTGCCACCACGCCCAGCTAATTTTTGTATTTTTAGTAGACACGGGGTTTCACCATGTTGTCCAGGATGGTCTCAATCTCTTGTCCTCGTGATCCACGTGCCTCGGCCTCCCAAAGTGCTGGAGTTAACAGGCGTGAGCCACTGCGTCCAGCC	TCTTTTTTTTTTTGCTTTGAGACAGAGTCTTGCTCTGTCACCCAGGCTGGAGTGCAGTGGCGCAATCTTGGCTCACTGCAACCTCCGCCTCCTGGGTTCCAGCGATTCTCCTGTGTCAGCCTCCTGAGTAGCTGGGATTACAGGCATGTAGCACCACACCTGGCTAAATTTCATATTTTTAGTAGAGCTGGGGTTTCACCATGTTGGCCAGGCTGGTCTTGAACTCCTGACTTCAGGTGTTCCACCCACCTCAGCCACCCAAAGTGCTGGGATTACAGATGTGAGCCACCGCGCCTGGCC	79.934	0	NHE
chr19	43679333	43679921	DUP	chr19;43679189;43679485;AluSx;SINE;+;Alu	chr19;43679189;43679485;AluSx;SINE;+;Alu	SAME;Alu	GGCCGGGCGCGGTGGCTCACGCCTATAATCCCAGCACTTTGGGAGGCTGAGGTGGGTGCATCACCTGAGGTCAGGAGTTTGAGACCAGCCTGGCCAATATGATGAAACCCCATCTCTACTAAAAATACAAAAATTAGCCAGGCGTGGTGGCGCGTGCCTGTAGACCCAGCTACTTGGGAGGCTGAGGCAGGAGAATCGCTAGAACCCATCAGGCAGAGGCTGCAGTGAGCCGAGACTGTGCCACTGCACTCCGGCCTGGGTGACAGAGTGAGACTCCATCTCAAAAAAAAGAAGAA	GAGCACAGTGGCTCACGCCTGTAATCCCAGCACTTTGGGAGGCCAAGATGGGTGGATTGCCTGAGCTCAGGAGTTCGAGACCAGCCTGGGCAACACCATGAAACCCCGTCTCCACTAAAATACAAAAAATTAGCTGGGCATGGTGGAGTGCACCTGTAGTCCCAGCTACTTGGGAGGCTGAAGCAAGAGAATTGCTTGAACCTGGGAGGCGGAGGTTGCAGTGAGCTGAGATTGCACCACTGCACTCCAGCCTGGGGGACAGGGTGAGACTCGTCTCAAA	83.333	6	HR
chr19	43679333	43679934	DUP	chr19;43679189;43679485;AluSx;SINE;+;Alu	chr19;43679189;43679485;AluSx;SINE;+;Alu	SAME;Alu	GGCCGGGCGCGGTGGCTCACGCCTATAATCCCAGCACTTTGGGAGGCTGAGGTGGGTGCATCACCTGAGGTCAGGAGTTTGAGACCAGCCTGGCCAATATGATGAAACCCCATCTCTACTAAAAATACAAAAATTAGCCAGGCGTGGTGGCGCGTGCCTGTAGACCCAGCTACTTGGGAGGCTGAGGCAGGAGAATCGCTAGAACCCATCAGGCAGAGGCTGCAGTGAGCCGAGACTGTGCCACTGCACTCCGGCCTGGGTGACAGAGTGAGACTCCATCTCAAAAAAAAGAAGAA	GAGCACAGTGGCTCACGCCTGTAATCCCAGCACTTTGGGAGGCCAAGATGGGTGGATTGCCTGAGCTCAGGAGTTCGAGACCAGCCTGGGCAACACCATGAAACCCCGTCTCCACTAAAATACAAAAAATTAGCTGGGCATGGTGGAGTGCACCTGTAGTCCCAGCTACTTGGGAGGCTGAAGCAAGAGAATTGCTTGAACCTGGGAGGCGGAGGTTGCAGTGAGCTGAGATTGCACCACTGCACTCCAGCCTGGGGGACAGGGTGAGACTCGTCTCAAA	83.333	0	NHE
chr2	45095813	45095955	DUP	chr2;45095471;45095897;L1M4a1;LINE;+;L1	chr2;45095471;45095897;L1M4a1;LINE;+;L1	OPP;L1	GCAGGACTTCTGGCTATGGCCTAATGAGGAAACTGGCAACCTCTCTTCCCATAAAACCAACTATGAAGCCAGCAAAATTGATAAAAATAACCTTTTCAGTACTTTGGAAACTGATCAAAGGCAGACCACCTGAGAAGCTTTTATGCTTGAAAAACTGCTAAACTTCGGGTATGGACAGTGGCAATCTGTAACGTCTTAGCCTGGGGCTGCTCCTCTCCCCAACTTAGCTGATGTGAAGTTTGCCAGGCCTGGGCAGGTCAAGAATACTGGCAGCTTCTCTGCCAGGATTGTAGGGAATTCACCAGATTTGGAGCAGTGGGCAAAGCCCATAACCAGAGGCATTGTTGGTGAAGTGACCATGCCAGCACAGGTAAGTGGGTGGGGACAGTGGTCTACTAG…	CAGAATCCCCCTTCAAATTCCCACTCAGAATTCCATTGTCATGTCTCCCTAGTATCTTCCAATCTGGGTTAGTTCCTCAGTCTTTTTTTCTTTTCATGGTCTTGACAC	50.355	0	NHE
chr2	232590664	232591571	DUP	chr2;232590623;232590913;AluJb;SINE;-;Alu	chr2;232590623;232590913;AluJb;SINE;-;Alu	SAME;Alu	TTTTTTTTTTTAACATAGTCTTGCTCTGTCCCCCAGGCTGCAGTACAGTGGTAGCACCTTGGCTCACTGCAGTCTCCACCTCTTGGGTTTAAGGGATCCTCCCACTTCAGCCTCTGGAGTAGCTGGGATTACAAGCGCACACCACCACACTCAGCTAATTTTGTATTTTTTGTAGAGATGAAGTCTCACTATGTCGCCCAGGCTGGTCTGGAACCTCCTGCACTCACGTAATCCTCCCACCTCAGCCTCCCAAAGAGCTGGGATTACGGGTGCGAGCCACCATGCCTGGC	GAGATTGAGGTCTCGCTAATGTTGCCCAGGCTGGAGTACAGTGGCTATTCACGGGCATGACCATCGTGCACGACAGCATTGAACTCCCAGGCTCTAGCAATATTCCTACCTCAGTCTCCCAAGTAGCTAGGGTTACAGGGGTTCCCCTTTGTGCCTGGC	40.217	10	HR
chr20	43696486	43696990	DUP	chr20;43696243;43696519;AluSp;SINE;-;Alu	chr20;43696243;43696519;AluSp;SINE;-;Alu	SAME;Alu	TTTTTTTTTTTTTTGAGACGGAGTTTTGCTCTTGTTGCCCAGGCTGGAGTGCAGTGGTATGATCTTGGCTCACCGCAACCTCCGCCTCCCGGGTTCAAGCGATTCTCCTGCCTCAGCCTGCCGAGTAGCTGGGATTACAAGCATGTGCCACCATGCCTGGCTAATTGGGGTTTCTCCATGTTGGTCAGGCTGGTCTCAAACTCCTGACCTCAGGTGATCTGCCCACCTTGGCCTCCCAAAATACTGGGATTACAGGCGTGAGCCACCACACCAGGC	TTTTTTTGTTTTTAGATGGGGTCTCACTCTGTTGCCAGGCTGGAGTGCAGTGGTGTGACCTTGGCTCACTGCAACCTCCGCCTCCCGGGTTGAAGTGATTCTCCTGCCTCAGCCTCCTGAGTAGCTGGGATTACAGGCATGCAGCACCATGCCCAGCTAATTTTTGTATTTTTAGTAGAGATGGGGTTTCACCATGTTGGCCAGGATGGTCTCGATTTCTTGACCTCGTGATCTCCCCGCCTCAGTCTCCCAAAGTGCTGGGATTACAGGCGTGAGCCACTGCGCCCGGCC	78.571	23	HR
chr20	50816137	50816736	DUP	chr20;50816025;50816325;AluSx;SINE;-;Alu	chr20;50816025;50816325;AluSx;SINE;-;Alu	SAME;Alu	TTTTTCTTTTTTGTTTTTGAAGACAGATCTTGCTCTGTCTCCCAGGCTGGAGTACAGTGGCACAATCTTGGCTCACCGCAACCTCCTCCTTCTGGGTTCAAGCAGTCCTCCTGCCTCAGCCTCCTGAGTAGCTGGGACTACAGACGCGTGCCACCACGTCTGGTTAAATTTTGTATTTTTAGTAGAGACGGGGTTTCGCCATGTTGGTCAGGCTGGTCTCGAACTCCTGACCTCAGGTGATCTGCCCACCTTGGCCTCCCAAAGTGTTGGGATTACAGGCGTGAGCCACTACGCCTGGCC	TTTTATTTCTTCTTCTTTTTTTAAAGACAAGTTCTCACTCTGTCGCCCAGCCTGGAGTGCAGTGGTGCGATCACTGCTTACTGCAGCCTCAGCCTCCTGGGTAGCTGGGACTACAGACATGCACCACCATGCCTGGCTAA	64.497	14	HR
chr22	44054882	44060208	DUP	chr22;44054707;44055012;AluSq2;SINE;+;Alu	chr22;44054707;44055012;AluSq2;SINE;+;Alu	SAME;Alu	GCCGGGTGCGGTGGCTCACACCTGTAATCCCAGCACTTTGGGAAGTCGAGGTGGGCAGGTCACCTGAGGTCAGGAGTCTTGAGACCAGCCTGGCCAACATGGTGAAACTCCCTCTCTACTAAAACTACAAAAATTAGCCGGGTGTGGTGGTGGGCGCCTGTAATCCCAGCTGCTCGGGAGGCTGAGGCAGGAGAATCACTTGAACCCAGGAGGCAGAGGTTGCCGTGAGCCGAGATTGCGCCATTGCACTCCAGCCTGGGCGACAAGAGTGAAACTCCATCTCAAAAAAAAAAAAAAAAAAAAAA	GACCAGGCGTGGGGGCTCATGTCTGTCATCCTAGCACTTTGGAAGGCCAAGGCAGGTGGATCACCTGAGGTCAGGAGTTTGAGACCAGCCTGGCCAACATGGTAAAATGCCATCTCTACTAAAAATACAAAAAATTAGCTGGGTGTGGTGGCAGCCACCTGTAATCCCAGCTACTTGGGAGGCTGAGGCAGGAGAATCACTTGAACCCAGGAGGTGGAGGTTGCAGTGAGCTGAGATTCTGCCACTGCACTCCAGCCTGGGCAACAGAGAGAGACTCTTTCTAAAAAAAAGAAAAGAAAAGAA	83.388	38	HR
chr4	98892636	98895948	DUP	chr4;98892396;98892703;AluSx;SINE;+;Alu	chr4;98892396;98892703;AluSx;SINE;+;Alu	SAME;Alu	GGCCAGGCGCGGTGGCTCAAGCCTGTAATCTCAACACTTTGGGAGGCTGAGGTGGGCGGATCACGTGAGGTCAGGAGTTCGAGACCAGCCTGGCCAACATGGTGAAACCTGGTTTCTACTAAAAATACAAAAAAATTTAGCCAGGCCTGGTGGTATGTGCCTGTAATTACAGCTACTCGGGAAGCTGAAGCACGAGAATCACTTGAATCCAAGTGGTGGAGGTTGCTGTGAGCCGAGATTGTGCCACAGCACTCCAGCCAGGGCAACAGAGGGAAACTCTGTCTCAAAAAAAAAAAAAAAAAAAGAA	GGCTGGGCGCAGTGGCTCACGCCCGTAATCCCAGCACTTTGGGAGGCCAAGGTGGGTGGATCATGAGGTCAAGAGATCGAGACCATCCTGGCCAACACGGTGAAACCCCGTCTCTACTAAAAATACAAAAATTGGCTAGGCGTGGTGGCACGCGCCTGTAGTCCCAGCTACTCAGGAGGCTGAGGCAGGAGAATCGCTTGAACCTGGGAGGCGGAGGTTGCAGTGAGCCGAGATCGCACCACTGCACTCCAGCCTGGTGACAGAGCGAGGCTCCATCTC	80	1	NHE
chr4	167314193	167316825	DUP	chr4;167314178;167314488;AluY;SINE;+;Alu	chr4;167314178;167314488;AluY;SINE;+;Alu	SAME;Alu	GGCCAGGCACGGTGGCTCACGCCTGTAATCCCAGCACTTTGGGAGGCCGAGGCGGGGGGATCACGAGGTCAGGAGATCCAGACCATCCTGGCTAACACGGTGAAACCCCGTCTCTACTAAAAATACAAAAAATTAGCCAGGCGCGGTAGCCGGCGCCTGTAGTCCCAGCTACTCAGGAGGCTGAGGCTGGAGAATGGCGTGAACCCGGGAGGCGGAGCTTGCAGTGAGCCGAGATCGCGCCACTGCACTCCAGCCTGGGCGACAGAGCGAGACTCCTCTCAAAAAAAAAAAAAAAAAAAAAAAAAAAAAA	GGCTGGGCACGGTCACTCACGCCTGTAATCCCAGCACTTTGGGAAGCCAAGGTGGGTGGATCACCTGAGGTCTGGAGTTCAAGAACAGCCTGGCCAAAATGATGAAACTCCTGTCTCTATTAAAAATACAAAAAATTGGCCGGGTGTGGTGGCAGGTGCCTGTAATCCCAGCTACTCAGGAGGCTGAAGCAGGAGAATTGCTTGAACTCAGGAGGCAGAGGCTGCAGTGAGCCGAGATCGTGCCATTGCACTCCAGCCTGGGCAACAAGAGTGAAACTCCGTCTTAAAAAAATAAAAATAAAATAAAAAA	83.548	29	HR
chr5	179629114	179629841	DUP	chr5;179629015;179629309;AluY;SINE;+;Alu	chr5;179629015;179629309;AluY;SINE;+;Alu	SAME;Alu	GGCTGGGCGCGGCGGCTCACGCCTGTAATCCCAGCACTTTGGGAGGCCGAGGTGGGCAGATCACAAGGTCAGCAGATCGAGACCATCCTGGATAACACAGTGAAACCCCGTCTCTACTAAAAATACAAAAAATTAGCCGGGCGTGGTGGCGGGCGCCTGTAGTCCCAGCTACACGGGAGGCTGAGGCAGGAGAATGGCTCGAACCCGGGAGGCGGAGCTTGCAGTGAGCCGAGATCGCGCCATTGCACTCCAGCCTGGGTGACAGAGCGAGACTCCGTCTCAAAAAAAAAAAAA	GACTGGGTGCAGTGGCTTACGCCTGTAATCCCAGCACTTTGGGAGGCCAAGGCAGGTGGATCACTTGACATCAAGAGTTGGAGACCAGCCTGGCCAACATGGTGAAACCCCGTCTCTACTAAAAAAATACAAAAATTAGCCAGGCATGGTGGCACTTGCCTGTAATCTCAGCTACTTGGAGGCTGAGGCAGGAGAATCACTTGAACCTGGGAGGCGGAGGTTGCAGTGAGACTAGATCACGCCACTACACTCGAGCCTCGGTGACAGAACGACTCTGTCTCAAAATAAAACAAAAAAACAGAA	81.208	24	HR
chr8	46613324	46633279	DUP	chr8;46610249;46614042;L1PA7;LINE;+;L1	chr8;46610249;46614042;L1PA7;LINE;+;L1	SAME;L1	AAGAGACAAGAAGTGCATTATATAATGGTGATGGGATCAACGCAGTAAGAAGAGCTAACAATCCTAAATATATATGCATCCAATACAGGAGCACCCAGATTCATAAAGCAAGTTCTTAAAAGACCTACAAAGAGACTTAGACTCCCACACAATAATAGTGGGAGACTTTAACACCCCACTGTCAATATTCTACAGATCTATAAGACAGAAACTTAACAAGATTATTCAGGACTTGAACTCAGCACTGGACCAGGCAGACCTAATAGACATCTATAGAACTCTCCACCCCAAATCAAAAGAATATACATTCTTTTCAGCACCTCATCACATTTATTCTAATATTGACCACATAATTGAAAGTAAAATATTCCTCAGCAAATGTAAAAGAATGGAAATCAT…	GATGGTCCTCTTCGAGGAGAACTACAAACAACTGCTCAATGAAATAAAAGAGGATACAAACAAATGGAAGTACATTCCATGCTCATGGGTAGGAAGAATCAATATCATGAAAATGGCCATACTGCCCAAGGTAATTTATAGATTCAGTGCCATCCACATCAAGCTACCAATGACTTTCTTCACAGAATTGGAAAAAACTACTTTAAAGTTCATATGGAACCAAAAAAGAGCCCGCATCACCAAGTCAATCCTAAGCCAAAAGAACAAAGCTGGAGGCATCACACTACCTGACTTCAAACTGTACTACGATGCTACAGTAACCAAAACAGCATGGTACTGGTTCCAAAACAGAGATATAGATCAATGGAACAGAACAGAGCCCTCAGAAATAACGCCGCT…	87.022	9	HR
chr8	144695218	144696312	DUP	chr8;144695067;144695373;AluY;SINE;-;Alu	chr8;144695067;144695373;AluY;SINE;-;Alu	SAME;Alu	TTCTTTTATTTATTTATTTATTTTTGAGCTGGAGTCTCCCTCTGTGGCCCAGGCTGAAGTGCAGTTGCGCTATCTCAGCTTACTGCAAGCTCCGCCTCCCGAGTTCACGCCATTCTCCTGCCTCAGCCTCCCGAGTAGCTGGGACTACAGGTGCGTGCCAACACGCCCGGCTAATTTTTTGCATTTTAAGTAGAGACGGGGTTTCACCGTGTTAGCCAGGTTGGTTGCGAACTCCTGATCTCATGATCTGCCCGCCTCGGCCTCCCAAAGTGCTGGGATTACAGGTGTGAACCACTGCGCCTGGCC	TTTTTTTTTTAAGACAGTCTTGCTCTGTCACCCAGGCTGGAGTGCAGTGGCACAATCTCAGCTGACTGCAACCTCCGCCTCCTGGGTTCAAGCGATTCTCATGCCTTAGCCTCCTGAGTCGTTAGGATGACAAGTACGTACGACCACACTTGGTTAATTTTTGTATGTTTAGTAGAGACGGGGTTTCGCCACGTTGCCCAGGCTGGTCTTGAACTCCTGACCTCAAGTGATCCACCCGCCTTGGCCTCCCAAAGTGCTGGGATTACAGGGTGAGCCACCGCACCTGGCC	79.522	0	NHE
chr9	131370215	131371300	DUP	chr9;131370006;131370316;AluSc8;SINE;-;Alu	chr9;131370006;131370316;AluSc8;SINE;-;Alu	SAME;Alu	TTTATTATTATTATTATTATTATTTTGAGATGGAGTCTCGCTCTGTCACTCAGGCTGGAGTGCAATGGTGTGATGATCTTGGCTCACTGCAACCTCCACTTCCCAGGTTCAATAGATTCTCCTGCCTCAGCCTCCCAAGTCACAGGGATTACAGGCACGTGCCACCACGCCCAGCTAATTTTTTGTATTTTTAGTAGAGACGGGGTTTTACCGTGTTAGCCAGGATGGTCTCGATCTCCTGACCTTGTGATCCGCCCACCTCAGCTTCCCAAAGTGCTGGGATTACAGGTGTGAGCCACTGCACCTGGCC	TTTTTTTTCCTTTTTTTTTTTTTGAGACAGAGTCTCTCTCTGTCGCCTAGGCTGGACTGCAGTGGCGCGATCTCGGCTCACTGCAAGCTCCGCCTCCTGGGTTCACGCCCTTCTCCTGCCTCAGCCTCCTGAGTAGCTGGGACTACAGGCACCTGCCACCATGCCCAGCTAATTTTTTCTATTTTTAGTAGAGACGGGGTTTCACCGTGTTAGCCAGGATGGTCTCAATCTCCTGACCTCGTGATCCGCCTGCCTCGGCCTCCCAAAGTGCTGGGATTACAGGCCTGAGCCACCGTGCCCGGCC	82.68	23	HR
chr9	134246929	134248700	DUP	chr9;134246727;134247039;AluSx1;SINE;+;Alu	chr9;134246727;134247039;AluSx1;SINE;+;Alu	SAME;Alu	GGCTGGGCGTGGTGGCTCACGCCTGTCATCCCAGCACTTTGGGAGGCCAAGGCAGGTGGATCACCTGAGGTCAAGAGATCGAGACTATCCTAGCCAACATGGTAAAATCCCATCTCTACTAAAAATACAAAAATTAGCTGGGTGTGGTGGCGGGCACCTGTAGTCCCAGCTACTCAGGAGGCTGAGGCAGGAGAATCGCTTGAACCCAGGAGGCGGAGGTTGCAGTGAGCCAAGATCACACCACTGCACTCCAGGCTGGGCGACAGAGCGAGACTCTGTCTCAAAAAAAAATAAAAAAATAAAAAAGAAAAA	GCCGGGCATGGTGGCGCATGACTGTAATCCCAGCTGCTCGGGAAGCTGAGGCAGGAGGATCGCTTCAACCCAGGAGGTGGAGGTTGTGGTGAACCGAGATCGCGCCATTGCACTCCGGCCTGGGCAATAGGAGCGAAACTCCGTCTAAAAAAAAAAAAAA	80.864	11	HR
chrX	22017868	22022903	DUP	chrX;22017583;22017899;AluSx;SINE;-;Alu	chrX;22017583;22017899;AluSx;SINE;-;Alu	SAME;Alu	TTTTTTCTTTTCTTTTTTTTTTTTTTTTTTTTTTTGAGATGGAGTCTGGTTCTGTGGCCCAGGCTGGAGTGCAGTGGCGTGATCTCAGCTCACTGCAGCCTCCGTCTTTTGGGTTCAAGTGATTCTCCTGCCTCAGCCTCCCGAGTACCTGGGTTTACAGGCATGTGCCACTGTGCCTGGCTAGTTTTTGTATTTTTAGTAGAGACAGGGTTTCACCATGTTAGGCAGGCTGGTCTCGAACTCCTGACCTCAGGTGATCTGCCCTCCCCAGCCTCCCAAAGTGCTGGATTACAGGCATAAGCCACCGCGCCCGGCC	TTTTCTTTTTTTTTTTAATTTTTTTTTTTTGAGATGGAGTCTCGCTCTGACGCCCAGGCTGGAGTGTAGTGGCGCAATCTTGGCTCACTGCCAGCTCCGCCTCCCGGGTTCACGCCATTCTCCTGCCTCAGCCTCCCGAGTAGCTGGGACTACAGGTGCCCGCCACCACGCCCGGCTAATTTTTTGTATTTTTAGTAGAGACGGGGTTTCACGGTGTTTTCCAGGATGGTCTCTATCTCCTGACCTCGTGATCCGCCCGTCTCGGCCTCCCAAAGTGCTGGGATTAGAGGCCTGAGCCACCACGCCCGGCC	82.278	6	HR
chrX	49017567	49018675	DUP	chrX;49017385;49017599;AluSz;SINE;-;Alu	chrX;49017385;49017599;AluSz;SINE;-;Alu	SAME;Alu	CTCCTGACCTCTGGTGATCCACCTGCCTTGGCCTCCCGAAGTGTTAGGATTACAGGTGTGAGCCACCCCTCCTGGCCTAATTTTTGCATTTTTAGTGGAAATGGGGGTTTCACTGTGTTGGCCAGGCTGGTCTCAAACTCCCGACCCCAAGTGATCCATCTGCCTGGGCCTCCCAAAATGCTGGGATTACAGGCGTGAGCCACCATGCCCAGCC	TTTTTTGGTTTTTGGTTTTTGGTTTTTTTTCTGAGACAGAGTTTTGCTCTTCTTGCCCAGGCTGGAGTGCAGTGGTCCGATCTAGGCTCACTGCAACCTCCACCTCCCGGGTTCAAGTGATCCTCCTGCCTCATCCTCCTGAATAGCTGGGATTACAGGTGCACGCCACCACGTCCAGCTAATTTTTTGTATTTTTAGTAGAGGTGGGGTTTCATCATGTTGGCTAGGCTGGTCTCAAACTCCTAACCTCAGGTGATCCACCCGCCTTGGCCTCCCAAAGTGCAGGGATTACAGGCGTGAGCCACTGCACCCGGCC	76.106	21	HR
chrX	119900344	119924642	DUP	chrX;119900096;119900392;AluSp;SINE;-;Alu	chrX;119900096;119900392;AluSp;SINE;-;Alu	SAME;Alu	TTTTTTTTTTTTTGAGATGGAGTCTCACTCTCATTGCCCAGGCTGGAGTGCAATGGCGTGATCTGGGCTCACCACAACCTCCGCCTCCCAGATTCAAGCGATTCTCCTGCCTCAGCCTCCCGAGTAGCTGGGATTACAGGCACGTGCCACCACACCTGGCTAATTTTTGTATTTTTAGTAGAGACGGGGTTTTGCCTTGTTGGCCAGGCTGGTCTTGAACTCCTGACCTCAGGTGATCCACCCGCCTCGGCCTCCCAAAGAGCTGGGATTACAGGCATGAGCCACCAAACCTGGCC	TTTTTTTTTTTTGAGACAGAGTTTCACTCTTCTTGCCCAGGCTGGAGTGCAATGTCACAATCTCGGCTCACTGCAACCTCCGCCTCCTGGATTCAAGCAATTCTCCTGCCTCAGCCTCCCGAGTAGTTGGGATTACAGGCGCCCACCACCACGCCCGGCTAATTTTTGTATTTTTTGGTAGAGACAGGGTTTCACCATGTTGGCCAGGCTGGTCTCGACTCCTGACCTCAGGTGATCCACCCGCCTTGGCCTCCCAAAGTGCTGGGATTACAGGCGTGAGCCACCGTGCCTGGCC	87.838	12	HR
chr13	43024469	43034441	DUP	chr13;43024337;43024642;AluY;SINE;-;Alu	chr13;43024337;43024642;AluY;SINE;-;Alu	SAME;Alu	TTTTTTTTTTTTTTTTTTTTTTTTGAGACGGAGTCTCGCTCTGTCGCCCAGGCTGGAGTGCAGTGGCGCGATCTCGGCTCACTGCAAGCTCCGCCTCCCGGTTTCAGGCCATTCTCCTGCCTCAGCCTCCCAAGTAGCTGGGACTACAGGCGCCTGCCACCACTCCCGGCTAATTTTTTGTATTTTTAGTAGAGACGGGGGTTTCACCGTGTTAGCCAGGATGGTCTCGATCTGCTTACCTCGTGATCCGCCCGCCTCGGCCTCCCAAAGTGCTGGGATTACAGGCGTGAGCCACCGCGTCCGGC	TTTTTTTTTTTTTTTTTTTTTTTTTTTTGAGACAGAGTCTCGCTGTGTCGCCCAGACTGGAGTGCAGTGGCGCGATCTCGGCTCACTTCAAGCTCTGCCTCCCGGGTTCACGCCATTCTCCCGCCTCAGCCTCCTGAGTAGCTGGGACTACAGGTGCCCACCACCGCGCCCGGCTAATTTTTTGAATTTTTAGTAGAGACGGGGTTTCCCCGTGTTAGCCAGGATGGTCTTGTTCTCCTGACCTAGTGATCCGCCCGCCTCGGCCTCCCAAAGTGCTAGGATTACAGGCGTGAGCCACCGCACCCAGCC	91.148	18	HR

## Sheet: Deta 3 (TEMR-INV)
CHROM	POS	END	SVTYPE	5PRIME_TE	3PRIME_TE	TEMR_TAG	5PRIME_TE_SEQ	3PRIME_TE_SEQ	SIMILARITY_PCT	HOM_LEN	MECHANISM
chr12	12391945	12393591	INV	chr12;12391750;12392066;AluSz;SINE;+;Alu	chr12;12393518;12393820;AluSx;SINE;-;Alu	OPP;Alu	GCTGGGTGCAGTGGCTCATGCCTGTAATCTCAGCACTTTGGGAGGCCAAGGTGGGCAGATCGCTTGAGCTCAGGAGTTCAAGACCAGCCTGGCCGACATGGTGAAACCCCGTCACTAAAAAAAAAAAAAAAAAAAACGCTAAAAATTTAGGCAGGCATGGGGGTTTGCTCCTGTAGTCCCAGCTACTCAGGAGGTTGAGGCATGAGAATCACTTGAACCCAGGAGGCAGAGGTTGCAGTGAGCCAAGATTGCACCACAGCACTCCAGCCTGGGCAATGGAGTGAGACTTCATTTCAAAAAAAAAAAAAAAAAAAAA	TTTTTGTTTTTTGTTTTTTCAGATAGGGTCTCACTCTGTCACTCAGGCTGGAATGCAGTGGCATGATCTTGGCTCACTGCAACCTCTGCCTCCTGGGTTCAAGTGATTCTCGTGCCTCAACCTCCTGAGTAGCTGGGACTACAGGAGCACACCACCATGCCTGCCTAAATTTTGTATTTTTAGTAGAGGCGGGGTTTCACCATGTTGGCCAGGCTGTTCTTGAACTCCTGACTTCAGGTAGATCTGCCCGCCTTGGCCTTCCAAAGTGCTGGGATTATAGGTGTGAGCCATCGCGCCCGGCC	81.703	46	HR
chr12	71546080	71547743	INV	chr12;71546059;71546318;AluSx;SINE;+;Alu	chr12;71547743;71547877;AluSx;SINE;-;Alu	OPP;Alu	CCTAGCACTTTGGGAGGCCAAGGCAGGCAGATCACCTGAGGTCAGGAGTTCAAGACCAGCCTGGCAAACATGGGGAAACCCTGTCTCTACTAAAAATACAAAAAAATTAGCTGGGTGTGGTGGCATGCACCTATAATACCAGCTACTCAGGAGGCTGAGGCAGGAGAATTGCTTGAACCCAGGAGGTGGAGGTTGCAGTGAGCCAAGATTGGACCACTGCACTCCAGCCTGGGAGACAGAGTGAGACTCAGTCTCAAAA	ATAGGTGCATGCCACCACACCCAGCTAATTTTTTTGTATTTTTAGTAGAGACAGGGTTTCCCCATGTTTGCCAGGCTGGTCTTGAACTCCTGACCTCAGGTGATCTGCCTGCCTTGGCCTCCCAAAGTGCTAGG	100	113	HR
chr14	65375809	65376507	INV	chr14;65375808;65376120;AluSz;SINE;+;Alu	chr14;65376411;65376710;AluSx1;SINE;-;Alu	OPP;Alu	GGCTGGGTGCAGTGGCTCATGCCTGTAATCCCAGCACTTTGGGAGGCCAAGGCGGGCAGATCACTTGAGGCCAGGAGTTCAAGACCAGCCTGACCAACATGGTGAAACTCCGTCTCTACAAAAAACACAAAAACTAACTGGGCATGGTGGCGCATGCCTGTAATCCCAGCTACTCAGGAAGCTGAGGCCGGAGAATCGCTTGATCCAGGGAGGTGGAGGTTGCAGCAAGCCAAGATCATGCCACTGCACTCCAGCCTGGGTGTCAGAGTGAGACCCTGTCTCAAAAAAAAAAAAATAATAAAATAAATAAAA	TTTTTGTTTTTGTTTTTGAGACAGAGTCTCTTCCTGTCACACAGGCTGGAGTGCGGTGGTGTGACCTTGGTTCACTGCAACCTCCACCTCCTGGTTTCAAGTGATTCTCTTGCCTCAGCCTCCCAAGTAGCTGGGATTATAGGCGCCCACCACCATGCCTGGCTAGTTTTTGTATTTTTTAGTAGAGATGGGGTTTCACCATGTTGGTCAGGCTGGTCTTGAACTCCTGACCTCAAGTGATCCACCCGCCTTGGCCTCCCAAAGTGCTGGGATTACAGGCATGAGCCGCTGTGCCCTGC	84.539	NA	-
chr16	85155122	85156207	INV	chr16;85155051;85155350;AluSq2;SINE;-;Alu	chr16;85155992;85156267;AluSx1;SINE;+;Alu	OPP;Alu	TTTATTTATTTATTTTGAGACAGAGTTTTGCTCTTGTCGCCCAGGCTGGAGTGCAATGGCGTGATCTCTGCTCACTGCAGCCTCTGGCTCCTGGGTTCAAGAGATTCTCCCGCCTCAGCCTCCCGAGTAGCTGGGACTACAGGTGCCCGCCACTACGCTGGGCTAGTTTTTGTATTTTTAGTAGAGACCGGGTTTCACCATGTTGGCCAGGCTGATCTCAAACTCCTGACCTCAGGTGATCTGCCCACCTCAGCCTCTCAGAGTGCTAGGATTACAGGCGTGAGCCACGGTGCCCAGCC	CTGGGCCTGGTGGCTCCCGCCTGTAATCCCAGCACTTTGGGAGGCCGAGGCAGGTGGATCACCTGAGGTCAGGAGTTCGAGACCAGCCTGGCCATCACGGTAAAACCTCATCTTTACTAAAAATACAAAAATTAGCTGGGTGTGGTGGCGGGTGCCTGTAGTCCCAGCTACTCAGGAGGCTGAGGCAGGAGAATCACTTGAACCCAGTGCGTGGCAGTCTGGGTGACAGAACAAGACTCCGTCTCAAAAACAAACAAACAAACACACAACAAAAA	73.826	NA	-
chr21	26648307	26649416	INV	chr21;26648087;26648378;AluSx1;SINE;-;Alu	chr21;26649297;26649607;AluSx1;SINE;+;Alu	OPP;Alu	TTTTTTTTATTGAGATGGAGTTTAGCTCTGTTGCACAGACTGAAGTACGGTGGCGCGATCTCAGCTCACTGCGACCTTGCCTCCTGGATTCAAGTGATTCTCCTGCCTCAGGCTCCAGAGTAGCTGCCACTACAGGCACCTGCCACCACACCCAGCTAATTTTTGTATTTTTAGTAGAGATGGGGTTTCACCATATTGGCCAGGCTGGTCTCAAACTCCTGACCTCAAGTGATCCACCTGCCTCAGCCTCCCAAAGTGCTGGGATTACAGGTGTGAGCCACTGTGTCCGAC	GGCTGGGCGTGGTGGCTCACGCCTGTAATCCCAGCACTTTGGGAGGCTGAGGCGGGTGGATCACCTGAGGTCAGGAGTTCAAGACCAGCCTGGCCAACATGTTGAAACTCCATCTCTACTAAAAATACAAGAATTAGCTAGGCCTGGTGGCGGGCTCCTGTAATCCCAGCTACTCAGTAGGCTGAGGCAGGAGAATTGCTTGAACCCGGGTGGCAGAGGTTGCAGTGAGCCAAGATTGTGCCACTGCACTCCAGCCTGGGCAACAGAGTGAGATTCTGTCTTAAAACAAACAAACAAACAAAAAAACAAA	80.339	NA	-
chr3	44699490	44700778	INV	chr3;44699477;44699780;AluYm1;SINE;+;Alu	chr3;44700503;44700814;AluSx1;SINE;-;Alu	OPP;Alu	GGCTGGGCACGGTGGCTCAAACCTGTAATCCCAGCACTTTGGGAAGCCAAGGGGGGCAGATCACGAGGTCAGGAGATCGAGACCATCCTGGCTAACATGGTGAAACCCCGTCTCTACTAAAAAAATACAAAAAAATTAGCCAGGTGTGGTGGTGGATGCCTGCAGTCCCAGCTACTCTGGAGGCTGAGGCAGGAGAATGGCGTGAACCCGGGAGGCAGAGCTTGCAATGAGCTGAGACTGAGCCACTGCACTACAGCCTGGGCAACAGAGCGAGACTGCATCTCAACAACAACAACAAAAAAA	TTTTCTTCTCTTTTCTTTTCTTTTTTTTTTTTGACGGAGTCTCCCTCAGCCACCCAGGCTGGAGTGCAGTGGCATGATCTTGGCTCACCACAACCACCATCTCCTGGGTTCAAGTGATTCTCCCATCTCAGCCTCCCGAGTAGCTGGGATTACAGGCACCCGCCATCATGCCCGGCTAATTTTTGTATTTTAGTAGAGACAGGGTTTCACCTTGTTGGCCAGGCTGGTCTTGAACTCCTGACCTCAGGTGATCCATCCACCTTGGCCTCCCAAAGTGCTGGGATTACAGGCGTGAGCCACCGCACCCGGCC	77.778	23	HR
chr7	47614142	47615376	INV	chr7;47613972;47614271;AluSc;SINE;-;Alu	chr7;47615262;47615547;AluY;SINE;+;Alu	OPP;Alu	TTTTTTTTTTTTTTTTTGAGATGGAGTCTCACTGTGTCTGTCGCCAGGCTGGAGTACAGTGGCAAAATCTCGGCTCACTGCATCCTCTGCCTCCTGGGTTCAAGCAATTCTCCTGCCTCAGCCTCCCAAGTAGCTGGGATTACAGGTGCACACTACCACTCCCAGCTAATTTTTGTATTTTTAGTAGAGATGGGGTTTCACCATGTTGGCAGGATGGTCTTGATCTCTTGACCTCATGATCCACCTGCCTCGGCCTCCCAAAGTGCTGGGATTACAGGCATGAGCCACCGCACCTGGCC	GGCCAGGCACAGTGGCTCATGCCTGTAATCCCAGCACTTTGGGAGGCCGAGGTGGGTGGATCATGAGGTCAGGAGATCGAGACCATCCTGGCTAACATGGTGAAACCTCGTCTCTACTAAAAATACAAAAAATTGGCCGGGCCTGATGGCGGGCGGCTGTAGTCCCAGCTACTCGGGAGGCTGAGGTAGGAGAATGGCATGTACCCGGGAGGCAGAGCTTGCAGTGAGCTGAGATCGCGCCACTGCATTCTAGCCTGGGCAACAGAGTAAGACTCTGTCTAAAAA	83.391	NA	-
chr10	91443580	91446034	INV	chr10;91441918;91443700;L1PA7;LINE;-;L1	chr10;91445578;91451529;L1PA7;LINE;+;L1	OPP;L1	GCTTTCCATTTGTGTGGGAAATATTCCTCCATCCCTTTATTTTAGCCTATGTGTGTCTTTGCACATGAGATGGGTCTCCTGAATACAGCACACCAATGGGTCTTGACTCTTTTTCCAATTTGCTAGTGTGTGTCTTTCAACTGGGGCATTTAGCCCATTTACATTTAAGGTTAATATTGTTATGTGTGAATTTGATCGTGTCATTATGATGCTAGCTGTTTATTTTGCCCATTGGTTGATGCAGTTTCTTCATAGTGTCAATGGTCTTTACAATTTGGTATGTTTTTGCAGTGGCTGGTACCAGTTTTCCTTTCCATATTTAGTGCTTCCTTCAGGAGCTCTTGTAAGGCAGGCCTGGTGGTGACAGAATCTCTCAGCATTTGCTTGTCTGTAAAGGAT…	GAGGGAGTGGCTGGCAAGTCAGCCGAATAGGAACAGCTCCGGTCTGCAGCTCCCAGTGAGATCAACGCAGAAGGCAGGTGATTTCTGCATTTCCAACTGAGGTACCCAGCTCATCTCACTGGGACTGGTTAGACAGTGGGTGCAGACTGTGGGGGGCAAGCTGAAGCAAGGTGAGGCTTTGCCACATCCGGGAAGCACAAGGGATCAGAGAAATCCCTCCCCTAGCCAAGGGAAGTCGTGAGAGACTGTGCCCTGAGGAACGGTGCACTCCGGCCCAGATACTACACTTTTTCCATGGTCTTTACAACCTACAGACAAGGAGATTCTCTTGGGTGCCTATGCCACCAGGGCCCTGGGATTCAAGCACAAAACTGGGTGGCCATTTGAGCAGACACCGAA…	91.737	2	HR
chr11	49715082	49728204	INV	chr11;49714997;49715183;L1PA2;LINE;-;L1	chr11;49725283;49731317;L1PA2;LINE;+;L1	OPP;L1	CCTCGCCCTGCTTCGGCTTGTGCACGGTGTGCACACCCAATGACCTGCGCCCACTGTCTGGCACTCCCTAGTGAGATGAACCGGGTACCTCAGATGGAAATGCAGAAATCACCCATCTTCTGCGTCTCTCACGCTGGGAGCTGTAGACCGGAGCTGTTCCTATTCGGCCATCTTGGCTCCTCCCTC	GGGGAGGAGGGAAGATGGCTGAATAGGAACAGCTCCAGTCTACAGCTCCCAGCGTGAGAGATGCAGAAGATGGGTGATTTCTGCATTTCCATCTGAGGTACCGGGTTCATCTCACTAGGGAGTGCCAGACAGTGGGCGCAGGTCAGTGGGTGCGCGCACCATGCGCGAGCTGAAGCAGGGCGAGGCATTGCCTCACTTGGGAAGCGCAAGGGGTCAGGGAGTTCCCTTTCCAAGTCAAAGAAAGGGGTGACGGACGCACCCGGAAAATCGGGTCACTCCCACCCGAATACTGCGCTTTTCGGACCGGCTTAAAAAATGGCGCACCACGAGATTATATCCTGCACCTGGCTCAGAGGGTCCTACGCCCACAGAGTCTCGCTGATTGCTAGCACAGCAGTC…	92.935	10	HR
chr12	86847818	86857785	INV	chr12;86844303;86847823;L1PA3;LINE;+;L1	chr12;86857779;86860052;L1PA3;LINE;-;L1	OPP;L1	CCAAGTGGACCTAATAGACATCTACAGAACTCTCCACCCCAAATCAACAGAATATACATTTTTTTCAGCACCACACCACACCTATTCCAAAATTGACCACATACTTGGAAGTAAAGCTCTCCTCAGCAAATGTAAAAGAACAGAAATTATAACAAACTATCTGTCAGACCACAGTGCAATCAAACTAGAACTCAGGATTAAGAAACTCACTCAAAACTGCTCAACTACATGGAAACTGAACAACCTGCTCCTGAATGACTACTGGGTACATAACGAAATGAAGGCAGAAATAAAGATGTTCTTTGAAACCAATGAGAACAAAGACAAACATACCAGAATCTCTGGGACACATTCAAAGCAGTGTGTAGAGGGAAATTTATAGCACTAAATGCCCACAAG…	TTTTTAATTATTATTATACTTTAAGTTTTACGGTACATGTGCACAATGTGCAGGTTAGTTACATATGTATACATGTGACATGCTGGTGCGCTGCACCCACTAACTCGTCATCTAGTATTAGGTATATCTCCCAATGCTATCCCTCTCCCCTCCCCCCACCCCACAACAGTCCCCAGAGTGTGATGTCCCCCTTCATGTGTCCATGTGTTCTAATTATTCAATTCCCACCTATGAGTGAGAATATGCGGTGTTTGGTTTTTTGTTCTTGTGATAGTTTACTGAGAATGATGATTTCCAATTTCATCCTTGTCCCTACAAAGGACATGAACTCATCATTTTTTATGGCTGCATAGTATTCCATGGTGTATATGTGCCACATTTTCTTAATCCAGTCTATCA…	97.2	3	HR
chr21	40028817	40033189	INV	chr21;40022874;40028842;L1PA2;LINE;-;L1	chr21;40033161;40039180;L1PA2;LINE;+;L1	OPP;L1	TTTTTTTCTTTTATTATTTTAAGTTTTAGGGTACATGTGCATATTGTGCAGGTTAGTTACATATGTATACATGTGCCATGCTGGTGTGCTGCACCCATTAACTAGTCATCTAGCATTAGGTATATCTCCCAGTGCTATCCCTCTCCCCTCCCCCCACCCCACTACAGTCCCCAGAGTGTGATGTTCCCCTTCCTGTGTCCATGTGATCTCATTGTTCAATTCCCACCTATGAGTGAGAATATGTGGTGTTTGGTTTTTTGTTCTTGCGATAGTTTACTGAGAATGATGATTTCCAATTTCATCCATGTCCCTACAAAGGACATGAACTCATCATTTTTTATGGCTGCATAGTGTTCCATGGTGTATATGTGCCACATTTTCTTAATCCAATCATTGTTG…	GGGGGAGGAGCCAAGATGGCCGAATAGGAACAGCTCCCGTCTACAGCTCCCAGCCTGAGCGACGCAGAAGACGGGTGATTTCGGCATTTCCATCTGAGGTACCGGGTTCATCTCACTAGGGAGTGCCAGACAGTGGGCGCAGGTCAGTGGGTGTGCACACCATGCGCGAGCCGAAGCAGGGCGAGGCATTGCATCACTCGGGAAGCACAGGGGTCAGGGAGTTCCCTTTCCTAGTCAAAGAAAGGGGTGACGGACGGCACCTGGAAAATCGGGTCACTCCCACCCGAATACTGCGCTTTTCTGACGAGCTTAAAACACGGCGCACCACGAGACTATATCCCGCACCTGGCTTGGAGGGTCCCACACCCACTGAGTCTTGCTGATTGCTAGCACAGCAGT…	97.519	17	HR
chr3	131969014	131978024	INV	chr3;131962955;131969377;L1PA8;LINE;+;L1	chr3;131977695;131978055;L1PB1;LINE;-;L1	OPP;L1	CTGGCAAGATGGTCAAATAGGAACAGTTCCGGTCTGCAGCTCCCAGTGAGACCAATGCAGAAGGCAGGTGATATCCGCATTTCCAACAGAGGTACCCGGTTCATCTGATTGGGACTGGTTAGACAGTGGGTGCAGCCCATGTAGGGCAAGCAGAAGCAGGGTAGGGCGTTGCCTCACCCGGGAAGTGCAAGGAGCTGGGGGAGCCCCCCTCCCTCAGCCAAAGGGAAGCCATGAGGGACTGTCCTATCTGTCCCAGATACTATGCTTCCCCCATGGTTTTTACAACCCACAGACCAGGGGATTCCCTCACTTGCCTACACCACCAGGGCCCTGGGTTTCAAGCACAAAACTAGGCAGCTGTTTGGGCAGACACTGAGCTAGCTGCAGTTTTTTTTTTTC…	TTTTCATAAGTTACAGGGGTACAGGTGATATTTGGCTACATGAGTAAGTTCTTTAGTGATTTGTGAGATTTTGGTGCACCCATCACCCAAGCAGTATACACTGCACCATATTTGTAGTCTTTTATCCCTCATCCCCCTCCCACTCTTCCTCCTAGGTCCCCAAAGTCCACTGTGTCATTCTTATGCCTTTGCATCCTCATAGCTTTGCTCCCACATATCAGTGAGAACATACGATGTTTGGTTTTCCATTCCTGAGTTATTTCACTTAGAATAATAGCCTTTAATCTCATCCAGGTCACTGCAAATGCTATTAATTCATTCCTTTTTTATGGCTGCATAGTATTCCATCATAGATATATA	64.16	12	HR
chr3	187418110	187424430	INV	chr3;187412123;187418152;L1PA2;LINE;+;L1	chr3;187424407;187428816;L1PA3;LINE;-;L1	OPP;L1	GGGGAGGAGCCAAGATGGCCGAATAGGAACAGCTCCGGTCTGCAGCTCCCAGCCTGAGCGACGCAGAAGACGGGTGATTTCTGCATTTCCATCTGAGGTACCGGGTTCATCTCACTGGGGAGTGCCAGAGAGTGGGCGCAGGTCAGTGGGTGCGCGCACCGTGCGCGAGCCGAAGCAGGGCGAGGCATTGCCTCACACGGGAAGCACAAGGGGTCAGGGAGTTCCCTTTCCTAATCAAAGAAAGGGGTGACGGACGGCACCTGGAAAATCGGGTCACTCCCACCCGAATATTGCGCTTTTCAGACCGGCTTAAGAAACGGCGCACCACGAGACTATATCCCACACCTGGCTCGGAGGGTCCTACGCCCACGGAGTCTCGCTGATTGCTAGCACAGCAGT…	TTTATTTATTTATTATTATACTTTAAGTTTTAGGGTACATGTGCACATTGTGCAGGTTAGTTACATACATATACATGTGCCATGCTGGTGTGCTGCACCCACTAACTTGTCATCTAGCATTACGTATATCTCCCACTGCTATCCCTCCCCCCCTGCCACCCCACAACAGTCCCCAGAGTGTGATGTTCCCCTTCCTGTGTCCATGTGATCTCATTGTTCAATTCCCACCTATGAGTGAGAATATGCGGTGTTTGGTTTTTTGTTCTTCCGATAGTTTACTGAGAATGATGATTTCCAATTTCATCCATGTCCCTACAAAGGACATGAACTCATCATTTTTTATGGCTGCATAGTATTCCATGGTGTATATGTGCCACATTTTCTTAATCCAGTCTATCA…	98.73	21	HR
chr4	187950147	187954800	INV	chr4;187948263;187950518;L1PA5;LINE;-;L1	chr4;187954776;187956694;L1PA5;LINE;+;L1	OPP;L1	TTTTTTATTATTATTATACTTTAAGTTCTAGGGTACATGTGCACAACGTGCAGCTTTGTTACATATGTATACATGTGCCATGTTGGTTTGCTACACCCATTAACTCATCATTTACATTAGGTATATCTCCTAATGCTCTCCCTCTCCTCTCCCCTCTCCCCATAACAGGCCCCAGTGTGTGATGTTCCCCACCCTGTGTCCAAGTGTTCTCATTGTTCAATTCCCACCTATGAGTGAGAACATGCGGTGTTTGGTTTTCTGTCCTTGCAATAGTTTGCTCAGAATGATGGTTTCCAGTTTCATCCATGTCCCTACAAAGGACATGACCTCATCCTTTTTCATGGCTGCATAGTATTCCATGGTGTATATGTGTCACATTTTCTTAATCCAGTCTATCAT…	TGCAGAGGTGATTGTGTATTTAGAAACCCCATCGTCTCAACCCAAAATCTCCTTAAGCTGATAAGCAACTTCAGCAAAGTCTCAGGATACAAAATCAATGTGCAAAAATCACAAGCATTCCTATACACCAATAACAGACAGGGAGCCAAATCATGAGTAAACTCCCATTCACAATCGCTATAAAGAGAATAAAATACCTAGGAATCCAACTTACAAGGGATGTGAAGGACTTCTTCAAGGAGCACTACAAACCACTGCTCAACGAAATAAAAGAGGACACAAACAAATAGAAGAACATTCCATGCTCTTGGATAGGAAGACTCAATATCGTGAAAATGGCCATAGTGCCCAAGGTAATTTATAGATTCAATGCCATCCCCATCAAGCTACCAATGACTT…	98.543	10	HR
chr9	30952132	30956492	INV	chr9;30951223;30952354;L1PA3;LINE;-;L1	chr9;30956177;30957619;L1PA3;LINE;+;L1	OPP;L1	TTTTATTATTATTATACTTTAAGTTTTAGGGTACATGTGCACAATGTGCAGGTTAGTTACATATGAATACATGTGCCATGCTGGTGTGCTGCACCCATTAACTCGTCATTTAGCATTAGGTATATCTCCTAATGCTATCCCTCCCGGCTCCCCCCACCCCACAACAGTCCCCAGAGTATGATGTTCCCCTTCCTGTGTCCATGTGTTCTCACTGTTCAATTCCCACCTATGAGTGAGAACATGCGGTGTTTGGTTTTTTATCCTTGCAATAGTGTACTGAGAATGATGATTTCCAATTTCATCCATGTCCCTACAAAGGACATGAACTCATCATTTTTTATGGCTGCATACTATTCCATGGTGTATATGTGCCACATTTTCTTAATCCAGTCTATCATT…	CTTGAGGCATCATGCTACCTGACTTCAAACTATACTACAAGGCTACAGTAACCAAAACAGCATGGTACTGGTACCAAAACAGAGATATAGACCAATGGAACAGAACAGAGCCCTCAGAAATAACACCGCATATCTACAACTATCGAATCTTTGACAAACCTGATAAAAACAAGCAATGGGGAAAGGATTCCCTATTTAATAAATGGCGCTAGGAAAACTGGCTAGCCATATGTAGAAAGCTGAAAGTGGATCCCTTCCTTACACCTTATACAAAAGTTAATTCAAGATGGATTAAAGACTTAAACGTTAGACCTAAAACCATAAAAACCCTAGAAGAAAACCTAGGCATTACCATTCAGGACTTAGGCATGGGCAAGGACTTCATGTCTAAAACACCAA…	96.922	214	HR
